# Supplementary material for: Ancestry-associated co-alteration landscape of KRAS and EGFR-altered non-squamous NSCLC
Source: NPJ Precis Oncol. 2024 Jul 20;8:153. doi: 10.1038/s41698-024-00644-4 (PMC11271287; doi:10.1038/s41698-024-00644-4)
Supplement: Supplementary file 1 — Supplementary Data 1: Prevalence of gene alterations in non-Sq NSCLC based on ancestry. [file 41698_2024_644_MOESM1_ESM.xlsx]

## Sheet: Supplementary Data 1
Supplementary Data 1: Prevalence of gene alterations in non-Sq NSCLC based on ancestry.
EUR: European, AFR: African, EAS: East Asian, SAS: South Asian, AMR: Admixed American
Gene	Total samples (EUR)	Altered samples (EUR)	Prevalence (EUR)	Total samples (AFR)	Altered samples (AFR)	Prevalence (AFR)	Total samples (EAS)	Altered samples (EAS)	Prevalence (EAS)	Total samples (SAS)	Altered samples (SAS)	Prevalence (SAS)	Total samples (AMR)	Altered samples (AMR)	Prevalence (AMR)	P value	P value (FDR)
TP53	55430	34467	0.621811	7062	4935	0.698811	3297	1947	0.590537	497	266	0.535211	2011	1169	0.581303	1.07434e-45	4.51223e-44
KRAS	55430	21565	0.389049	7062	2297	0.325262	3297	494	0.149833	497	102	0.205231	2011	464	0.230731	2.27154e-227	3.33917e-225
CDKN2A	55430	14532	0.262169	7062	1763	0.249646	3297	918	0.278435	497	165	0.331992	2011	606	0.301343	1.04901e-07	9.6378e-07
STK11	55430	11093	0.200126	7062	1575	0.223025	3297	180	0.0545951	497	43	0.0865191	2011	173	0.0860269	1.09823e-139	1.07627e-137
CDKN2B	55430	9215	0.166246	7062	1040	0.147267	3297	703	0.213224	497	137	0.275654	2011	417	0.20736	4.99431e-28	1.33484e-26
KEAP1	55430	8458	0.152589	7062	1344	0.190314	3297	145	0.0439794	497	27	0.054326	2011	138	0.0686226	8.15407e-113	5.99324e-111
EGFR	55430	8066	0.145517	7062	1105	0.156471	3297	1762	0.534425	497	181	0.364185	2011	609	0.302834	0	0
RBM10	55430	4908	0.0885441	7062	352	0.0498442	3297	267	0.0809827	497	35	0.0704225	2011	135	0.0671308	1.86442e-27	4.56782e-26
SMARCA4	55430	4693	0.0846653	7062	556	0.0787312	3297	107	0.0324537	497	21	0.0422535	2011	77	0.0382894	7.84782e-37	2.88407e-35
NKX2-1	55430	4476	0.0807505	7062	694	0.0982724	3297	368	0.111617	497	43	0.0865191	2011	171	0.0850323	5.01429e-12	7.02e-11
MYC	55430	4401	0.0793974	7062	721	0.102096	3297	279	0.0846224	497	38	0.0764588	2011	143	0.0711089	1.82972e-09	2.15175e-08
RB1	55430	4308	0.0777196	7062	555	0.0785896	3297	295	0.0894753	497	22	0.0442656	2011	145	0.0721034	0.00475713	0.0184026
NF1	55430	4168	0.0751939	7062	626	0.0886434	3297	126	0.0382166	497	21	0.0422535	2011	112	0.0556937	3.64794e-21	7.14996e-20
NFKBIA	55430	3675	0.0662998	7062	515	0.0729255	3297	290	0.0879588	497	37	0.0744467	2011	145	0.0721034	2.34253e-05	0.000153045
PIK3CA	55430	3583	0.0646401	7062	410	0.0580572	3297	213	0.0646042	497	36	0.0724346	2011	143	0.0711089	0.147904	0.293021
ARID1A	55430	3475	0.0626917	7062	528	0.0747664	3297	115	0.0348802	497	17	0.0342052	2011	102	0.050721	5.53553e-15	8.56551e-14
BRAF	55430	3419	0.0616814	7062	505	0.0715095	3297	132	0.0400364	497	17	0.0342052	2011	124	0.0616609	3.87822e-09	4.22295e-08
MET	55430	3244	0.0585243	7062	401	0.0567828	3297	228	0.0691538	497	23	0.0462777	2011	124	0.0616609	0.0697701	0.169738
ATM	55430	3219	0.0580732	7062	270	0.0382328	3297	87	0.0263876	497	17	0.0342052	2011	76	0.0377921	3.46894e-24	7.28478e-23
RICTOR	55430	2923	0.0527332	7062	366	0.0518267	3297	171	0.0518653	497	28	0.056338	2011	75	0.0372949	0.0486887	0.127808
DNMT3A	55430	2886	0.0520657	7062	432	0.0611725	3297	119	0.0360934	497	23	0.0462777	2011	86	0.0427648	1.2952e-06	1.11997e-05
MDM2	55430	2325	0.0419448	7062	312	0.0441801	3297	316	0.0958447	497	41	0.082495	2011	138	0.0686226	2.61931e-52	1.28346e-50
ERBB2	55430	2297	0.0414397	7062	322	0.0455961	3297	173	0.0524719	497	27	0.054326	2011	98	0.048732	0.00528394	0.0198616
TERT	55430	2210	0.0398701	7062	209	0.029595	3297	63	0.0191083	497	11	0.0221328	2011	68	0.033814	2.24841e-11	2.87406e-10
CDK4	55430	2057	0.0371099	7062	302	0.0427641	3297	220	0.0667273	497	22	0.0442656	2011	94	0.0467429	4.84437e-16	7.91246e-15
TET2	55430	1999	0.0360635	7062	178	0.0252053	3297	128	0.0388232	497	10	0.0201207	2011	41	0.0203879	5.90942e-08	5.60442e-07
FGF10	55430	1920	0.0346383	7062	230	0.0325687	3297	108	0.0327571	497	15	0.0301811	2011	46	0.0228742	0.0588794	0.147953
CCND1	55430	1897	0.0342233	7062	262	0.0371	3297	99	0.0300273	497	15	0.0301811	2011	62	0.0308304	0.345836	0.524102
PTEN	55430	1889	0.034079	7062	251	0.0355423	3297	135	0.0409463	497	22	0.0442656	2011	75	0.0372949	0.172335	0.326881
SETD2	55430	1887	0.0340429	7062	214	0.030303	3297	101	0.0306339	497	18	0.0362173	2011	71	0.0353058	0.422899	0.590862
CTNNB1	55430	1830	0.0330146	7062	288	0.0407816	3297	222	0.0673339	497	19	0.0382294	2011	90	0.0447539	2.24467e-24	5.0764e-23
APC	55430	1807	0.0325997	7062	246	0.0348343	3297	122	0.0370033	497	14	0.028169	2011	74	0.0367976	0.420124	0.590862
MCL1	55430	1802	0.0325095	7062	317	0.0448881	3297	74	0.0224446	497	9	0.0181087	2011	41	0.0203879	1.30265e-11	1.74081e-10
FGF19	55430	1750	0.0315714	7062	238	0.0337015	3297	92	0.0279042	497	15	0.0301811	2011	56	0.0278468	0.487513	0.637956
SMAD4	55430	1717	0.030976	7062	257	0.036392	3297	157	0.047619	497	18	0.0362173	2011	75	0.0372949	1.14934e-06	1.02395e-05
FGF3	55430	1691	0.0305069	7062	228	0.0322855	3297	82	0.0248711	497	15	0.0301811	2011	53	0.026355	0.248494	0.427235
CCNE1	55430	1679	0.0302905	7062	260	0.0368168	3297	125	0.0379133	497	19	0.0382294	2011	59	0.0293386	0.00533697	0.0198616
FGF4	55430	1622	0.0292621	7062	221	0.0312943	3297	83	0.0251744	497	13	0.0261569	2011	53	0.026355	0.444794	0.603414
ALK	55430	1609	0.0290276	7062	190	0.0269046	3297	233	0.0706703	497	58	0.1167	2011	159	0.0790651	6.86243e-91	4.03511e-89
KMT2D	55430	1578	0.0284683	7062	181	0.0256301	3297	74	0.0224446	497	10	0.0201207	2011	42	0.0208851	0.036302	0.100687
GNAS	55430	1432	0.0258344	7062	214	0.030303	3297	119	0.0360934	497	23	0.0462777	2011	64	0.031825	5.39375e-05	0.000337396
HGF	55430	1337	0.0241205	7062	204	0.028887	3297	105	0.0318471	497	14	0.028169	2011	44	0.0218797	0.00905363	0.0309508
PBRM1	55430	1263	0.0227855	7062	171	0.0242141	3297	39	0.0118289	497	7	0.0140845	2011	31	0.0154152	6.74009e-05	0.000404405
U2AF1	55430	1247	0.0224968	7062	159	0.0225149	3297	28	0.00849257	497	4	0.00804829	2011	21	0.0104426	2.89015e-09	3.2681e-08
CHEK2	55430	1204	0.0217211	7062	51	0.00722175	3297	13	0.00394298	497	1	0.00201207	2011	13	0.00646445	1.8974e-29	5.57835e-28
ASXL1	55430	1151	0.0207649	7062	97	0.0137355	3297	35	0.0106157	497	3	0.00603622	2011	25	0.0124316	2.9805e-08	2.92089e-07
TERC	55430	1126	0.0203139	7062	132	0.0186916	3297	55	0.0166818	497	11	0.0221328	2011	43	0.0213824	0.548526	0.695114
FGFR1	55430	1123	0.0202598	7062	153	0.0216653	3297	43	0.0130422	497	4	0.00804829	2011	22	0.0109398	0.000267252	0.00142858
NFE2L2	55430	1088	0.0196284	7062	136	0.019258	3297	21	0.00636943	497	8	0.0160966	2011	32	0.0159125	3.29888e-06	2.59893e-05
BRCA2	55430	1023	0.0184557	7062	111	0.0157179	3297	53	0.0160752	497	4	0.00804829	2011	39	0.0193933	0.169595	0.324148
AKT2	55430	1019	0.0183835	7062	123	0.0174172	3297	69	0.0209281	497	8	0.0160966	2011	33	0.0164097	0.713266	0.803449
MUTYH	55430	1017	0.0183475	7062	58	0.00821297	3297	113	0.0342736	497	8	0.0160966	2011	39	0.0193933	3.59909e-18	6.22431e-17
NOTCH1	55430	1017	0.0183475	7062	99	0.0140187	3297	35	0.0106157	497	7	0.0140845	2011	24	0.0119344	0.000413562	0.00213311
ZNF703	55430	1003	0.0180949	7062	143	0.0202492	3297	41	0.0124355	497	3	0.00603622	2011	22	0.0109398	0.00153555	0.00705391
PRKCI	55430	962	0.0173552	7062	118	0.0167091	3297	42	0.0127389	497	11	0.0221328	2011	31	0.0154152	0.276984	0.460076
ZNF217	55430	920	0.0165975	7062	131	0.01855	3297	97	0.0294207	497	12	0.0241449	2011	38	0.0188961	2.14978e-06	1.80582e-05
EP300	55430	909	0.0163991	7062	98	0.0138771	3297	38	0.0115256	497	8	0.0160966	2011	34	0.016907	0.142097	0.284195
NF2	55430	902	0.0162728	7062	153	0.0216653	3297	26	0.00788596	497	8	0.0160966	2011	42	0.0208851	7.35236e-06	5.14665e-05
CDK6	55430	896	0.0161645	7062	153	0.0216653	3297	74	0.0224446	497	12	0.0241449	2011	34	0.016907	0.00090025	0.00448599
KEL	55430	886	0.0159841	7062	137	0.0193996	3297	61	0.0185017	497	6	0.0120724	2011	30	0.014918	0.17869	0.3325
ARFRP1	55430	882	0.015912	7062	142	0.0201076	3297	120	0.0363967	497	17	0.0342052	2011	43	0.0213824	2.71597e-18	4.99059e-17
KDM5C	55430	880	0.0158759	7062	122	0.0172756	3297	37	0.0112223	497	5	0.0100604	2011	24	0.0119344	0.0777636	0.185874
ATRX	55430	869	0.0156774	7062	155	0.0219485	3297	23	0.00697604	497	0	0	2011	18	0.00895077	8.54111e-10	1.04629e-08
KIT	55430	857	0.0154609	7062	129	0.0182668	3297	31	0.00940249	497	5	0.0100604	2011	19	0.00944804	0.00164621	0.00744594
CCND3	55430	842	0.0151903	7062	143	0.0202492	3297	53	0.0160752	497	14	0.028169	2011	39	0.0193933	0.00233505	0.00994933
CREBBP	55430	830	0.0149738	7062	113	0.0160011	3297	39	0.0118289	497	5	0.0100604	2011	24	0.0119344	0.318711	0.501076
RET	55430	817	0.0147393	7062	111	0.0157179	3297	78	0.0236579	497	11	0.0221328	2011	51	0.0253605	4.05971e-06	3.06039e-05
SF3B1	55430	808	0.0145769	7062	64	0.00906259	3297	27	0.00818926	497	3	0.00603622	2011	16	0.00795624	7.53853e-06	5.15425e-05
EPHB4	55430	803	0.0144867	7062	119	0.0168508	3297	35	0.0106157	497	11	0.0221328	2011	24	0.0119344	0.0575275	0.147953
KDM5A	55430	789	0.0142342	7062	93	0.0131691	3297	56	0.0169851	497	5	0.0100604	2011	29	0.0144207	0.562585	0.706837
SOX2	55430	781	0.0140898	7062	85	0.0120363	3297	17	0.0051562	497	2	0.00402414	2011	13	0.00646445	3.35916e-06	2.59893e-05
BRCA1	55430	766	0.0138192	7062	91	0.0128859	3297	25	0.00758265	497	3	0.00603622	2011	19	0.00944804	0.00810412	0.0283644
NTRK1	55430	758	0.0136749	7062	115	0.0162843	3297	23	0.00697604	497	2	0.00402414	2011	16	0.00795624	0.000133048	0.000752235
KDR	55430	755	0.0136208	7062	116	0.0164259	3297	28	0.00849257	497	3	0.00603622	2011	15	0.00745898	0.000999051	0.00473744
EPHA3	55430	743	0.0134043	7062	108	0.0152931	3297	40	0.0121322	497	10	0.0201207	2011	19	0.00944804	0.175794	0.331304
BCORL1	55430	735	0.01326	7062	118	0.0167091	3297	21	0.00636943	497	4	0.00804829	2011	17	0.00845351	0.000120437	0.000694284
ATR	55430	719	0.0129713	7062	103	0.0145851	3297	32	0.00970579	497	8	0.0160966	2011	17	0.00845351	0.100259	0.226739
NOTCH3	55430	710	0.0128089	7062	55	0.00778816	3297	30	0.00909918	497	3	0.00603622	2011	13	0.00646445	0.000138867	0.00077032
CRKL	55430	698	0.0125925	7062	132	0.0186916	3297	29	0.00879588	497	6	0.0120724	2011	19	0.00944804	4.60679e-05	0.000294434
JAK2	55430	692	0.0124842	7062	90	0.0127443	3297	27	0.00818926	497	3	0.00603622	2011	22	0.0109398	0.148504	0.293021
PDGFRA	55430	673	0.0121414	7062	101	0.0143019	3297	24	0.00727934	497	2	0.00402414	2011	15	0.00745898	0.00349296	0.0142052
NRAS	55430	652	0.0117626	7062	86	0.0121779	3297	26	0.00788596	497	7	0.0140845	2011	15	0.00745898	0.108033	0.235272
BCOR	55430	639	0.0115281	7062	93	0.0131691	3297	29	0.00879588	497	11	0.0221328	2011	20	0.0099453	0.0587803	0.147953
FBXW7	55430	627	0.0113116	7062	69	0.0097706	3297	16	0.0048529	497	4	0.00804829	2011	16	0.00795624	0.00487688	0.0186208
NOTCH2	55430	620	0.0111853	7062	107	0.0151515	3297	27	0.00818926	497	14	0.028169	2011	12	0.00596718	5.70493e-06	4.09085e-05
EMSY	55430	616	0.0111131	7062	80	0.0113282	3297	48	0.0145587	497	6	0.0120724	2011	24	0.0119344	0.494777	0.640812
BAP1	55430	600	0.0108245	7062	70	0.00991221	3297	27	0.00818926	497	4	0.00804829	2011	27	0.0134262	0.378878	0.55418
BCL2L1	55430	591	0.0106621	7062	76	0.0107618	3297	21	0.00636943	497	4	0.00804829	2011	15	0.00745898	0.105655	0.235272
KDM6A	55430	587	0.0105899	7062	70	0.00991221	3297	21	0.00636943	497	3	0.00603622	2011	16	0.00795624	0.110105	0.237179
CUL3	55430	581	0.0104817	7062	105	0.0148683	3297	17	0.0051562	497	0	0	2011	17	0.00845351	1.24999e-05	8.35218e-05
FANCA	55430	568	0.0102472	7062	65	0.00920419	3297	33	0.0100091	497	6	0.0120724	2011	20	0.0099453	0.927702	0.946363
STAG2	55430	568	0.0102472	7062	71	0.0100538	3297	21	0.00636943	497	2	0.00402414	2011	10	0.00497265	0.0199978	0.0632188
MAP2K1	55430	567	0.0102291	7062	120	0.0169924	3297	15	0.00454959	497	3	0.00603622	2011	18	0.00895077	2.31709e-08	2.34905e-07
FGF12	55430	566	0.0102111	7062	62	0.00877938	3297	16	0.0048529	497	3	0.00603622	2011	10	0.00497265	0.00352715	0.0142052
VEGFA	55430	557	0.0100487	7062	101	0.0143019	3297	30	0.00909918	497	11	0.0221328	2011	25	0.0124316	0.000990848	0.00473744
AMER1	55430	549	0.00990438	7062	72	0.0101954	3297	15	0.00454959	497	2	0.00402414	2011	10	0.00497265	0.00316199	0.0132804
PRKN	55430	547	0.0098683	7062	61	0.00863778	3297	16	0.0048529	497	2	0.00402414	2011	11	0.00546992	0.00725068	0.0256831
NBN	55430	535	0.00965181	7062	58	0.00821297	3297	10	0.00303306	497	2	0.00402414	2011	10	0.00497265	0.000273885	0.0014379
LYN	55430	528	0.00952553	7062	94	0.0133107	3297	29	0.00879588	497	5	0.0100604	2011	8	0.00397812	0.00205812	0.00896753
CCND2	55430	525	0.00947141	7062	58	0.00821297	3297	36	0.010919	497	5	0.0100604	2011	22	0.0109398	0.660614	0.773787
AURKA	55430	519	0.00936316	7062	74	0.0104786	3297	54	0.0163785	497	9	0.0181087	2011	19	0.00944804	0.000633108	0.0032092
FGF23	55430	509	0.00918275	7062	58	0.00821297	3297	35	0.0106157	497	4	0.00804829	2011	22	0.0109398	0.69489	0.788794
FGF6	55430	500	0.00902039	7062	54	0.00764656	3297	36	0.010919	497	5	0.0100604	2011	21	0.0104426	0.503225	0.648777
ROS1	55430	499	0.00900235	7062	78	0.011045	3297	61	0.0185017	497	14	0.028169	2011	40	0.0198906	1.67627e-13	2.46412e-12
ERBB4	55430	496	0.00894822	7062	67	0.0094874	3297	18	0.00545951	497	0	0	2011	15	0.00745898	0.0476471	0.1262
INPP4B	55430	494	0.00891214	7062	76	0.0107618	3297	14	0.00424628	497	2	0.00402414	2011	10	0.00497265	0.00330064	0.0136674
CBL	55430	492	0.00887606	7062	58	0.00821297	3297	16	0.0048529	497	3	0.00603622	2011	13	0.00646445	0.110538	0.237179
ERBB3	55430	478	0.00862349	7062	75	0.0106202	3297	29	0.00879588	497	5	0.0100604	2011	21	0.0104426	0.48229	0.635845
CD274	55430	443	0.00799206	7062	78	0.011045	3297	19	0.00576281	497	4	0.00804829	2011	18	0.00895077	0.0433754	0.116994
MAP2K4	55430	443	0.00799206	7062	63	0.00892099	3297	35	0.0106157	497	4	0.00804829	2011	9	0.00447539	0.161792	0.315011
BCL2L2	55430	440	0.00793794	7062	58	0.00821297	3297	45	0.0136488	497	6	0.0120724	2011	18	0.00895077	0.00986303	0.0333302
BRIP1	55430	437	0.00788382	7062	65	0.00920419	3297	18	0.00545951	497	2	0.00402414	2011	8	0.00397812	0.0629884	0.156937
GATA6	55430	431	0.00777557	7062	65	0.00920419	3297	33	0.0100091	497	3	0.00603622	2011	21	0.0104426	0.294324	0.479482
TSC1	55430	430	0.00775753	7062	61	0.00863778	3297	19	0.00576281	497	2	0.00402414	2011	14	0.00696171	0.481273	0.635845
AKT3	55430	427	0.00770341	7062	57	0.00807137	3297	26	0.00788596	497	4	0.00804829	2011	16	0.00795624	0.997847	0.999482
FLCN	55430	421	0.00759517	7062	40	0.00566412	3297	9	0.00272975	497	1	0.00201207	2011	18	0.00895077	0.00366576	0.014564
CIC	55430	420	0.00757712	7062	51	0.00722175	3297	15	0.00454959	497	1	0.00201207	2011	9	0.00447539	0.0846751	0.200762
AXL	55430	416	0.00750496	7062	56	0.00792976	3297	25	0.00758265	497	1	0.00201207	2011	13	0.00646445	0.647872	0.770797
PIK3C2B	55430	411	0.00741476	7062	48	0.00679694	3297	33	0.0100091	497	5	0.0100604	2011	18	0.00895077	0.369474	0.54632
TSC2	55430	406	0.00732455	7062	56	0.00792976	3297	9	0.00272975	497	0	0	2011	13	0.00646445	0.00827499	0.0286217
CDK12	55430	404	0.00728847	7062	40	0.00566412	3297	16	0.0048529	497	3	0.00603622	2011	14	0.00696171	0.315216	0.500483
SPEN	55430	400	0.00721631	7062	78	0.011045	3297	28	0.00849257	497	4	0.00804829	2011	19	0.00944804	0.0111442	0.0372317
PDCD1LG2	55430	398	0.00718023	7062	64	0.00906259	3297	15	0.00454959	497	3	0.00603622	2011	17	0.00845351	0.131985	0.271353
MYCL	55430	382	0.00689157	7062	57	0.00807137	3297	11	0.00333637	497	3	0.00603622	2011	12	0.00596718	0.0970584	0.222931
MDM4	55430	379	0.00683745	7062	46	0.00651374	3297	26	0.00788596	497	7	0.0140845	2011	17	0.00845351	0.283694	0.468573
PIK3R1	55430	374	0.00674725	7062	53	0.00750496	3297	23	0.00697604	497	3	0.00603622	2011	12	0.00596718	0.937732	0.949544
TBX3	55430	373	0.00672921	7062	63	0.00892099	3297	8	0.00242645	497	0	0	2011	5	0.00248633	0.000111395	0.000655002
WT1	55430	367	0.00662096	7062	56	0.00792976	3297	8	0.00242645	497	2	0.00402414	2011	11	0.00546992	0.0202958	0.0634784
ACVR1B	55430	364	0.00656684	7062	57	0.00807137	3297	16	0.0048529	497	2	0.00402414	2011	12	0.00596718	0.342623	0.524102
EPHB1	55430	364	0.00656684	7062	48	0.00679694	3297	8	0.00242645	497	5	0.0100604	2011	8	0.00397812	0.0208068	0.0643916
ERRFI1	55430	360	0.00649468	7062	44	0.00623053	3297	9	0.00272975	497	1	0.00201207	2011	12	0.00596718	0.0721649	0.173906
PALB2	55430	360	0.00649468	7062	47	0.00665534	3297	16	0.0048529	497	6	0.0120724	2011	10	0.00497265	0.339854	0.523126
IDH1	55430	358	0.0064586	7062	25	0.00354007	3297	15	0.00454959	497	4	0.00804829	2011	13	0.00646445	0.0327219	0.0925022
AKT1	55430	354	0.00638643	7062	55	0.00778816	3297	23	0.00697604	497	6	0.0120724	2011	16	0.00795624	0.313458	0.500483
PAX5	55430	351	0.00633231	7062	60	0.00849618	3297	15	0.00454959	497	3	0.00603622	2011	11	0.00546992	0.14051	0.283193
MSH6	55430	346	0.00624211	7062	36	0.00509771	3297	8	0.00242645	497	3	0.00603622	2011	7	0.00348086	0.0297967	0.0850508
PIK3CB	55430	338	0.00609778	7062	44	0.00623053	3297	23	0.00697604	497	6	0.0120724	2011	9	0.00447539	0.382802	0.557148
PTCH1	55430	327	0.00589933	7062	49	0.00693854	3297	18	0.00545951	497	0	0	2011	13	0.00646445	0.356767	0.532433
RAF1	55430	320	0.00577305	7062	56	0.00792976	3297	7	0.00212314	497	1	0.00201207	2011	13	0.00646445	0.00548903	0.0201722
MAP3K1	55430	309	0.0055746	7062	47	0.00665534	3297	6	0.00181984	497	2	0.00402414	2011	7	0.00348086	0.0195039	0.062353
RNF43	55430	308	0.00555656	7062	46	0.00651374	3297	18	0.00545951	497	1	0.00201207	2011	7	0.00348086	0.424054	0.590862
CASP8	55430	306	0.00552048	7062	28	0.00396488	3297	12	0.00363967	497	0	0	2011	8	0.00397812	0.0939933	0.219318
MAP3K13	55430	287	0.0051777	7062	34	0.0048145	3297	5	0.00151653	497	2	0.00402414	2011	11	0.00546992	0.0698581	0.169738
IRS2	55430	283	0.00510554	7062	40	0.00566412	3297	30	0.00909918	497	5	0.0100604	2011	12	0.00596718	0.0217036	0.0664673
MLH1	55430	283	0.00510554	7062	45	0.00637213	3297	7	0.00212314	497	3	0.00603622	2011	6	0.00298359	0.0414366	0.1128
FUBP1	55430	280	0.00505142	7062	40	0.00566412	3297	8	0.00242645	497	2	0.00402414	2011	10	0.00497265	0.271658	0.454232
BARD1	55430	278	0.00501533	7062	31	0.00438969	3297	13	0.00394298	497	1	0.00201207	2011	7	0.00348086	0.591469	0.73683
PTPN11	55430	278	0.00501533	7062	46	0.00651374	3297	7	0.00212314	497	0	0	2011	8	0.00397812	0.0195062	0.062353
BRD4	55430	275	0.00496121	7062	42	0.00594732	3297	12	0.00363967	497	1	0.00201207	2011	8	0.00397812	0.428914	0.594815
CUL4A	55430	265	0.0047808	7062	42	0.00594732	3297	26	0.00788596	497	2	0.00402414	2011	10	0.00497265	0.120245	0.252515
MEN1	55430	262	0.00472668	7062	46	0.00651374	3297	4	0.00121322	497	1	0.00201207	2011	7	0.00348086	0.00471557	0.0184026
MYCN	55430	260	0.0046906	7062	49	0.00693854	3297	17	0.0051562	497	3	0.00603622	2011	12	0.00596718	0.140633	0.283193
MRE11	55430	258	0.00465452	7062	42	0.00594732	3297	5	0.00151653	497	0	0	2011	5	0.00248633	0.00707197	0.0253556
SDHA	55430	256	0.00461844	7062	41	0.00580572	3297	13	0.00394298	497	1	0.00201207	2011	4	0.00198906	0.180604	0.333946
FANCC	55430	254	0.00458236	7062	35	0.0049561	3297	6	0.00181984	497	3	0.00603622	2011	7	0.00348086	0.167474	0.32393
MSH2	55430	254	0.00458236	7062	30	0.00424809	3297	12	0.00363967	497	1	0.00201207	2011	6	0.00298359	0.658976	0.773787
CDKN1B	55430	252	0.00454627	7062	44	0.00623053	3297	7	0.00212314	497	0	0	2011	1	0.000497265	0.000981608	0.00473744
PARP1	55430	246	0.00443803	7062	41	0.00580572	3297	11	0.00333637	497	2	0.00402414	2011	13	0.00646445	0.25906	0.437722
SMARCB1	55430	244	0.00440195	7062	30	0.00424809	3297	17	0.0051562	497	1	0.00201207	2011	7	0.00348086	0.826232	0.889788
CDH1	55430	241	0.00434783	7062	36	0.00509771	3297	13	0.00394298	497	2	0.00402414	2011	10	0.00497265	0.889495	0.926028
CTCF	55430	241	0.00434783	7062	38	0.00538091	3297	8	0.00242645	497	1	0.00201207	2011	12	0.00596718	0.177759	0.3325
IKZF1	55430	241	0.00434783	7062	44	0.00623053	3297	8	0.00242645	497	0	0	2011	7	0.00348086	0.026908	0.0791094
CDC73	55430	237	0.00427566	7062	26	0.00368168	3297	10	0.00303306	497	1	0.00201207	2011	6	0.00298359	0.59436	0.737307
CTNNA1	55430	237	0.00427566	7062	31	0.00438969	3297	10	0.00303306	497	1	0.00201207	2011	7	0.00348086	0.730039	0.816089
MTOR	55430	236	0.00425762	7062	29	0.00410649	3297	14	0.00424628	497	2	0.00402414	2011	9	0.00447539	0.999482	0.999482
SMAD2	55430	233	0.0042035	7062	39	0.00552251	3297	10	0.00303306	497	0	0	2011	9	0.00447539	0.198211	0.35751
GATA3	55430	231	0.00416742	7062	37	0.00523931	3297	5	0.00151653	497	1	0.00201207	2011	4	0.00198906	0.0330488	0.0925366
PMS2	55430	228	0.0041133	7062	45	0.00637213	3297	12	0.00363967	497	1	0.00201207	2011	6	0.00298359	0.0532665	0.138587
SRC	55430	225	0.00405917	7062	30	0.00424809	3297	7	0.00212314	497	2	0.00402414	2011	9	0.00447539	0.526681	0.673235
FGFR2	55430	220	0.00396897	7062	41	0.00580572	3297	6	0.00181984	497	2	0.00402414	2011	12	0.00596718	0.0250499	0.0751497
IKBKE	55430	220	0.00396897	7062	30	0.00424809	3297	21	0.00636943	497	2	0.00402414	2011	14	0.00696171	0.0884063	0.207932
IRF2	55430	217	0.00391485	7062	23	0.00325687	3297	3	0.000909918	497	1	0.00201207	2011	4	0.00198906	0.0385594	0.105948
VHL	55430	216	0.00389681	7062	24	0.00339847	3297	4	0.00121322	497	1	0.00201207	2011	9	0.00447539	0.138165	0.282086
ARAF	55430	212	0.00382464	7062	38	0.00538091	3297	10	0.00303306	497	2	0.00402414	2011	7	0.00348086	0.316632	0.500483
FH	55430	206	0.0037164	7062	42	0.00594732	3297	3	0.000909918	497	1	0.00201207	2011	6	0.00298359	0.00207412	0.00896753
EZH2	55430	197	0.00355403	7062	30	0.00424809	3297	7	0.00212314	497	0	0	2011	5	0.00248633	0.256891	0.436566
FGFR3	55430	197	0.00355403	7062	40	0.00566412	3297	13	0.00394298	497	2	0.00402414	2011	6	0.00298359	0.0998382	0.226739
SOX9	55430	187	0.00337362	7062	28	0.00396488	3297	11	0.00333637	497	0	0	2011	4	0.00198906	0.46729	0.624469
FAS	55430	185	0.00333754	7062	32	0.00453129	3297	8	0.00242645	497	4	0.00804829	2011	5	0.00248633	0.123327	0.25534
FLT3	55430	184	0.0033195	7062	33	0.0046729	3297	6	0.00181984	497	2	0.00402414	2011	6	0.00298359	0.191963	0.348377
MYD88	55430	184	0.0033195	7062	7	0.000991221	3297	10	0.00303306	497	2	0.00402414	2011	0	0	0.00135506	0.00632361
IGF1R	55430	182	0.00328342	7062	28	0.00396488	3297	11	0.00333637	497	0	0	2011	5	0.00248633	0.558575	0.704812
CSF1R	55430	175	0.00315714	7062	21	0.00297366	3297	7	0.00212314	497	0	0	2011	4	0.00198906	0.488231	0.637956
HRAS	55430	175	0.00315714	7062	25	0.00354007	3297	10	0.00303306	497	2	0.00402414	2011	8	0.00397812	0.939855	0.949544
MITF	55430	170	0.00306693	7062	23	0.00325687	3297	9	0.00272975	497	2	0.00402414	2011	8	0.00397812	0.930268	0.946363
FGF14	55430	169	0.00304889	7062	31	0.00438969	3297	32	0.00970579	497	0	0	2011	7	0.00348086	1.03706e-08	1.08892e-07
GATA4	55430	166	0.00299477	7062	22	0.00311526	3297	3	0.000909918	497	1	0.00201207	2011	8	0.00397812	0.225142	0.393998
STAT3	55430	166	0.00299477	7062	12	0.00169924	3297	10	0.00303306	497	2	0.00402414	2011	5	0.00248633	0.397268	0.564236
FGFR4	55430	165	0.00297673	7062	20	0.00283206	3297	28	0.00849257	497	2	0.00402414	2011	4	0.00198906	2.94201e-06	2.40265e-05
RPTOR	55430	163	0.00294065	7062	21	0.00297366	3297	7	0.00212314	497	0	0	2011	7	0.00348086	0.660116	0.773787
FANCG	55430	161	0.00290456	7062	23	0.00325687	3297	2	0.000606612	497	2	0.00402414	2011	6	0.00298359	0.159722	0.313054
JUN	55430	157	0.0028324	7062	25	0.00354007	3297	12	0.00363967	497	2	0.00402414	2011	8	0.00397812	0.647377	0.770797
DAXX	55430	156	0.00281436	7062	21	0.00297366	3297	3	0.000909918	497	4	0.00804829	2011	2	0.00099453	0.0195118	0.062353
IDH2	55430	154	0.00277828	7062	21	0.00297366	3297	7	0.00212314	497	1	0.00201207	2011	1	0.000497265	0.348543	0.525495
TGFBR2	55430	149	0.00268808	7062	17	0.00240725	3297	10	0.00303306	497	2	0.00402414	2011	5	0.00248633	0.949344	0.955846
QKI	55430	148	0.00267003	7062	12	0.00169924	3297	6	0.00181984	497	1	0.00201207	2011	4	0.00198906	0.50534	0.648777
FANCL	55430	147	0.00265199	7062	25	0.00354007	3297	5	0.00151653	497	1	0.00201207	2011	9	0.00447539	0.204095	0.365877
RAD51C	55430	146	0.00263395	7062	20	0.00283206	3297	9	0.00272975	497	0	0	2011	7	0.00348086	0.748404	0.824086
NTRK3	55430	145	0.00261591	7062	26	0.00368168	3297	0	0	497	2	0.00402414	2011	6	0.00298359	0.0160629	0.0530617
PRDM1	55430	144	0.00259787	7062	36	0.00509771	3297	6	0.00181984	497	0	0	2011	4	0.00198906	0.00171244	0.00762813
RAD54L	55430	143	0.00257983	7062	24	0.00339847	3297	19	0.00576281	497	0	0	2011	8	0.00397812	0.00617323	0.0224065
GRM3	55430	138	0.00248963	7062	17	0.00240725	3297	10	0.00303306	497	4	0.00804829	2011	3	0.0014918	0.121126	0.252561
RAD51D	55430	135	0.0024355	7062	15	0.00212404	3297	9	0.00272975	497	1	0.00201207	2011	2	0.00099453	0.718115	0.805824
REL	55430	135	0.0024355	7062	14	0.00198244	3297	2	0.000606612	497	1	0.00201207	2011	4	0.00198906	0.286932	0.471274
ERCC4	55430	134	0.00241746	7062	16	0.00226565	3297	1	0.000303306	497	0	0	2011	3	0.0014918	0.0961953	0.222688
AR	55430	133	0.00239942	7062	20	0.00283206	3297	9	0.00272975	497	0	0	2011	4	0.00198906	0.738334	0.822236
TNFAIP3	55430	130	0.0023453	7062	12	0.00169924	3297	4	0.00121322	497	0	0	2011	3	0.0014918	0.356572	0.532433
CHEK1	55430	123	0.00221901	7062	18	0.00254885	3297	4	0.00121322	497	3	0.00603622	2011	0	0	0.0450256	0.120341
SPOP	55430	123	0.00221901	7062	10	0.00141603	3297	5	0.00151653	497	0	0	2011	6	0.00298359	0.371646	0.54632
RAD51B	55430	121	0.00218293	7062	13	0.00184084	3297	4	0.00121322	497	2	0.00402414	2011	2	0.00099453	0.445377	0.603414
SUFU	55430	120	0.00216489	7062	17	0.00240725	3297	6	0.00181984	497	0	0	2011	4	0.00198906	0.829398	0.88989
GABRA6	55430	116	0.00209273	7062	19	0.00269046	3297	3	0.000909918	497	1	0.00201207	2011	5	0.00248633	0.472861	0.629054
DIS3	55430	115	0.00207469	7062	14	0.00198244	3297	4	0.00121322	497	0	0	2011	1	0.000497265	0.344291	0.524102
BCL2	55430	109	0.00196644	7062	14	0.00198244	3297	2	0.000606612	497	0	0	2011	2	0.00099453	0.295191	0.479482
CEBPA	55430	106	0.00191232	7062	13	0.00184084	3297	2	0.000606612	497	2	0.00402414	2011	4	0.00198906	0.386622	0.559935
CBFB	55430	105	0.00189428	7062	12	0.00169924	3297	3	0.000909918	497	0	0	2011	3	0.0014918	0.597213	0.737733
ABL1	55430	104	0.00187624	7062	23	0.00325687	3297	9	0.00272975	497	0	0	2011	2	0.00099453	0.0661956	0.163542
PDGFRB	55430	104	0.00187624	7062	22	0.00311526	3297	8	0.00242645	497	1	0.00201207	2011	2	0.00099453	0.189957	0.346878
CARD11	55430	103	0.0018582	7062	11	0.00155763	3297	6	0.00181984	497	2	0.00402414	2011	3	0.0014918	0.782219	0.849427
FLT1	55430	102	0.00184016	7062	18	0.00254885	3297	4	0.00121322	497	2	0.00402414	2011	4	0.00198906	0.451583	0.609015
GID4	55430	102	0.00184016	7062	16	0.00226565	3297	6	0.00181984	497	1	0.00201207	2011	1	0.000497265	0.614203	0.74618
ETV6	55430	100	0.00180408	7062	12	0.00169924	3297	8	0.00242645	497	1	0.00201207	2011	3	0.0014918	0.929867	0.946363
TNFRSF14	55430	100	0.00180408	7062	8	0.00113282	3297	4	0.00121322	497	1	0.00201207	2011	6	0.00298359	0.411086	0.581054
ESR1	55430	98	0.001768	7062	12	0.00169924	3297	2	0.000606612	497	0	0	2011	3	0.0014918	0.494345	0.640812
PRKAR1A	55430	94	0.00169583	7062	10	0.00141603	3297	4	0.00121322	497	0	0	2011	1	0.000497265	0.539343	0.686437
PIK3C2G	55430	86	0.00155151	7062	22	0.00311526	3297	6	0.00181984	497	5	0.0100604	2011	1	0.000497265	4.6133e-06	3.39078e-05
NPM1	55430	82	0.00147934	7062	12	0.00169924	3297	6	0.00181984	497	0	0	2011	4	0.00198906	0.835407	0.88989
SMO	55430	81	0.0014613	7062	12	0.00169924	3297	0	0	497	0	0	2011	2	0.00099453	0.185212	0.340328
CDK8	55430	79	0.00142522	7062	14	0.00198244	3297	1	0.000303306	497	0	0	2011	4	0.00198906	0.233399	0.406031
XRCC2	55430	76	0.0013711	7062	5	0.000708015	3297	2	0.000606612	497	0	0	2011	3	0.0014918	0.394301	0.56274
MED12	55430	75	0.00135306	7062	14	0.00198244	3297	11	0.00333637	497	1	0.00201207	2011	1	0.000497265	0.0288835	0.0832524
SDHC	55430	74	0.00133502	7062	8	0.00113282	3297	2	0.000606612	497	2	0.00402414	2011	1	0.000497265	0.254579	0.435153
AXIN1	55430	73	0.00131698	7062	6	0.000849618	3297	3	0.000909918	497	2	0.00402414	2011	2	0.00099453	0.337573	0.52235
CDKN2C	55430	73	0.00131698	7062	10	0.00141603	3297	1	0.000303306	497	0	0	2011	1	0.000497265	0.370239	0.54632
PPP2R1A	55430	72	0.00129894	7062	6	0.000849618	3297	2	0.000606612	497	0	0	2011	1	0.000497265	0.462671	0.62112
CDKN1A	55430	70	0.00126285	7062	12	0.00169924	3297	5	0.00151653	497	1	0.00201207	2011	1	0.000497265	0.693308	0.788794
RAC1	55430	64	0.00115461	7062	7	0.000991221	3297	0	0	497	0	0	2011	1	0.000497265	0.271921	0.454232
RAD51	55430	61	0.00110049	7062	23	0.00325687	3297	3	0.000909918	497	2	0.00402414	2011	3	0.0014918	5.51936e-05	0.000338061
HSD3B1	55430	60	0.00108245	7062	8	0.00113282	3297	9	0.00272975	497	1	0.00201207	2011	3	0.0014918	0.107523	0.235272
KMT2A	55430	60	0.00108245	7062	12	0.00169924	3297	4	0.00121322	497	0	0	2011	2	0.00099453	0.606459	0.740829
DDR2	55430	58	0.00104636	7062	5	0.000708015	3297	2	0.000606612	497	1	0.00201207	2011	1	0.000497265	0.686338	0.788794
JAK3	55430	58	0.00104636	7062	2	0.000283206	3297	4	0.00121322	497	2	0.00402414	2011	1	0.000497265	0.058453	0.147953
HNF1A	55430	57	0.00102832	7062	5	0.000708015	3297	5	0.00151653	497	1	0.00201207	2011	2	0.00099453	0.745622	0.824086
POLE	55430	56	0.00101028	7062	3	0.000424809	3297	0	0	497	0	0	2011	1	0.000497265	0.169792	0.324148
KLHL6	55430	53	0.000956161	7062	2	0.000283206	3297	5	0.00151653	497	0	0	2011	1	0.000497265	0.246484	0.426273
SDHB	55430	53	0.000956161	7062	8	0.00113282	3297	3	0.000909918	497	0	0	2011	1	0.000497265	0.884464	0.92544
MPL	55430	52	0.00093812	7062	3	0.000424809	3297	0	0	497	1	0.00201207	2011	0	0	0.111329	0.237179
MYB	55430	52	0.00093812	7062	6	0.000849618	3297	2	0.000606612	497	0	0	2011	1	0.000497265	0.871229	0.921372
RARA	55430	49	0.000883998	7062	6	0.000849618	3297	2	0.000606612	497	2	0.00402414	2011	2	0.00099453	0.214067	0.380658
JAK1	55430	46	0.000829876	7062	5	0.000708015	3297	11	0.00333637	497	0	0	2011	2	0.00099453	0.000217429	0.00118378
MST1R	55430	46	0.000829876	7062	6	0.000849618	3297	1	0.000303306	497	0	0	2011	1	0.000497265	0.782976	0.849427
XPO1	55430	44	0.000793794	7062	14	0.00198244	3297	2	0.000606612	497	0	0	2011	1	0.000497265	0.0254172	0.0754815
DDR1	55430	43	0.000775753	7062	8	0.00113282	3297	1	0.000303306	497	0	0	2011	0	0	0.390527	0.560073
BTK	55430	41	0.000739672	7062	3	0.000424809	3297	1	0.000303306	497	0	0	2011	3	0.0014918	0.438658	0.602642
MAP2K2	55430	41	0.000739672	7062	4	0.000566412	3297	3	0.000909918	497	0	0	2011	0	0	0.688142	0.788794
POLD1	55430	39	0.00070359	7062	4	0.000566412	3297	1	0.000303306	497	0	0	2011	0	0	0.630065	0.759177
BTG1	55430	37	0.000667509	7062	4	0.000566412	3297	1	0.000303306	497	0	0	2011	1	0.000497265	0.89453	0.926028
DOT1L	55430	37	0.000667509	7062	4	0.000566412	3297	1	0.000303306	497	0	0	2011	1	0.000497265	0.89453	0.926028
BCL6	55430	36	0.000649468	7062	2	0.000283206	3297	1	0.000303306	497	0	0	2011	2	0.00099453	0.607278	0.740829
SDHD	55430	36	0.000649468	7062	7	0.000991221	3297	2	0.000606612	497	1	0.00201207	2011	1	0.000497265	0.650196	0.770797
ERG	55430	35	0.000631427	7062	2	0.000283206	3297	1	0.000303306	497	1	0.00201207	2011	0	0	0.313829	0.500483
TEK	55430	34	0.000613386	7062	8	0.00113282	3297	3	0.000909918	497	0	0	2011	0	0	0.336375	0.52235
NTRK2	55430	33	0.000595345	7062	8	0.00113282	3297	1	0.000303306	497	0	0	2011	2	0.00099453	0.389602	0.560073
SOCS1	55430	33	0.000595345	7062	3	0.000424809	3297	0	0	497	0	0	2011	1	0.000497265	0.638152	0.765782
MERTK	55430	32	0.000577305	7062	1	0.000141603	3297	22	0.00667273	497	1	0.00201207	2011	0	0	4.67624e-31	1.52757e-29
GNA13	55430	29	0.000523182	7062	7	0.000991221	3297	2	0.000606612	497	0	0	2011	1	0.000497265	0.606143	0.740829
AURKB	55430	26	0.00046906	7062	4	0.000566412	3297	0	0	497	0	0	2011	0	0	0.57076	0.714058
SNCAIP	55430	26	0.00046906	7062	1	0.000141603	3297	1	0.000303306	497	0	0	2011	1	0.000497265	0.746592	0.824086
LTK	55430	23	0.000414938	7062	2	0.000283206	3297	0	0	497	0	0	2011	0	0	0.623247	0.754052
CD79A	55430	22	0.000396897	7062	1	0.000141603	3297	2	0.000606612	497	0	0	2011	1	0.000497265	0.77205	0.843802
CYP17A1	55430	21	0.000378856	7062	2	0.000283206	3297	0	0	497	0	0	2011	0	0	0.67941	0.788782
GNA11	55430	21	0.000378856	7062	0	0	3297	0	0	497	0	0	2011	0	0	0.300233	0.484992
MEF2B	55430	20	0.000360815	7062	4	0.000566412	3297	2	0.000606612	497	0	0	2011	1	0.000497265	0.859334	0.912072
TMPRSS2	55430	20	0.000360815	7062	1	0.000141603	3297	1	0.000303306	497	1	0.00201207	2011	0	0	0.220556	0.388284
H3F3A	55430	18	0.000324734	7062	0	0	3297	0	0	497	0	0	2011	1	0.000497265	0.433808	0.598777
IRF4	55430	17	0.000306693	7062	6	0.000849618	3297	0	0	497	0	0	2011	0	0	0.106454	0.235272
BCR	55430	16	0.000288652	7062	4	0.000566412	3297	1	0.000303306	497	1	0.00201207	2011	1	0.000497265	0.21493	0.380658
TIPARP	55430	16	0.000288652	7062	4	0.000566412	3297	1	0.000303306	497	0	0	2011	0	0	0.666998	0.778165
GNAQ	55430	14	0.000252571	7062	4	0.000566412	3297	0	0	497	1	0.00201207	2011	2	0.00099453	0.0278957	0.0812012
TYRO3	55430	13	0.00023453	7062	2	0.000283206	3297	0	0	497	0	0	2011	0	0	0.833478	0.88989
ALOX12B	55430	12	0.000216489	7062	0	0	3297	1	0.000303306	497	0	0	2011	0	0	0.69133	0.788794
GSK3B	55430	11	0.000198448	7062	1	0.000141603	3297	2	0.000606612	497	0	0	2011	2	0.00099453	0.107662	0.235272
EWSR1	55430	10	0.000180408	7062	0	0	3297	1	0.000303306	497	1	0.00201207	2011	1	0.000497265	0.0238264	0.0722162
CD79B	55430	8	0.000144326	7062	1	0.000141603	3297	2	0.000606612	497	0	0	2011	0	0	0.333008	0.520767
FAM46C	55430	8	0.000144326	7062	2	0.000283206	3297	1	0.000303306	497	0	0	2011	0	0	0.814365	0.880233
SYK	55430	8	0.000144326	7062	1	0.000141603	3297	1	0.000303306	497	0	0	2011	0	0	0.921039	0.946363
PDK1	55430	7	0.000126285	7062	0	0	3297	1	0.000303306	497	0	0	2011	0	0	0.710686	0.803449
ETV5	55430	6	0.000108245	7062	0	0	3297	1	0.000303306	497	0	0	2011	0	0	0.681465	0.788782
PARP2	55430	5	9.02039e-05	7062	0	0	3297	0	0	497	0	0	2011	0	0	0.88452	0.92544
PARP3	55430	5	9.02039e-05	7062	1	0.000141603	3297	2	0.000606612	497	0	0	2011	0	0	0.115398	0.244079
MKNK1	55430	4	7.21631e-05	7062	2	0.000283206	3297	0	0	497	0	0	2011	0	0	0.44329	0.603414
PPARG	55430	4	7.21631e-05	7062	0	0	3297	0	0	497	0	0	2011	0	0	0.920426	0.946363
RAD52	55430	3	5.41223e-05	7062	1	0.000141603	3297	0	0	497	0	0	2011	0	0	0.879721	0.92544
RSPO2	55430	2	3.60815e-05	7062	1	0.000141603	3297	0	0	497	0	0	2011	0	0	0.760276	0.834034
ETV4	55430	0	0	7062	0	0	3297	0	0	497	0	0	2011	0	0	NA	NA
FOXL2	55430	0	0	7062	0	0	3297	0	0	497	0	0	2011	0	0	NA	NA
