# Supplementary material for: Ancestry-associated co-alteration landscape of KRAS and EGFR-altered non-squamous NSCLC
Source: NPJ Precis Oncol. 2024 Jul 20;8:153. doi: 10.1038/s41698-024-00644-4 (PMC11271287; doi:10.1038/s41698-024-00644-4)
Supplement: Supplementary file 2 — Supplementary Data 2: Prevalence of different KRAS alterations based on ancestry. [file 41698_2024_644_MOESM2_ESM.xlsx]

## Sheet: Supplementary Data 2
Supplementary Data 2: Prevalence of different KRAS alterations based on ancestry.
EUR: European, AFR: African, EAS: East Asian, SAS: South Asian, AMR: Admixed American
KRAS alteration	Total samples (EUR)	Altered samples (EUR)	Prevalence (EUR)	Total samples (AFR)	Altered samples (AFR)	Prevalence (AFR)	Total samples (EAS)	Altered samples (EAS)	Prevalence (EAS)	Total samples (SAS)	Altered samples (SAS)	Prevalence (SAS)	Total samples (AMR)	Altered samples (AMR)	Prevalence (AMR)	P value	P value (FDR)
G12C	55430	8433	0.1521	7062	838	0.1187	3297	132	0.04	497	31	0.0624	2011	123	0.0612	2.91419e-106	2.41878e-104
G12V	55430	3948	0.0712	7062	458	0.0649	3297	87	0.0264	497	25	0.0503	2011	90	0.0448	4.2748e-25	1.18269e-23
G12D	55430	2883	0.052	7062	299	0.0423	3297	79	0.024	497	19	0.0382	2011	111	0.0552	5.73949e-13	1.19094e-11
amplification	55430	2333	0.0421	7062	288	0.0408	3297	112	0.034	497	11	0.0221	2011	60	0.0298	0.0022386	0.0154837
G12A	55430	1491	0.0269	7062	130	0.0184	3297	34	0.0103	497	8	0.0161	2011	33	0.0164	7.74047e-12	1.28492e-10
Q61H	55430	934	0.0169	7062	90	0.0127	3297	22	0.0067	497	2	0.004	2011	16	0.008	8.67648e-08	1.20025e-06
G13C	55430	745	0.0134	7062	91	0.0129	3297	16	0.0049	497	3	0.006	2011	11	0.0055	8.50018e-06	0.000100788
G13D	55430	562	0.0101	7062	69	0.0098	3297	21	0.0064	497	2	0.004	2011	14	0.007	0.0898946	0.355298
G12S	55430	416	0.0075	7062	41	0.0058	3297	8	0.0024	497	1	0.002	2011	8	0.004	0.00126687	0.00955914
G12F	55430	313	0.0056	7062	41	0.0058	3297	3	0.0009	497	0	0	2011	6	0.003	0.00107798	0.00894723
Q61L	55430	284	0.0051	7062	22	0.0031	3297	4	0.0012	497	1	0.002	2011	2	0.001	0.000253258	0.00262756
G12R	55430	242	0.0044	7062	26	0.0037	3297	7	0.0021	497	1	0.002	2011	3	0.0015	0.0803672	0.333524
A146T	55430	58	0.001	7062	16	0.0023	3297	0	0	497	1	0.002	2011	1	0.0005	0.0095439	0.0609341
L19F	55430	58	0.001	7062	3	0.0004	3297	2	0.0006	497	0	0	2011	1	0.0005	0.412418	0.993763
G13V	55430	54	0.001	7062	3	0.0004	3297	0	0	497	0	0	2011	1	0.0005	0.196344	0.708547
Q61R	55430	53	0.001	7062	5	0.0007	3297	0	0	497	0	0	2011	3	0.0015	0.317574	0.993763
A146V	55430	53	0.001	7062	6	0.0008	3297	1	0.0003	497	0	0	2011	0	0	0.428726	0.993763
Q22K	55430	48	0.0009	7062	4	0.0006	3297	1	0.0003	497	0	0	2011	3	0.0015	0.510952	0.993763
G13R	55430	46	0.0008	7062	8	0.0011	3297	2	0.0006	497	0	0	2011	1	0.0005	0.799824	0.993763
Q61K	55430	42	0.0008	7062	2	0.0003	3297	1	0.0003	497	0	0	2011	2	0.001	0.493132	0.993763
K117N	55430	28	0.0005	7062	5	0.0007	3297	2	0.0006	497	0	0	2011	2	0.001	0.817004	0.993763
G13E	55430	18	0.0003	7062	1	0.0001	3297	1	0.0003	497	0	0	2011	0	0	0.830135	0.993763
V14I	55430	17	0.0003	7062	2	0.0003	3297	0	0	497	0	0	2011	0	0	0.77653	0.993763
G12L	55430	14	0.0003	7062	0	0	3297	0	0	497	0	0	2011	0	0	0.516814	0.993763
A146P	55430	13	0.0002	7062	2	0.0003	3297	0	0	497	0	0	2011	2	0.001	0.238262	0.823991
A59G	55430	13	0.0002	7062	2	0.0003	3297	3	0.0009	497	0	0	2011	0	0	0.193507	0.708547
G13F	55430	11	0.0002	7062	2	0.0003	3297	0	0	497	0	0	2011	1	0.0005	0.765431	0.993763
T58I	55430	11	0.0002	7062	0	0	3297	0	0	497	0	0	2011	1	0.0005	0.516142	0.993763
F156L	55430	10	0.0002	7062	3	0.0004	3297	1	0.0003	497	0	0	2011	0	0	0.64496	0.993763
G12I	55430	10	0.0002	7062	1	0.0001	3297	0	0	497	0	0	2011	0	0	0.897346	0.993763
G12E	55430	8	0.0001	7062	0	0	3297	0	0	497	0	0	2011	0	0	0.761991	0.993763
G60D	55430	7	0.0001	7062	1	0.0001	3297	0	0	497	0	0	2011	0	0	0.944277	0.993763
K5N	55430	7	0.0001	7062	0	0	3297	0	0	497	0	0	2011	2	0.001	0.012274	0.0727674
A59E	55430	6	0.0001	7062	1	0.0001	3297	0	0	497	0	0	2011	0	0	0.94905	0.993763
R68S	55430	6	0.0001	7062	0	0	3297	0	0	497	0	0	2011	0	0	0.845427	0.993763
A59T	55430	6	0.0001	7062	1	0.0001	3297	0	0	497	0	0	2011	0	0	0.94905	0.993763
E63K	55430	6	0.0001	7062	0	0	3297	0	0	497	0	0	2011	0	0	0.845427	0.993763
D33E	55430	6	0.0001	7062	0	0	3297	0	0	497	0	0	2011	1	0.0005	0.38106	0.993763
I24N	55430	5	0.0001	7062	0	0	3297	1	0.0003	497	0	0	2011	0	0	0.629201	0.993763
G12Y	55430	5	0.0001	7062	0	0	3297	0	0	497	0	0	2011	0	0	0.88452	0.993763
G13P	55430	5	0.0001	7062	0	0	3297	0	0	497	0	0	2011	0	0	0.88452	0.993763
G12_G13insAG	55430	5	0.0001	7062	0	0	3297	0	0	497	0	0	2011	0	0	0.88452	0.993763
V8L	55430	4	0.0001	7062	0	0	3297	0	0	497	0	0	2011	0	0	0.920426	0.993763
K147N	55430	4	0.0001	7062	0	0	3297	0	0	497	0	0	2011	0	0	0.920426	0.993763
I36M	55430	4	0.0001	7062	0	0	3297	0	0	497	0	0	2011	0	0	0.920426	0.993763
G13Y	55430	3	0.0001	7062	0	0	3297	0	0	497	0	0	2011	0	0	0.951769	0.993763
K117R	55430	3	0.0001	7062	0	0	3297	0	0	497	0	0	2011	0	0	0.951769	0.993763
G10_A11insG	55430	3	0.0001	7062	0	0	3297	0	0	497	0	0	2011	0	0	0.951769	0.993763
Q22R	55430	3	0.0001	7062	1	0.0001	3297	0	0	497	0	0	2011	0	0	0.879721	0.993763
G60R	55430	3	0.0001	7062	1	0.0001	3297	0	0	497	0	0	2011	0	0	0.879721	0.993763
G60V	55430	3	0.0001	7062	1	0.0001	3297	1	0.0003	497	0	0	2011	0	0	0.509683	0.993763
Q22L	55430	3	0.0001	7062	1	0.0001	3297	0	0	497	0	0	2011	0	0	0.879721	0.993763
L23R	55430	2	0	7062	0	0	3297	0	0	497	0	0	2011	0	0	0.976884	0.993763
D119N	55430	2	0	7062	0	0	3297	0	0	497	0	0	2011	0	0	0.976884	0.993763
Q61E	55430	2	0	7062	0	0	3297	0	0	497	0	0	2011	1	0.0005	0.0410411	0.200377
G12H	55430	2	0	7062	0	0	3297	0	0	497	0	0	2011	0	0	0.976884	0.993763
G12N	55430	2	0	7062	1	0.0001	3297	0	0	497	0	0	2011	0	0	0.760276	0.993763
G13_V14insG	55430	2	0	7062	1	0.0001	3297	0	0	497	0	0	2011	0	0	0.760276	0.993763
G13S	55430	2	0	7062	0	0	3297	0	0	497	0	0	2011	0	0	0.976884	0.993763
G13_V14insTLGG	55430	1	0	7062	0	0	3297	0	0	497	0	0	2011	0	0	0.993763	0.993763
A59del	55430	1	0	7062	0	0	3297	0	0	497	0	0	2011	0	0	0.993763	0.993763
E63_Y64insDTAGQEE	55430	1	0	7062	0	0	3297	0	0	497	0	0	2011	0	0	0.993763	0.993763
D153V	55430	1	0	7062	0	0	3297	0	0	497	0	0	2011	0	0	0.993763	0.993763
A18V	55430	1	0	7062	0	0	3297	0	0	497	0	0	2011	0	0	0.993763	0.993763
G13K	55430	1	0	7062	0	0	3297	0	0	497	0	0	2011	0	0	0.993763	0.993763
R164Q	55430	1	0	7062	2	0.0003	3297	0	0	497	0	0	2011	0	0	0.0355783	0.184562
P34Q	55430	1	0	7062	0	0	3297	0	0	497	0	0	2011	0	0	0.993763	0.993763
G138L	55430	1	0	7062	0	0	3297	0	0	497	0	0	2011	0	0	0.993763	0.993763
E62D	55430	1	0	7062	0	0	3297	0	0	497	0	0	2011	0	0	0.993763	0.993763
Q61P	55430	1	0	7062	0	0	3297	0	0	497	0	0	2011	0	0	0.993763	0.993763
A11P	55430	1	0	7062	0	0	3297	0	0	497	0	0	2011	0	0	0.993763	0.993763
Y71H	55430	1	0	7062	0	0	3297	0	0	497	0	0	2011	0	0	0.993763	0.993763
G12T	55430	1	0	7062	0	0	3297	0	0	497	0	0	2011	0	0	0.993763	0.993763
Y96D	55430	1	0	7062	0	0	3297	0	0	497	0	0	2011	0	0	0.993763	0.993763
P34T	55430	1	0	7062	0	0	3297	0	0	497	0	0	2011	0	0	0.993763	0.993763
A146S	55430	1	0	7062	1	0.0001	3297	0	0	497	0	0	2011	0	0	0.485261	0.993763
G13H	55430	1	0	7062	0	0	3297	0	0	497	0	0	2011	0	0	0.993763	0.993763
K5E	55430	1	0	7062	1	0.0001	3297	0	0	497	0	0	2011	1	0.0005	0.0176853	0.0978588
G13L	55430	1	0	7062	1	0.0001	3297	0	0	497	0	0	2011	0	0	0.485261	0.993763
RE	55430	0	0	7062	0	0	3297	0	0	497	0	0	2011	0	0	NA	NA
F156V	55430	0	0	7062	1	0.0001	3297	0	0	497	0	0	2011	0	0	0.0698649	0.305199
Y64_S65insTAGQEEY	55430	0	0	7062	0	0	3297	0	0	497	1	0.002	2011	0	0	1.64753e-28	6.83725e-27
D154del	55430	0	0	7062	1	0.0001	3297	0	0	497	0	0	2011	0	0	0.0698649	0.305199
E62_E63insDILDTAGQE	55430	0	0	7062	0	0	3297	1	0.0003	497	0	0	2011	0	0	0.000568377	0.0052417
