# Supplementary material for: Ancestry-associated co-alteration landscape of KRAS and EGFR-altered non-squamous NSCLC
Source: NPJ Precis Oncol. 2024 Jul 20;8:153. doi: 10.1038/s41698-024-00644-4 (PMC11271287; doi:10.1038/s41698-024-00644-4)
Supplement: Supplementary file 3 — Supplementary Data 3: Prevalence of different EGFR alterations based on ancestry. [file 41698_2024_644_MOESM3_ESM.xlsx]

## Sheet: Supplementary Data 3
Supplementary Data 3: Prevalence of different EGFR alterations based on ancestry.
EUR: European, AFR: African, EAS: East Asian, SAS: South Asian, AMR: Admixed American
EGFR_ex_19_del: EGFR exon 19 deletions
EGFR_ex_19_ins: EGFR exon 19 insertions
EGFR_ex_20_ins: EGFR exon 20 insertions
EGFR alteration	Total samples (EUR)	Altered samples (EUR)	Prevalence (EUR)	Total samples (AFR)	Altered samples (AFR)	Prevalence (AFR)	Total samples (EAS)	Altered samples (EAS)	Prevalence (EAS)	Total samples (SAS)	Altered samples (SAS)	Prevalence (SAS)	Total samples (AMR)	Altered samples (AMR)	Prevalence (AMR)	P value	P value (FDR)
EGFR_ex_19_del	55430	2896	0.0522	7062	455	0.0644	3297	757	0.2296	497	92	0.1851	2011	304	0.1512	0	0
amplification	55430	2519	0.0454	7062	334	0.0473	3297	405	0.1228	497	43	0.0865	2011	159	0.0791	2.56545e-93	1.84712e-91
L858R	55430	2191	0.0395	7062	179	0.0253	3297	715	0.2169	497	48	0.0966	2011	183	0.091	0	0
EGFR_ex_20_ins	55430	664	0.012	7062	105	0.0149	3297	98	0.0297	497	22	0.0443	2011	33	0.0164	2.25379e-23	1.08182e-21
T790M	55430	553	0.01	7062	81	0.0115	3297	192	0.0582	497	20	0.0402	2011	40	0.0199	2.12237e-129	2.03748e-127
G719A	55430	282	0.0051	7062	41	0.0058	3297	35	0.0106	497	4	0.008	2011	12	0.006	0.00104823	0.00656283
L861Q	55430	250	0.0045	7062	29	0.0041	3297	39	0.0118	497	2	0.004	2011	10	0.005	3.47965e-07	4.55518e-06
S768I	55430	211	0.0038	7062	44	0.0062	3297	37	0.0112	497	1	0.002	2011	9	0.0045	3.43439e-09	6.59404e-08
RE	55430	114	0.0021	7062	11	0.0016	3297	7	0.0021	497	2	0.004	2011	13	0.0065	0.000592976	0.0038813
G719C	55430	104	0.0019	7062	22	0.0031	3297	12	0.0036	497	1	0.002	2011	3	0.0015	0.0621322	0.231277
C797S	55430	83	0.0015	7062	16	0.0023	3297	23	0.007	497	3	0.006	2011	8	0.004	9.3413e-12	2.44572e-10
G719S	55430	82	0.0015	7062	16	0.0023	3297	16	0.0049	497	0	0	2011	6	0.003	7.64622e-05	0.000667306
E709A	55430	54	0.001	7062	10	0.0014	3297	16	0.0049	497	1	0.002	2011	3	0.0015	7.88653e-08	1.13566e-06
V834L	55430	42	0.0008	7062	9	0.0013	3297	14	0.0042	497	0	0	2011	1	0.0005	2.85758e-08	4.57212e-07
EGFR_ex_19_ins	55430	39	0.0007	7062	10	0.0014	3297	3	0.0009	497	0	0	2011	1	0.0005	0.311808	0.907077
E709_T710>D	55430	37	0.0007	7062	11	0.0016	3297	6	0.0018	497	2	0.004	2011	4	0.002	0.00108834	0.00666896
L62R	55430	36	0.0006	7062	10	0.0014	3297	15	0.0045	497	0	0	2011	1	0.0005	3.05616e-11	7.33478e-10
R776H	55430	35	0.0006	7062	3	0.0004	3297	4	0.0012	497	0	0	2011	0	0	0.419251	0.993763
L833V	55430	35	0.0006	7062	4	0.0006	3297	13	0.0039	497	2	0.004	2011	2	0.001	7.38167e-10	1.51851e-08
V774M	55430	34	0.0006	7062	6	0.0008	3297	2	0.0006	497	0	0	2011	1	0.0005	0.919	0.993763
V769L	55430	33	0.0006	7062	7	0.001	3297	6	0.0018	497	0	0	2011	0	0	0.0459994	0.217177
E709K	55430	25	0.0005	7062	8	0.0011	3297	16	0.0049	497	1	0.002	2011	4	0.002	4.89868e-17	2.01546e-15
L833F	55430	24	0.0004	7062	3	0.0004	3297	0	0	497	0	0	2011	0	0	0.642823	0.993763
G724S	55430	24	0.0004	7062	6	0.0008	3297	2	0.0006	497	1	0.002	2011	1	0.0005	0.331591	0.945528
L747P	55430	22	0.0004	7062	3	0.0004	3297	9	0.0027	497	1	0.002	2011	2	0.001	6.70717e-07	8.0486e-06
V769M	55430	20	0.0004	7062	3	0.0004	3297	1	0.0003	497	0	0	2011	1	0.0005	0.983855	0.993763
L861R	55430	20	0.0004	7062	0	0	3297	4	0.0012	497	0	0	2011	2	0.001	0.0273329	0.138103
A289V	55430	19	0.0003	7062	3	0.0004	3297	2	0.0006	497	1	0.002	2011	0	0	0.278534	0.835601
G598V	55430	18	0.0003	7062	4	0.0006	3297	0	0	497	0	0	2011	1	0.0005	0.633548	0.993763
R108K	55430	18	0.0003	7062	1	0.0001	3297	6	0.0018	497	0	0	2011	3	0.0015	7.41015e-05	0.000666914
G779F	55430	16	0.0003	7062	1	0.0001	3297	2	0.0006	497	1	0.002	2011	0	0	0.122248	0.386896
T725M	55430	15	0.0003	7062	0	0	3297	5	0.0015	497	0	0	2011	1	0.0005	0.000991882	0.00634805
D761Y	55430	15	0.0003	7062	2	0.0003	3297	0	0	497	0	0	2011	1	0.0005	0.837582	0.993763
E709V	55430	14	0.0003	7062	1	0.0001	3297	8	0.0024	497	0	0	2011	1	0.0005	9.70006e-09	1.74601e-07
R776C	55430	13	0.0002	7062	1	0.0001	3297	2	0.0006	497	0	0	2011	0	0	0.592144	0.993763
S229C	55430	13	0.0002	7062	4	0.0006	3297	0	0	497	0	0	2011	1	0.0005	0.398926	0.993763
EGFR_vIII	55430	13	0.0002	7062	0	0	3297	0	0	497	0	0	2011	0	0	0.554772	0.993763
A289T	55430	12	0.0002	7062	3	0.0004	3297	2	0.0006	497	1	0.002	2011	3	0.0015	0.00226707	0.0130583
I744M	55430	10	0.0002	7062	2	0.0003	3297	0	0	497	0	0	2011	0	0	0.82811	0.993763
V742I	55430	10	0.0002	7062	0	0	3297	1	0.0003	497	0	0	2011	0	0	0.720185	0.993763
H835L	55430	10	0.0002	7062	0	0	3297	8	0.0024	497	1	0.002	2011	1	0.0005	1.75764e-12	5.062e-11
T263P	55430	10	0.0002	7062	1	0.0001	3297	3	0.0009	497	0	0	2011	0	0	0.0660215	0.231277
H773L	55430	9	0.0002	7062	1	0.0001	3297	1	0.0003	497	0	0	2011	0	0	0.933633	0.993763
S720F	55430	9	0.0002	7062	2	0.0003	3297	2	0.0006	497	1	0.002	2011	1	0.0005	0.0245697	0.126359
S306L	55430	8	0.0001	7062	2	0.0003	3297	2	0.0006	497	0	0	2011	0	0	0.319393	0.919851
H870R	55430	7	0.0001	7062	0	0	3297	1	0.0003	497	0	0	2011	1	0.0005	0.436035	0.993763
L718Q	55430	7	0.0001	7062	0	0	3297	5	0.0015	497	0	0	2011	1	0.0005	7.11001e-07	8.19073e-06
V689L	55430	7	0.0001	7062	1	0.0001	3297	1	0.0003	497	0	0	2011	0	0	0.896704	0.993763
A871G	55430	7	0.0001	7062	1	0.0001	3297	2	0.0006	497	0	0	2011	0	0	0.258695	0.784253
K754E	55430	7	0.0001	7062	2	0.0003	3297	1	0.0003	497	0	0	2011	1	0.0005	0.561781	0.993763
P589L	55430	7	0.0001	7062	0	0	3297	0	0	497	0	0	2011	0	0	0.804277	0.993763
D1012H	55430	6	0.0001	7062	0	0	3297	0	0	497	0	0	2011	0	0	0.845427	0.993763
R831H	55430	6	0.0001	7062	0	0	3297	0	0	497	0	0	2011	0	0	0.845427	0.993763
G719R	55430	6	0.0001	7062	2	0.0003	3297	2	0.0006	497	0	0	2011	0	0	0.159145	0.496181
L718V	55430	6	0.0001	7062	0	0	3297	4	0.0012	497	1	0.002	2011	0	0	3.39679e-07	4.55518e-06
V786M	55430	6	0.0001	7062	0	0	3297	2	0.0006	497	0	0	2011	0	0	0.0951983	0.304635
L747S	55430	6	0.0001	7062	3	0.0004	3297	3	0.0009	497	0	0	2011	0	0	0.00588888	0.0308363
L838V	55430	6	0.0001	7062	1	0.0001	3297	2	0.0006	497	1	0.002	2011	0	0	0.00159205	0.00935733
K860I	55430	5	0.0001	7062	1	0.0001	3297	3	0.0009	497	0	0	2011	0	0	0.00274483	0.0155002
K714N	55430	5	0.0001	7062	2	0.0003	3297	3	0.0009	497	0	0	2011	0	0	0.00361457	0.0192777
G719D	55430	5	0.0001	7062	0	0	3297	1	0.0003	497	0	0	2011	0	0	0.629201	0.993763
S645C	55430	5	0.0001	7062	0	0	3297	1	0.0003	497	0	0	2011	0	0	0.629201	0.993763
R324L	55430	5	0.0001	7062	0	0	3297	0	0	497	0	0	2011	0	0	0.88452	0.993763
V774L	55430	5	0.0001	7062	1	0.0001	3297	0	0	497	0	0	2011	0	0	0.945565	0.993763
E711K	55430	5	0.0001	7062	0	0	3297	0	0	497	0	0	2011	0	0	0.88452	0.993763
A871E	55430	5	0.0001	7062	1	0.0001	3297	1	0.0003	497	0	0	2011	1	0.0005	0.420497	0.993763
S768_V769>IL	55430	5	0.0001	7062	2	0.0003	3297	2	0.0006	497	0	0	2011	0	0	0.0942329	0.304635
I759M	55430	5	0.0001	7062	0	0	3297	0	0	497	0	0	2011	0	0	0.88452	0.993763
E709G	55430	5	0.0001	7062	1	0.0001	3297	4	0.0012	497	0	0	2011	0	0	1.81514e-05	0.000168632
G796C	55430	4	0.0001	7062	0	0	3297	0	0	497	0	0	2011	0	0	0.920426	0.993763
P772R	55430	4	0.0001	7062	1	0.0001	3297	0	0	497	0	0	2011	0	0	0.927824	0.993763
L792H	55430	4	0.0001	7062	0	0	3297	0	0	497	0	0	2011	0	0	0.920426	0.993763
V292L	55430	4	0.0001	7062	3	0.0004	3297	1	0.0003	497	0	0	2011	0	0	0.0940076	0.304635
E114K	55430	4	0.0001	7062	1	0.0001	3297	1	0.0003	497	0	0	2011	0	0	0.671643	0.993763
A289D	55430	4	0.0001	7062	0	0	3297	0	0	497	0	0	2011	0	0	0.920426	0.993763
R836C	55430	4	0.0001	7062	0	0	3297	0	0	497	0	0	2011	0	0	0.920426	0.993763
E872K	55430	3	0.0001	7062	0	0	3297	0	0	497	0	0	2011	0	0	0.951769	0.993763
E709_T710>G	55430	3	0.0001	7062	0	0	3297	0	0	497	0	0	2011	0	0	0.951769	0.993763
G873E	55430	3	0.0001	7062	0	0	3297	0	0	497	0	0	2011	0	0	0.951769	0.993763
T854A	55430	3	0.0001	7062	0	0	3297	1	0.0003	497	0	0	2011	0	0	0.412644	0.993763
A743T	55430	3	0.0001	7062	1	0.0001	3297	0	0	497	0	0	2011	0	0	0.879721	0.993763
splice site 3114+1G>T	55430	3	0.0001	7062	0	0	3297	0	0	497	0	0	2011	0	0	0.951769	0.993763
L858M	55430	3	0.0001	7062	1	0.0001	3297	1	0.0003	497	0	0	2011	1	0.0005	0.160225	0.496181
D379Y	55430	3	0.0001	7062	0	0	3297	0	0	497	0	0	2011	0	0	0.951769	0.993763
L703V	55430	3	0.0001	7062	0	0	3297	1	0.0003	497	0	0	2011	0	0	0.412644	0.993763
R222C	55430	3	0.0001	7062	0	0	3297	0	0	497	0	0	2011	0	0	0.951769	0.993763
P753L	55430	3	0.0001	7062	0	0	3297	0	0	497	0	0	2011	0	0	0.951769	0.993763
P596L	55430	3	0.0001	7062	0	0	3297	0	0	497	0	0	2011	0	0	0.951769	0.993763
splice site 3115-1G>A	55430	3	0.0001	7062	1	0.0001	3297	0	0	497	0	0	2011	0	0	0.879721	0.993763
I740V	55430	3	0.0001	7062	0	0	3297	0	0	497	0	0	2011	0	0	0.951769	0.993763
V843I	55430	3	0.0001	7062	1	0.0001	3297	1	0.0003	497	0	0	2011	0	0	0.509683	0.993763
S1071*	55430	3	0.0001	7062	0	0	3297	0	0	497	0	0	2011	0	0	0.951769	0.993763
R836H	55430	3	0.0001	7062	0	0	3297	0	0	497	0	0	2011	0	0	0.951769	0.993763
E1180*	55430	2	0	7062	0	0	3297	0	0	497	0	0	2011	0	0	0.976884	0.993763
G863S	55430	2	0	7062	0	0	3297	0	0	497	0	0	2011	0	0	0.976884	0.993763
E1015*	55430	2	0	7062	0	0	3297	0	0	497	0	0	2011	0	0	0.976884	0.993763
V651M	55430	2	0	7062	0	0	3297	0	0	497	0	0	2011	0	0	0.976884	0.993763
G796S	55430	2	0	7062	1	0.0001	3297	1	0.0003	497	0	0	2011	0	0	0.305308	0.897232
C797N	55430	2	0	7062	0	0	3297	0	0	497	0	0	2011	0	0	0.976884	0.993763
L833_V834>FL	55430	2	0	7062	0	0	3297	0	0	497	0	0	2011	0	0	0.976884	0.993763
E746_A750>AP	55430	2	0	7062	0	0	3297	1	0.0003	497	0	0	2011	0	0	0.235538	0.721649
splice site 3272-1G>A	55430	2	0	7062	0	0	3297	0	0	497	0	0	2011	0	0	0.976884	0.993763
V323I	55430	2	0	7062	0	0	3297	0	0	497	0	0	2011	0	0	0.976884	0.993763
L387V	55430	2	0	7062	0	0	3297	0	0	497	0	0	2011	0	0	0.976884	0.993763
H893Y	55430	2	0	7062	0	0	3297	0	0	497	0	0	2011	0	0	0.976884	0.993763
D314N	55430	2	0	7062	1	0.0001	3297	1	0.0003	497	0	0	2011	0	0	0.305308	0.897232
T415M	55430	2	0	7062	0	0	3297	0	0	497	0	0	2011	0	0	0.976884	0.993763
L844V	55430	2	0	7062	0	0	3297	0	0	497	0	0	2011	0	0	0.976884	0.993763
T751S	55430	2	0	7062	0	0	3297	0	0	497	0	0	2011	0	0	0.976884	0.993763
P772L	55430	2	0	7062	0	0	3297	0	0	497	0	0	2011	0	0	0.976884	0.993763
H773R	55430	2	0	7062	0	0	3297	0	0	497	0	0	2011	0	0	0.976884	0.993763
L692V	55430	2	0	7062	0	0	3297	0	0	497	0	0	2011	0	0	0.976884	0.993763
D46N	55430	2	0	7062	0	0	3297	0	0	497	0	0	2011	0	0	0.976884	0.993763
E412K	55430	2	0	7062	0	0	3297	0	0	497	0	0	2011	0	0	0.976884	0.993763
S768T	55430	2	0	7062	0	0	3297	0	0	497	0	0	2011	0	0	0.976884	0.993763
G63R	55430	2	0	7062	1	0.0001	3297	0	0	497	0	0	2011	0	0	0.760276	0.993763
L747V	55430	2	0	7062	0	0	3297	0	0	497	0	0	2011	0	0	0.976884	0.993763
W410C	55430	2	0	7062	0	0	3297	0	0	497	0	0	2011	0	0	0.976884	0.993763
Q432K	55430	2	0	7062	0	0	3297	0	0	497	0	0	2011	0	0	0.976884	0.993763
splice site 2947-1G>C	55430	2	0	7062	0	0	3297	0	0	497	0	0	2011	0	0	0.976884	0.993763
A289I	55430	2	0	7062	0	0	3297	0	0	497	0	0	2011	0	0	0.976884	0.993763
T785I	55430	2	0	7062	1	0.0001	3297	0	0	497	0	0	2011	0	0	0.760276	0.993763
V843L	55430	2	0	7062	0	0	3297	0	0	497	0	0	2011	0	0	0.976884	0.993763
Y1125*	55430	1	0	7062	0	0	3297	0	0	497	0	0	2011	0	0	0.993763	0.993763
V769_D770insSLRD	55430	1	0	7062	0	0	3297	0	0	497	0	0	2011	0	0	0.993763	0.993763
H870Q	55430	1	0	7062	0	0	3297	0	0	497	0	0	2011	0	0	0.993763	0.993763
G729R	55430	1	0	7062	0	0	3297	0	0	497	0	0	2011	0	0	0.993763	0.993763
H805R	55430	1	0	7062	0	0	3297	0	0	497	0	0	2011	0	0	0.993763	0.993763
R414K	55430	1	0	7062	0	0	3297	0	0	497	0	0	2011	0	0	0.993763	0.993763
E1196*	55430	1	0	7062	0	0	3297	0	0	497	0	0	2011	0	0	0.993763	0.993763
L1034fs*3	55430	1	0	7062	0	0	3297	0	0	497	0	0	2011	0	0	0.993763	0.993763
R377S	55430	1	0	7062	0	0	3297	0	0	497	0	0	2011	0	0	0.993763	0.993763
E746D	55430	1	0	7062	0	0	3297	0	0	497	0	0	2011	0	0	0.993763	0.993763
G863D	55430	1	0	7062	0	0	3297	0	0	497	0	0	2011	0	0	0.993763	0.993763
T415K	55430	1	0	7062	0	0	3297	0	0	497	0	0	2011	0	0	0.993763	0.993763
R414S	55430	1	0	7062	0	0	3297	0	0	497	0	0	2011	0	0	0.993763	0.993763
G719V	55430	1	0	7062	1	0.0001	3297	0	0	497	0	0	2011	0	0	0.485261	0.993763
L718M	55430	1	0	7062	0	0	3297	0	0	497	0	0	2011	0	0	0.993763	0.993763
L844P	55430	1	0	7062	0	0	3297	0	0	497	0	0	2011	0	0	0.993763	0.993763
T751I	55430	1	0	7062	0	0	3297	0	0	497	0	0	2011	0	0	0.993763	0.993763
T415A	55430	1	0	7062	2	0.0003	3297	0	0	497	0	0	2011	0	0	0.0355783	0.170776
K1179_E1180>N*	55430	1	0	7062	0	0	3297	0	0	497	0	0	2011	0	0	0.993763	0.993763
T790A	55430	1	0	7062	0	0	3297	0	0	497	0	0	2011	0	0	0.993763	0.993763
E602Q	55430	1	0	7062	0	0	3297	0	0	497	0	0	2011	0	0	0.993763	0.993763
H1124fs*44	55430	1	0	7062	0	0	3297	0	0	497	0	0	2011	0	0	0.993763	0.993763
D984fs*18	55430	1	0	7062	0	0	3297	0	0	497	0	0	2011	0	0	0.993763	0.993763
P373Q	55430	1	0	7062	0	0	3297	0	0	497	0	0	2011	0	0	0.993763	0.993763
D256A	55430	1	0	7062	0	0	3297	0	0	497	0	0	2011	0	0	0.993763	0.993763
R533M	55430	1	0	7062	0	0	3297	0	0	497	0	0	2011	0	0	0.993763	0.993763
V774A	55430	1	0	7062	0	0	3297	0	0	497	0	0	2011	0	0	0.993763	0.993763
Y813F	55430	1	0	7062	0	0	3297	0	0	497	0	0	2011	0	0	0.993763	0.993763
L747_T751>P	55430	1	0	7062	0	0	3297	0	0	497	0	0	2011	0	0	0.993763	0.993763
N1184fs*14	55430	1	0	7062	0	0	3297	0	0	497	0	0	2011	0	0	0.993763	0.993763
H850N	55430	1	0	7062	0	0	3297	0	0	497	0	0	2011	0	0	0.993763	0.993763
E1196fs*3	55430	1	0	7062	0	0	3297	0	0	497	0	0	2011	0	0	0.993763	0.993763
G1189fs*10	55430	1	0	7062	0	0	3297	0	0	497	0	0	2011	0	0	0.993763	0.993763
A871S	55430	1	0	7062	0	0	3297	0	0	497	0	0	2011	0	0	0.993763	0.993763
L833W	55430	1	0	7062	0	0	3297	0	0	497	0	0	2011	0	0	0.993763	0.993763
T710_F712>P	55430	1	0	7062	0	0	3297	0	0	497	0	0	2011	0	0	0.993763	0.993763
K757M	55430	1	0	7062	0	0	3297	1	0.0003	497	0	0	2011	0	0	0.0617584	0.231277
E931G	55430	1	0	7062	0	0	3297	1	0.0003	497	0	0	2011	0	0	0.0617584	0.231277
E746_L747>IP	55430	1	0	7062	0	0	3297	0	0	497	0	0	2011	0	0	0.993763	0.993763
E758D	55430	1	0	7062	0	0	3297	0	0	497	0	0	2011	0	0	0.993763	0.993763
G465V	55430	1	0	7062	1	0.0001	3297	0	0	497	0	0	2011	0	0	0.485261	0.993763
S752F	55430	1	0	7062	1	0.0001	3297	0	0	497	0	0	2011	0	0	0.485261	0.993763
E746_T751>IP	55430	1	0	7062	0	0	3297	0	0	497	0	0	2011	0	0	0.993763	0.993763
D800N	55430	1	0	7062	0	0	3297	0	0	497	0	0	2011	0	0	0.993763	0.993763
H47Y	55430	1	0	7062	0	0	3297	0	0	497	0	0	2011	0	0	0.993763	0.993763
splice site 3272-1G>C	55430	1	0	7062	0	0	3297	0	0	497	0	0	2011	0	0	0.993763	0.993763
EGFR_vII	55430	1	0	7062	0	0	3297	0	0	497	0	0	2011	0	0	0.993763	0.993763
P386L	55430	1	0	7062	0	0	3297	0	0	497	0	0	2011	0	0	0.993763	0.993763
D770A	55430	1	0	7062	0	0	3297	0	0	497	0	0	2011	0	0	0.993763	0.993763
Y727C	55430	1	0	7062	3	0.0004	3297	0	0	497	0	0	2011	0	0	0.00119638	0.00717827
F712L	55430	1	0	7062	0	0	3297	0	0	497	0	0	2011	0	0	0.993763	0.993763
I744V	55430	1	0	7062	0	0	3297	1	0.0003	497	0	0	2011	0	0	0.0617584	0.231277
M766I	55430	1	0	7062	0	0	3297	0	0	497	0	0	2011	0	0	0.993763	0.993763
H773_V774>NPNPYV	55430	1	0	7062	0	0	3297	0	0	497	0	0	2011	0	0	0.993763	0.993763
K467E	55430	1	0	7062	0	0	3297	0	0	497	0	0	2011	0	0	0.993763	0.993763
A767V	55430	1	0	7062	0	0	3297	0	0	497	0	0	2011	0	0	0.993763	0.993763
T854S	55430	1	0	7062	0	0	3297	1	0.0003	497	0	0	2011	0	0	0.0617584	0.231277
L747F	55430	1	0	7062	0	0	3297	0	0	497	0	0	2011	0	0	0.993763	0.993763
splice_site_3162+1_3162+1delG	55430	1	0	7062	0	0	3297	0	0	497	0	0	2011	0	0	0.993763	0.993763
E709_T710>A	55430	1	0	7062	0	0	3297	1	0.0003	497	0	0	2011	0	0	0.0617584	0.231277
N700S	55430	1	0	7062	1	0.0001	3297	0	0	497	0	0	2011	0	0	0.485261	0.993763
A767D	55430	1	0	7062	0	0	3297	0	0	497	0	0	2011	0	0	0.993763	0.993763
H773_V774>LM	55430	1	0	7062	1	0.0001	3297	0	0	497	0	0	2011	0	0	0.485261	0.993763
E746A	55430	1	0	7062	0	0	3297	0	0	497	0	0	2011	0	0	0.993763	0.993763
T354M	55430	1	0	7062	0	0	3297	0	0	497	0	0	2011	0	0	0.993763	0.993763
E746K	55430	1	0	7062	0	0	3297	0	0	497	0	0	2011	0	0	0.993763	0.993763
A1102fs*65	55430	1	0	7062	0	0	3297	0	0	497	0	0	2011	0	0	0.993763	0.993763
R832C	55430	1	0	7062	1	0.0001	3297	0	0	497	0	0	2011	0	0	0.485261	0.993763
D837E	55430	1	0	7062	0	0	3297	0	0	497	0	0	2011	0	0	0.993763	0.993763
I759F	55430	1	0	7062	0	0	3297	0	0	497	0	0	2011	0	0	0.993763	0.993763
Y998*	55430	1	0	7062	0	0	3297	0	0	497	0	0	2011	0	0	0.993763	0.993763
E746V	55430	1	0	7062	0	0	3297	0	0	497	0	0	2011	0	0	0.993763	0.993763
G1185V	55430	1	0	7062	2	0.0003	3297	0	0	497	0	0	2011	0	0	0.0355783	0.170776
E746_T751>LS	55430	1	0	7062	0	0	3297	0	0	497	0	0	2011	0	0	0.993763	0.993763
E1079*	55430	1	0	7062	0	0	3297	0	0	497	0	0	2011	0	0	0.993763	0.993763
E746_A750>QP	55430	1	0	7062	0	0	3297	0	0	497	0	0	2011	0	0	0.993763	0.993763
L858S	55430	1	0	7062	0	0	3297	0	0	497	0	0	2011	0	0	0.993763	0.993763
V689M	55430	1	0	7062	1	0.0001	3297	0	0	497	0	0	2011	0	0	0.485261	0.993763
S768_V769>PL	55430	1	0	7062	0	0	3297	1	0.0003	497	0	0	2011	0	0	0.0617584	0.231277
P373L	55430	1	0	7062	0	0	3297	0	0	497	0	0	2011	0	0	0.993763	0.993763
E758_I759>DF	55430	1	0	7062	0	0	3297	0	0	497	0	0	2011	0	0	0.993763	0.993763
L747_A750>P	55430	1	0	7062	0	0	3297	0	0	497	0	0	2011	0	0	0.993763	0.993763
T790L	55430	1	0	7062	0	0	3297	0	0	497	0	0	2011	0	0	0.993763	0.993763
V765M	55430	1	0	7062	2	0.0003	3297	0	0	497	0	0	2011	0	0	0.0355783	0.170776
T790I	55430	1	0	7062	0	0	3297	0	0	497	0	0	2011	0	0	0.993763	0.993763
splice site 559+1G>A	55430	1	0	7062	0	0	3297	0	0	497	0	0	2011	0	0	0.993763	0.993763
P772S	55430	1	0	7062	0	0	3297	0	0	497	0	0	2011	0	0	0.993763	0.993763
A750V	55430	1	0	7062	0	0	3297	0	0	497	0	0	2011	0	0	0.993763	0.993763
splice site 3238_3271+5del39	55430	1	0	7062	0	0	3297	0	0	497	0	0	2011	0	0	0.993763	0.993763
D1168N	55430	1	0	7062	0	0	3297	0	0	497	0	0	2011	0	0	0.993763	0.993763
C797G	55430	1	0	7062	0	0	3297	1	0.0003	497	0	0	2011	0	0	0.0617584	0.231277
A289S	55430	1	0	7062	0	0	3297	0	0	497	0	0	2011	0	0	0.993763	0.993763
M766T	55430	1	0	7062	0	0	3297	0	0	497	0	0	2011	0	0	0.993763	0.993763
K1061_E1062>M*	55430	1	0	7062	0	0	3297	0	0	497	0	0	2011	0	0	0.993763	0.993763
G1209fs*36	55430	1	0	7062	0	0	3297	0	0	497	0	0	2011	0	0	0.993763	0.993763
L858W	55430	1	0	7062	0	0	3297	0	0	497	0	0	2011	0	0	0.993763	0.993763
L858Q	55430	1	0	7062	0	0	3297	1	0.0003	497	0	0	2011	0	0	0.0617584	0.231277
R108G	55430	1	0	7062	0	0	3297	0	0	497	0	0	2011	1	0.0005	0.00360986	0.0192777
Q105H	55430	1	0	7062	1	0.0001	3297	3	0.0009	497	0	0	2011	0	0	5.96825e-07	7.47329e-06
splice site 3114+1G>A	55430	1	0	7062	0	0	3297	1	0.0003	497	0	0	2011	0	0	0.0617584	0.231277
I491V	55430	1	0	7062	0	0	3297	0	0	497	0	0	2011	0	0	0.993763	0.993763
I491T	55430	1	0	7062	0	0	3297	0	0	497	0	0	2011	0	0	0.993763	0.993763
L858_A859>RS	55430	1	0	7062	0	0	3297	0	0	497	0	0	2011	0	0	0.993763	0.993763
E1193*	55430	1	0	7062	0	0	3297	0	0	497	0	0	2011	0	0	0.993763	0.993763
K1182*	55430	1	0	7062	0	0	3297	0	0	497	0	0	2011	0	0	0.993763	0.993763
G721C	55430	1	0	7062	0	0	3297	0	0	497	0	0	2011	0	0	0.993763	0.993763
D761N	55430	1	0	7062	0	0	3297	0	0	497	0	0	2011	0	0	0.993763	0.993763
I759T	55430	1	0	7062	0	0	3297	0	0	497	0	0	2011	0	0	0.993763	0.993763
S768R	55430	1	0	7062	0	0	3297	0	0	497	0	0	2011	1	0.0005	0.00360986	0.0192777
I759L	55430	1	0	7062	0	0	3297	0	0	497	0	0	2011	0	0	0.993763	0.993763
L703F	55430	1	0	7062	0	0	3297	0	0	497	0	0	2011	0	0	0.993763	0.993763
D379N	55430	1	0	7062	0	0	3297	0	0	497	0	0	2011	0	0	0.993763	0.993763
K708N	55430	1	0	7062	0	0	3297	0	0	497	0	0	2011	0	0	0.993763	0.993763
A871P	55430	1	0	7062	0	0	3297	0	0	497	0	0	2011	0	0	0.993763	0.993763
S768L	55430	1	0	7062	0	0	3297	0	0	497	0	0	2011	0	0	0.993763	0.993763
H773Q	55430	1	0	7062	0	0	3297	1	0.0003	497	0	0	2011	0	0	0.0617584	0.231277
Y998fs*4	55430	1	0	7062	0	0	3297	0	0	497	0	0	2011	0	0	0.993763	0.993763
P753S	55430	1	0	7062	0	0	3297	0	0	497	0	0	2011	0	0	0.993763	0.993763
E746_A755>EAN	55430	1	0	7062	0	0	3297	0	0	497	0	0	2011	0	0	0.993763	0.993763
G735S	55430	1	0	7062	0	0	3297	0	0	497	0	0	2011	0	0	0.993763	0.993763
C636Y	55430	1	0	7062	0	0	3297	0	0	497	0	0	2011	0	0	0.993763	0.993763
A763V	55430	1	0	7062	0	0	3297	0	0	497	0	0	2011	0	0	0.993763	0.993763
E709Q	55430	1	0	7062	0	0	3297	3	0.0009	497	0	0	2011	0	0	1.07559e-08	1.82217e-07
E709D	55430	1	0	7062	1	0.0001	3297	0	0	497	0	0	2011	0	0	0.485261	0.993763
splice site 559+2T>G	55430	1	0	7062	0	0	3297	0	0	497	0	0	2011	0	0	0.993763	0.993763
splice site 2947-1G>A	55430	1	0	7062	0	0	3297	0	0	497	0	0	2011	0	0	0.993763	0.993763
A289L	55430	1	0	7062	0	0	3297	0	0	497	0	0	2011	0	0	0.993763	0.993763
A864V	55430	1	0	7062	0	0	3297	1	0.0003	497	0	0	2011	0	0	0.0617584	0.231277
W731L	55430	1	0	7062	0	0	3297	0	0	497	0	0	2011	0	0	0.993763	0.993763
R1068*	55430	1	0	7062	0	0	3297	0	0	497	0	0	2011	0	0	0.993763	0.993763
E734Q	55430	1	0	7062	0	0	3297	0	0	497	0	0	2011	0	0	0.993763	0.993763
A289P	55430	1	0	7062	0	0	3297	0	0	497	0	0	2011	0	0	0.993763	0.993763
Q1113*	55430	0	0	7062	0	0	3297	3	0.0009	497	0	0	2011	1	0.0005	2.12538e-10	4.70854e-09
E746_T751>L	55430	0	0	7062	0	0	3297	0	0	497	0	0	2011	1	0.0005	1.21596e-06	1.16732e-05
splice site 3272-14_3279del22	55430	0	0	7062	0	0	3297	1	0.0003	497	0	0	2011	0	0	0.000568377	0.0038068
splice site 425-1G>A	55430	0	0	7062	0	0	3297	1	0.0003	497	0	0	2011	0	0	0.000568377	0.0038068
K757R	55430	0	0	7062	0	0	3297	2	0.0006	497	0	0	2011	0	0	5.67512e-08	8.60229e-07
E545Q	55430	0	0	7062	1	0.0001	3297	0	0	497	0	0	2011	0	0	0.0698649	0.231277
E204K	55430	0	0	7062	1	0.0001	3297	0	0	497	0	0	2011	0	0	0.0698649	0.231277
746_751ELREAT>L	55430	0	0	7062	0	0	3297	1	0.0003	497	0	0	2011	0	0	0.000568377	0.0038068
S752C	55430	0	0	7062	0	0	3297	1	0.0003	497	0	0	2011	0	0	0.000568377	0.0038068
E746_R748>IP	55430	0	0	7062	0	0	3297	1	0.0003	497	0	0	2011	0	0	0.000568377	0.0038068
S1028fs*8	55430	0	0	7062	1	0.0001	3297	0	0	497	0	0	2011	0	0	0.0698649	0.231277
Q1126*	55430	0	0	7062	0	0	3297	1	0.0003	497	0	0	2011	0	0	0.000568377	0.0038068
R252C	55430	0	0	7062	1	0.0001	3297	0	0	497	0	0	2011	0	0	0.0698649	0.231277
E709_T710>N	55430	0	0	7062	1	0.0001	3297	0	0	497	0	0	2011	0	0	0.0698649	0.231277
P772T	55430	0	0	7062	1	0.0001	3297	0	0	497	0	0	2011	0	0	0.0698649	0.231277
Q787R	55430	0	0	7062	0	0	3297	1	0.0003	497	0	0	2011	0	0	0.000568377	0.0038068
R748K	55430	0	0	7062	0	0	3297	0	0	497	0	0	2011	1	0.0005	1.21596e-06	1.16732e-05
E1062fs*16	55430	0	0	7062	1	0.0001	3297	0	0	497	0	0	2011	0	0	0.0698649	0.231277
G721A	55430	0	0	7062	0	0	3297	1	0.0003	497	0	0	2011	0	0	0.000568377	0.0038068
Q1174*	55430	0	0	7062	1	0.0001	3297	0	0	497	1	0.002	2011	0	0	1.06986e-14	3.8515e-13
V802I	55430	0	0	7062	1	0.0001	3297	0	0	497	0	0	2011	0	0	0.0698649	0.231277
H805L	55430	0	0	7062	0	0	3297	0	0	497	0	0	2011	1	0.0005	1.21596e-06	1.16732e-05
S151fs*17	55430	0	0	7062	1	0.0001	3297	0	0	497	0	0	2011	0	0	0.0698649	0.231277
Q1159*	55430	0	0	7062	1	0.0001	3297	0	0	497	0	0	2011	0	0	0.0698649	0.231277
E330K	55430	0	0	7062	1	0.0001	3297	0	0	497	0	0	2011	0	0	0.0698649	0.231277
E749K	55430	0	0	7062	0	0	3297	0	0	497	0	0	2011	1	0.0005	1.21596e-06	1.16732e-05
W410L	55430	0	0	7062	1	0.0001	3297	0	0	497	0	0	2011	0	0	0.0698649	0.231277
I491L	55430	0	0	7062	0	0	3297	1	0.0003	497	0	0	2011	0	0	0.000568377	0.0038068
N771_H773>HHPH	55430	0	0	7062	0	0	3297	0	0	497	1	0.002	2011	0	0	1.64753e-28	9.48977e-27
D770N	55430	0	0	7062	0	0	3297	0	0	497	0	0	2011	2	0.001	1.64246e-13	5.25586e-12
splice site 2947-237_3114+116del521	55430	0	0	7062	1	0.0001	3297	0	0	497	0	0	2011	0	0	0.0698649	0.231277
R521fs*18	55430	0	0	7062	0	0	3297	0	0	497	0	0	2011	1	0.0005	1.21596e-06	1.16732e-05
A289Y	55430	0	0	7062	0	0	3297	1	0.0003	497	0	0	2011	0	0	0.000568377	0.0038068
