# Supplementary material for: Ancestry-associated co-alteration landscape of KRAS and EGFR-altered non-squamous NSCLC
Source: NPJ Precis Oncol. 2024 Jul 20;8:153. doi: 10.1038/s41698-024-00644-4 (PMC11271287; doi:10.1038/s41698-024-00644-4)
Supplement: Supplementary file 4 — Supplementary Data 4: Prevalence of co-occurring gene alterations in KRAS-altered non-Sq NSCLC based on ancestry. [file 41698_2024_644_MOESM4_ESM.xlsx]

## Sheet: Supplementary Data 4
Supplementary Data 4: Prevalence of co-occurring gene alterations in KRAS-altered non-Sq NSCLC based on ancestry.
EUR: European, AFR: African, EAS: East Asian, SAS: South Asian, AMR: Admixed American
For each gene, the prevalence within each ancestry was compared against EUR.
Gene	Total samples (EUR)	Altered samples (EUR)	Prevalence (EUR)	Total samples (AFR)	Altered samples (AFR)	Prevalence (AFR)	OR	P value	P value (FDR)	Total samples (EAS)	Altered samples (EAS)	Prevalence (EAS)	OR	P value	P value (FDR)	Total samples (SAS)	Altered samples (SAS)	Prevalence (SAS)	OR	P value	P value (FDR)	Total samples (AMR)	Altered samples (AMR)	Prevalence (AMR)	OR	P value	P value (FDR)
TP53	21565	10514	0.4875	2297	1394	0.6069	1.62259	1.13e-27	3.34e-25	494	254	0.5142	1.11239	0.255163	1	102	40	0.3922	0.678113	0.059213	1	464	213	0.4591	0.891948	0.240607	1
STK11	21565	5995	0.278	2297	623	0.2712	0.966567	0.508071	0.908798	494	79	0.1599	0.4944	1.42e-09	1.39e-07	102	26	0.2549	0.888504	0.658661	1	464	71	0.153	0.469208	4.17e-10	1.23e-07
CDKN2A	21565	5545	0.2571	2297	556	0.2421	0.92265	0.118831	0.552643	494	126	0.2551	0.989199	0.958491	1	102	38	0.3725	1.7154	0.011993	0.634869	464	139	0.2996	1.23564	0.041532	0.746428
KEAP1	21565	3660	0.1697	2297	408	0.1776	1.05663	0.335636	0.808407	494	51	0.1032	0.563196	4.34e-05	0.003202	102	17	0.1667	0.978415	1	1	464	48	0.1034	0.56447	9.42e-05	0.009261
CDKN2B	21565	3501	0.1623	2297	321	0.1397	0.838185	0.004894	0.144382	494	83	0.168	1.04198	0.711654	1	102	29	0.2843	2.04973	0.00181	0.266971	464	85	0.1832	1.15718	0.227406	1
RBM10	21565	2851	0.1322	2297	169	0.0736	0.521296	1.51e-17	2.23e-15	494	55	0.1113	0.822371	0.200727	0.992135	102	8	0.0784	0.558639	0.140443	1	464	52	0.1121	0.828468	0.237879	1
ATM	21565	2032	0.0942	2297	154	0.067	0.690786	9.83e-06	0.00058	494	34	0.0688	0.710504	0.060358	0.578403	102	8	0.0784	0.818102	0.733787	1	464	33	0.0711	0.736007	0.106677	0.99844
NKX2-1	21565	1903	0.0882	2297	268	0.1167	1.36471	1.31e-05	0.000646	494	43	0.087	0.985101	1	1	102	6	0.0588	0.645757	0.380863	1	464	40	0.0862	0.974727	0.934187	1
NFKBIA	21565	1585	0.0735	2297	189	0.0823	1.1302	0.131936	0.569814	494	37	0.0749	1.02059	0.861757	1	102	7	0.0686	0.928839	1	1	464	35	0.0754	1.02843	0.857223	1
MYC	21565	1572	0.0729	2297	219	0.0953	1.34037	0.000173	0.007311	494	41	0.083	1.15109	0.381987	1	102	5	0.049	0.655577	0.446616	1	464	26	0.056	0.754961	0.204311	1
SMARCA4	21565	1522	0.0706	2297	129	0.0562	0.783571	0.009401	0.215667	494	24	0.0486	0.672452	0.060781	0.578403	102	8	0.0784	1.12075	0.697816	1	464	16	0.0345	0.470316	0.001623	0.095769
ARID1A	21565	1397	0.0648	2297	171	0.0744	1.16118	0.076508	0.42566	494	28	0.0567	0.867438	0.51765	1	102	9	0.0882	1.39709	0.312267	1	464	35	0.0754	1.17782	0.341342	1
DNMT3A	21565	1156	0.0536	2297	129	0.0562	1.0505	0.592899	0.988237	494	19	0.0385	0.706194	0.155497	0.975989	102	6	0.0588	1.10343	0.823619	1	464	28	0.0603	1.1338	0.531457	1
PIK3CA	21565	1154	0.0535	2297	102	0.0444	0.82191	0.068783	0.42273	494	21	0.0425	0.785266	0.311749	1	102	11	0.1078	2.13801	0.024644	0.660907	464	35	0.0754	1.44301	0.047546	0.758826
NF1	21565	870	0.0403	2297	111	0.0483	1.20787	0.068228	0.42273	494	22	0.0445	1.10873	0.642991	1	102	6	0.0588	1.48671	0.30941	1	464	19	0.0409	1.01564	0.904999	1
TERT	21565	847	0.0393	2297	76	0.0331	0.837008	0.15463	0.620853	494	11	0.0223	0.55707	0.058364	0.578403	102	3	0.0294	0.741226	0.800222	1	464	24	0.0517	1.33421	0.183498	1
RICTOR	21565	834	0.0387	2297	100	0.0435	1.13142	0.257501	0.768685	494	17	0.0344	0.8859	0.723106	1	102	5	0.049	1.2813	0.600189	1	464	7	0.0151	0.380747	0.006494	0.239474
U2AF1	21565	823	0.0382	2297	80	0.0348	0.909442	0.454822	0.8929	494	6	0.0121	0.309872	0.001089	0.039047	102	0	0	0	0.034663	0.78658	464	11	0.0237	0.611991	0.110594	0.99844
TET2	21565	779	0.0361	2297	64	0.0279	0.764759	0.043022	0.351014	494	24	0.0486	1.36253	0.144149	0.924435	102	3	0.0294	0.808574	1	1	464	9	0.0194	0.527794	0.056993	0.779972
RB1	21565	718	0.0333	2297	93	0.0405	1.22515	0.078645	0.42566	494	19	0.0385	1.16139	0.525065	1	102	1	0.0098	0.287473	0.266974	1	464	15	0.0323	0.969983	1	1
SETD2	21565	686	0.0318	2297	51	0.0222	0.691108	0.010993	0.226136	494	11	0.0223	0.693156	0.296004	1	102	2	0.0196	0.608717	0.77422	1	464	10	0.0216	0.670393	0.280707	1
MCL1	21565	659	0.0306	2297	77	0.0335	1.10033	0.445904	0.8929	494	10	0.0202	0.655451	0.230712	1	102	0	0	0	0.078606	1	464	5	0.0108	0.345575	0.008699	0.285123
CDK4	21565	650	0.0301	2297	74	0.0322	1.07112	0.564854	0.96879	494	31	0.0628	2.15439	0.000189	0.011156	102	6	0.0588	2.01106	0.132575	1	464	17	0.0366	1.22373	0.409444	1
SMAD4	21565	620	0.0288	2297	76	0.0331	1.15599	0.240292	0.758611	494	25	0.0506	1.80076	0.009349	0.145158	102	3	0.0294	1.02371	0.76953	1	464	14	0.0302	1.051	0.779308	1
CCND1	21565	610	0.0283	2297	82	0.0357	1.27174	0.049466	0.362717	494	13	0.0263	0.928445	1	1	102	5	0.049	1.77075	0.217058	1	464	12	0.0259	0.912012	0.88735	1
MDM2	21565	599	0.0278	2297	61	0.0266	0.954876	0.789014	1	494	45	0.0911	3.50796	1.66e-11	2.46e-09	102	8	0.0784	2.97886	0.007938	0.634869	464	19	0.0409	1.49445	0.115074	0.99844
GNAS	21565	565	0.0262	2297	68	0.0296	1.13389	0.338666	0.808407	494	25	0.0506	1.98124	0.002605	0.069864	102	7	0.0686	2.7387	0.018482	0.634869	464	32	0.069	2.7532	1.53e-06	0.000226
CTNNB1	21565	556	0.0258	2297	67	0.0292	1.13527	0.334981	0.808407	494	17	0.0344	1.34667	0.249266	1	102	0	0	0	0.117705	1	464	11	0.0237	0.91754	1	1
FGF19	21565	550	0.0255	2297	74	0.0322	1.27192	0.062904	0.42174	494	12	0.0243	0.951264	1	1	102	5	0.049	1.96954	0.191764	1	464	11	0.0237	0.927815	1	1
FGF10	21565	534	0.0248	2297	58	0.0253	1.02022	0.887707	1	494	9	0.0182	0.730835	0.460913	1	102	2	0.0196	0.787678	1	1	464	1	0.0022	0.085062	0.000318	0.023433
FGF3	21565	528	0.0245	2297	74	0.0322	1.3263	0.02972	0.316723	494	11	0.0223	0.907393	0.882933	1	102	5	0.049	2.05375	0.107062	1	464	11	0.0237	0.967485	1	1
BRAF	21565	523	0.0243	2297	73	0.0318	1.32061	0.034484	0.317895	494	8	0.0162	0.662276	0.298749	1	102	2	0.0196	0.804665	1	1	464	17	0.0366	1.53012	0.093621	0.978025
CHEK2	21565	509	0.0236	2297	18	0.0078	0.326728	5.4e-08	5.31e-06	494	4	0.0081	0.337693	0.021835	0.306728	102	0	0	0	0.180509	1	464	6	0.0129	0.541931	0.160387	1
FGF4	21565	499	0.0231	2297	70	0.0305	1.32696	0.030942	0.316723	494	11	0.0223	0.961451	1	1	102	4	0.0392	1.72312	0.3033	1	464	11	0.0237	1.02512	0.875715	1
ASXL1	21565	480	0.0223	2297	33	0.0144	0.64028	0.012276	0.226136	494	7	0.0142	0.631395	0.277787	1	102	0	0	0	0.177641	1	464	8	0.0172	0.770651	0.630474	1
KDM5A	21565	467	0.0217	2297	58	0.0253	1.1703	0.261642	0.768685	494	21	0.0425	2.00578	0.00461	0.080002	102	2	0.0196	0.903555	1	1	464	13	0.028	1.30224	0.33301	1
EGFR	21565	453	0.021	2297	49	0.0213	1.01585	0.878599	1	494	63	0.1275	6.81231	2.1e-28	6.19e-26	102	2	0.0196	0.932097	1	1	464	18	0.0388	1.88091	0.014107	0.37833
APC	21565	432	0.02	2297	49	0.0213	1.06629	0.639842	0.988237	494	12	0.0243	1.2179	0.513752	1	102	3	0.0294	1.48239	0.462144	1	464	16	0.0345	1.74711	0.043014	0.746428
MUTYH	21565	408	0.0189	2297	12	0.0052	0.272326	9.56e-08	7.05e-06	494	21	0.0425	2.30225	0.000796	0.033537	102	2	0.0196	1.03711	0.719665	1	464	12	0.0259	1.37669	0.298543	1
KDM5C	21565	405	0.0188	2297	50	0.0218	1.16259	0.33489	0.808407	494	11	0.0223	1.18989	0.504154	1	102	3	0.0294	1.58324	0.444784	1	464	13	0.028	1.50601	0.164405	1
MET	21565	391	0.0181	2297	33	0.0144	0.789339	0.212783	0.729896	494	19	0.0385	2.16614	0.003317	0.072982	102	2	0.0196	1.08307	0.708637	1	464	9	0.0194	1.07117	0.72674	1
CCNE1	21565	388	0.018	2297	60	0.0261	1.46392	0.009394	0.215667	494	13	0.0263	1.47513	0.170519	0.992135	102	3	0.0294	1.65394	0.435162	1	464	9	0.0194	1.0796	0.724833	1
PBRM1	21565	386	0.0179	2297	48	0.0209	1.17104	0.323629	0.808407	494	11	0.0223	1.24958	0.489789	1	102	3	0.0294	1.66266	0.434106	1	464	6	0.0129	0.718793	0.591767	1
SF3B1	21565	374	0.0173	2297	26	0.0113	0.648688	0.032209	0.316723	494	5	0.0101	0.57935	0.291278	1	102	1	0.0098	0.560994	1	1	464	2	0.0043	0.245283	0.027525	0.579995
HGF	21565	362	0.0168	2297	39	0.017	1.01165	0.931922	1	494	10	0.0202	1.21016	0.480904	1	102	1	0.0098	0.579919	1	1	464	3	0.0065	0.381162	0.095833	0.978025
ATRX	21565	348	0.0161	2297	54	0.0235	1.46781	0.013032	0.226136	494	3	0.0061	0.372516	0.097438	0.684387	102	0	0	0	0.416571	1	464	7	0.0151	0.93387	1	1
PTEN	21565	343	0.0159	2297	33	0.0144	0.90184	0.659191	1	494	8	0.0162	1.01846	0.855914	1	102	0	0	0	0.415038	1	464	10	0.0216	1.36281	0.344936	1
ZNF217	21565	337	0.0156	2297	35	0.0152	0.974663	1	1	494	11	0.0223	1.43458	0.267612	1	102	1	0.0098	0.623674	1	1	464	8	0.0172	1.10511	0.70467	1
CCND2	21565	328	0.0152	2297	34	0.0148	0.972778	1	1	494	14	0.0283	1.88845	0.026408	0.338715	102	5	0.049	3.33747	0.020667	0.634869	464	11	0.0237	1.57222	0.175941	1
KMT2D	21565	317	0.0147	2297	32	0.0139	0.946979	0.854931	1	494	12	0.0243	1.66876	0.088735	0.671198	102	4	0.0392	2.73585	0.06519	1	464	4	0.0086	0.582856	0.428435	1
NFE2L2	21565	316	0.0147	2297	34	0.0148	1.01029	0.92727	1	494	5	0.0101	0.687563	0.566085	1	102	2	0.0196	1.34487	0.663334	1	464	4	0.0086	0.584728	0.4279	1
KEL	21565	315	0.0146	2297	45	0.0196	1.34801	0.071044	0.42566	494	12	0.0243	1.67951	0.087092	0.671198	102	1	0.0098	0.667924	1	1	464	4	0.0086	0.586611	0.427394	1
FGF23	21565	312	0.0145	2297	32	0.0139	0.962382	0.926635	1	494	16	0.0324	2.28012	0.003711	0.072982	102	4	0.0392	2.78035	0.062275	1	464	11	0.0237	1.65409	0.11359	0.99844
FGF6	21565	311	0.0144	2297	32	0.0139	0.965522	0.926608	1	494	16	0.0324	2.28756	0.003632	0.072982	102	5	0.049	3.52272	0.01689	0.634869	464	11	0.0237	1.65949	0.112771	0.99844
BRCA2	21565	301	0.014	2297	43	0.0187	1.3477	0.07936	0.42566	494	9	0.0182	1.31093	0.434136	1	102	2	0.0196	1.41289	0.655574	1	464	6	0.0129	0.925474	1	1
EP300	21565	301	0.014	2297	27	0.0118	0.840265	0.450476	0.8929	494	4	0.0081	0.57669	0.332862	1	102	2	0.0196	1.41289	0.655574	1	464	6	0.0129	0.925474	1	1
NTRK1	21565	298	0.0138	2297	32	0.0139	1.00826	0.925202	1	494	3	0.0061	0.436043	0.169675	0.992135	102	0	0	0	0.408536	1	464	4	0.0086	0.620572	0.540137	1
BCORL1	21565	289	0.0134	2297	34	0.0148	1.10608	0.568525	0.969451	494	3	0.0061	0.449813	0.227064	1	102	0	0	0	0.648963	1	464	3	0.0065	0.479085	0.298975	1
NF2	21565	288	0.0134	2297	43	0.0187	1.40939	0.04793	0.362547	494	5	0.0101	0.755404	0.691192	1	102	1	0.0098	0.73147	1	1	464	7	0.0151	1.13162	0.681239	1
EPHA3	21565	273	0.0127	2297	33	0.0144	1.13682	0.49404	0.908798	494	7	0.0142	1.12105	0.683387	1	102	1	0.0098	0.772205	1	1	464	3	0.0065	0.507545	0.294511	1
ERBB2	21565	264	0.0122	2297	28	0.0122	0.99568	1	1	494	4	0.0081	0.658658	0.533979	1	102	0	0	0	0.639052	1	464	9	0.0194	1.59598	0.195273	1
AMER1	21565	252	0.0117	2297	23	0.01	0.855424	0.537632	0.946366	494	2	0.004	0.343802	0.134855	0.884048	102	0	0	0	0.635343	1	464	3	0.0065	0.550382	0.383732	1
BRCA1	21565	250	0.0116	2297	26	0.0113	0.976116	1	1	494	2	0.004	0.346585	0.134776	0.884048	102	1	0.0098	0.844158	1	1	464	5	0.0108	0.928758	1	1
ARFRP1	21565	249	0.0115	2297	35	0.0152	1.32459	0.128217	0.569814	494	7	0.0142	1.23048	0.522051	1	102	1	0.0098	0.847588	1	1	464	10	0.0216	1.8856	0.074467	0.915326
BCOR	21565	248	0.0115	2297	37	0.0161	1.40724	0.067884	0.42273	494	2	0.004	0.349413	0.18952	0.992135	102	1	0.0098	0.851046	1	1	464	3	0.0065	0.559364	0.501409	1
JAK2	21565	247	0.0115	2297	31	0.0135	1.18073	0.358471	0.839278	494	4	0.0081	0.704553	0.666828	1	102	0	0	0	0.63403	1	464	7	0.0151	1.322	0.383283	1
ATR	21565	243	0.0113	2297	20	0.0087	0.770706	0.293892	0.793127	494	8	0.0162	1.44436	0.280351	1	102	1	0.0098	0.868761	1	1	464	5	0.0108	0.955826	1	1
KIT	21565	241	0.0112	2297	21	0.0091	0.816392	0.46007	0.8929	494	4	0.0081	0.722297	0.66614	1	102	0	0	0	0.63265	1	464	4	0.0086	0.769403	0.822216	1
NBN	21565	240	0.0111	2297	21	0.0091	0.819832	0.459512	0.8929	494	0	0	0	0.007331	0.120149	102	1	0.0098	0.879744	1	1	464	5	0.0108	0.96791	1	1
NOTCH1	21565	233	0.0108	2297	27	0.0118	1.08896	0.671926	1	494	4	0.0081	0.747377	0.823413	1	102	2	0.0196	1.83107	0.303565	1	464	0	0	0	0.017629	0.433389
IDH1	21565	231	0.0107	2297	14	0.0061	0.566347	0.037805	0.337955	494	4	0.0081	0.753918	0.822956	1	102	2	0.0196	1.8471	0.30009	1	464	7	0.0151	1.41463	0.356903	1
CUL3	21565	229	0.0106	2297	29	0.0126	1.19133	0.394743	0.870254	494	4	0.0081	0.760574	0.822564	1	102	0	0	0	0.630584	1	464	7	0.0151	1.42712	0.354212	1
NOTCH2	21565	220	0.0102	2297	33	0.0144	1.4142	0.068278	0.42273	494	7	0.0142	1.39458	0.361596	1	102	4	0.0392	3.96011	0.021521	0.634869	464	3	0.0065	0.631384	0.636135	1
CCND3	21565	218	0.0101	2297	34	0.0148	1.47121	0.041117	0.351014	494	10	0.0202	2.02318	0.038905	0.441419	102	0	0	0	0.629584	1	464	6	0.0129	1.28282	0.480168	1
KDR	21565	217	0.0101	2297	19	0.0083	0.820535	0.504873	0.908798	494	6	0.0121	1.20956	0.644214	1	102	0	0	0	0.629539	1	464	1	0.0022	0.212479	0.096145	0.978025
STAG2	21565	215	0.01	2297	17	0.0074	0.740412	0.263754	0.768685	494	6	0.0121	1.22093	0.642621	1	102	0	0	0	0.629472	1	464	3	0.0065	0.646219	0.634677	1
LYN	21565	209	0.0097	2297	30	0.0131	1.35221	0.122975	0.558117	494	3	0.0061	0.624329	0.637	1	102	2	0.0196	2.04364	0.261749	1	464	1	0.0022	0.220695	0.139555	1
CREBBP	21565	206	0.0096	2297	29	0.0126	1.32577	0.149476	0.612437	494	5	0.0101	1.06017	0.813589	1	102	0	0	0	1	1	464	7	0.0151	1.58817	0.223283	1
AKT2	21565	204	0.0095	2297	30	0.0131	1.38567	0.095375	0.476877	494	7	0.0142	1.50508	0.244284	1	102	1	0.0098	1.03674	0.62165	1	464	3	0.0065	0.681415	0.80496	1
TERC	21565	203	0.0094	2297	32	0.0139	1.48672	0.044625	0.351014	494	4	0.0081	0.859033	1	1	102	1	0.0098	1.0419	0.619843	1	464	4	0.0086	0.915057	1	1
NOTCH3	21565	200	0.0093	2297	15	0.0065	0.70218	0.202575	0.719995	494	4	0.0081	0.872041	1	1	102	0	0	0	1	1	464	2	0.0043	0.462446	0.452632	1
FANCA	21565	194	0.009	2297	14	0.0061	0.675531	0.192545	0.700987	494	4	0.0081	0.899264	1	1	102	0	0	0	1	1	464	3	0.0065	0.716875	0.80232	1
BAP1	21565	192	0.0089	2297	20	0.0087	0.977758	1	1	494	7	0.0142	1.60005	0.220814	1	102	0	0	0	1	1	464	5	0.0108	1.21261	0.613361	1
PDGFRA	21565	192	0.0089	2297	18	0.0078	0.87921	0.723991	1	494	5	0.0101	1.13822	0.631563	1	102	0	0	0	1	1	464	3	0.0065	0.72441	0.802032	1
INPP4B	21565	188	0.0087	2297	23	0.01	1.15007	0.483329	0.902418	494	4	0.0081	0.928224	1	1	102	0	0	0	1	1	464	2	0.0043	0.49224	0.446245	1
FBXW7	21565	187	0.0087	2297	19	0.0083	0.95351	1	1	494	2	0.004	0.464719	0.451633	1	102	2	0.0196	2.28642	0.223482	1	464	3	0.0065	0.743954	0.801689	1
GATA6	21565	181	0.0084	2297	34	0.0148	1.77503	0.003525	0.122933	494	11	0.0223	2.69064	0.004137	0.076269	102	0	0	0	1	1	464	7	0.0151	1.80964	0.121377	1
PIK3C2B	21565	178	0.0083	2297	25	0.0109	1.32209	0.188607	0.695489	494	2	0.004	0.488421	0.446435	1	102	0	0	0	1	1	464	6	0.0129	1.57404	0.29092	1
AKT3	21565	175	0.0081	2297	20	0.0087	1.07359	0.715063	1	494	4	0.0081	0.997784	1	1	102	0	0	0	1	1	464	4	0.0086	1.06286	0.792213	1
ERBB4	21565	175	0.0081	2297	23	0.01	1.23626	0.332574	0.808407	494	4	0.0081	0.997784	1	1	102	0	0	0	1	1	464	4	0.0086	1.06286	0.792213	1
PRKN	21565	175	0.0081	2297	21	0.0091	1.12777	0.625726	0.988237	494	2	0.004	0.496864	0.445709	1	102	1	0.0098	1.21018	0.565638	1	464	1	0.0022	0.263993	0.280158	1
MDM4	21565	173	0.008	2297	22	0.0096	1.19577	0.394997	0.870254	494	1	0.002	0.250818	0.192983	0.992135	102	1	0.0098	1.22429	0.561486	1	464	5	0.0108	1.34699	0.429801	1
ZNF703	21565	173	0.008	2297	29	0.0126	1.5811	0.030024	0.316723	494	1	0.002	0.250818	0.192983	0.992135	102	3	0.0294	3.74707	0.050482	0.992809	464	3	0.0065	0.804684	1	1
PRKCI	21565	170	0.0079	2297	26	0.0113	1.44085	0.088146	0.456192	494	3	0.0061	0.768959	1	1	102	0	0	0	1	1	464	4	0.0086	1.09437	0.787776	1
BRIP1	21565	164	0.0076	2297	21	0.0091	1.20403	0.451284	0.8929	494	1	0.002	0.264694	0.279326	1	102	2	0.0196	2.60988	0.184065	1	464	1	0.0022	0.281844	0.270962	1
FGFR1	21565	156	0.0072	2297	25	0.0109	1.51009	0.07477	0.42566	494	5	0.0101	1.40324	0.414804	1	102	3	0.0294	4.1587	0.039306	0.828239	464	2	0.0043	0.5941	0.776933	1
CBL	21565	155	0.0072	2297	14	0.0061	0.847046	0.6938	1	494	1	0.002	0.280181	0.27122	1	102	2	0.0196	2.76258	0.16894	1	464	5	0.0108	1.50467	0.394953	1
KDM6A	21565	153	0.0071	2297	16	0.007	0.981659	1	1	494	4	0.0081	1.14243	0.782211	1	102	0	0	0	1	1	464	2	0.0043	0.605834	0.775586	1
BCL2L2	21565	152	0.007	2297	17	0.0074	1.05038	0.793869	1	494	7	0.0142	2.0249	0.09408	0.676916	102	2	0.0196	2.8175	0.163948	1	464	3	0.0065	0.916757	1	1
WT1	21565	151	0.007	2297	23	0.01	1.43436	0.119896	0.552643	494	0	0	0	0.052981	0.558193	102	0	0	0	1	1	464	4	0.0086	1.23317	0.571639	1
ERBB3	21565	150	0.007	2297	19	0.0083	1.19077	0.433787	0.8929	494	4	0.0081	1.16544	0.780076	1	102	2	0.0196	2.85533	0.160636	1	464	5	0.0108	1.55519	0.265564	1
TBX3	21565	148	0.0069	2297	26	0.0113	1.65674	0.026985	0.316723	494	3	0.0061	0.884172	1	1	102	0	0	0	1	1	464	2	0.0043	0.626448	0.773904	1
CDK6	21565	147	0.0068	2297	19	0.0083	1.21524	0.426865	0.8929	494	3	0.0061	0.890228	1	1	102	0	0	0	1	1	464	1	0.0022	0.314688	0.380857	1
CRKL	21565	146	0.0068	2297	24	0.0104	1.54902	0.050411	0.362717	494	3	0.0061	0.896367	1	1	102	0	0	0	1	1	464	2	0.0043	0.635089	0.773441	1
CD274	21565	143	0.0066	2297	25	0.0109	1.64837	0.025356	0.316723	494	2	0.004	0.60896	0.77516	1	102	0	0	0	1	1	464	6	0.0129	1.9625	0.137097	1
PAX5	21565	140	0.0065	2297	20	0.0087	1.34419	0.224484	0.742485	494	3	0.0061	0.935045	1	1	102	0	0	0	1	1	464	3	0.0065	0.995894	1	1
AURKA	21565	138	0.0064	2297	12	0.0052	0.815412	0.579752	0.982914	494	4	0.0081	1.2675	0.563245	1	102	0	0	0	1	1	464	4	0.0086	1.35016	0.54706	1
EMSY	21565	138	0.0064	2297	19	0.0083	1.29504	0.27763	0.780007	494	5	0.0101	1.58761	0.256508	1	102	2	0.0196	3.10536	0.141048	1	464	9	0.0194	3.07124	0.004028	0.198033
EPHB4	21565	137	0.0064	2297	20	0.0087	1.37381	0.17559	0.65655	494	3	0.0061	0.955654	1	1	102	1	0.0098	1.5486	0.479652	1	464	1	0.0022	0.337816	0.376197	1
PALB2	21565	134	0.0062	2297	10	0.0044	0.699313	0.322141	0.808407	494	2	0.004	0.650133	0.772838	1	102	3	0.0294	4.84645	0.026972	0.663066	464	1	0.0022	0.345427	0.536854	1
VEGFA	21565	134	0.0062	2297	22	0.0096	1.5466	0.074536	0.42566	494	5	0.0101	1.63531	0.244271	1	102	0	0	0	1	1	464	4	0.0086	1.39072	0.540927	1
MAP2K4	21565	131	0.0061	2297	12	0.0052	0.859265	0.775445	1	494	4	0.0081	1.33566	0.549468	1	102	2	0.0196	3.27237	0.129884	1	464	2	0.0043	0.708304	1	1
SPEN	21565	130	0.006	2297	24	0.0104	1.74097	0.018656	0.289659	494	3	0.0061	1.00744	1	1	102	0	0	0	1	1	464	3	0.0065	1.073	0.760149	1
BCL2L1	21565	127	0.0059	2297	13	0.0057	0.960789	1	1	494	2	0.004	0.686192	1	1	102	0	0	0	1	1	464	3	0.0065	1.0985	0.755752	1
CIC	21565	127	0.0059	2297	11	0.0048	0.812264	0.662998	1	494	3	0.0061	1.03138	0.768129	1	102	0	0	0	1	1	464	2	0.0043	0.73075	1	1
PDCD1LG2	21565	126	0.0058	2297	24	0.0104	1.79658	0.011933	0.226136	494	2	0.004	0.69167	1	1	102	0	0	0	1	1	464	6	0.0129	2.22905	0.060811	0.779972
FLCN	21565	124	0.0058	2297	9	0.0039	0.680158	0.303933	0.794291	494	3	0.0061	1.05648	0.763163	1	102	0	0	0	1	1	464	4	0.0086	1.50358	0.34914	1
MSH6	21565	124	0.0058	2297	9	0.0039	0.680158	0.303933	0.794291	494	3	0.0061	1.05648	0.763163	1	102	0	0	0	1	1	464	1	0.0022	0.373459	0.527001	1
PARP1	21565	122	0.0057	2297	18	0.0078	1.38821	0.194851	0.700987	494	2	0.004	0.714481	1	1	102	0	0	0	1	1	464	5	0.0108	1.91462	0.197179	1
TSC2	21565	118	0.0055	2297	15	0.0065	1.1947	0.463344	0.893377	494	1	0.002	0.36867	0.527905	1	102	0	0	0	1	1	464	1	0.0022	0.392558	0.524238	1
ACVR1B	21565	117	0.0054	2297	25	0.0109	2.01712	0.00375	0.122933	494	5	0.0101	1.8744	0.20179	0.992135	102	0	0	0	1	1	464	8	0.0172	3.21607	0.005027	0.21185
RNF43	21565	115	0.0053	2297	13	0.0057	1.06164	0.764754	1	494	7	0.0142	2.68101	0.020053	0.295788	102	0	0	0	1	1	464	3	0.0065	1.21381	0.740309	1
PIK3R1	21565	111	0.0051	2297	11	0.0048	0.93004	1	1	494	1	0.002	0.392047	0.524043	1	102	0	0	0	1	1	464	2	0.0043	0.836707	1	1
PTCH1	21565	111	0.0051	2297	16	0.007	1.35575	0.28824	0.787323	494	1	0.002	0.392047	0.524043	1	102	0	0	0	1	1	464	2	0.0043	0.836707	1	1
AXL	21565	110	0.0051	2297	16	0.007	1.36814	0.226581	0.742485	494	4	0.0081	1.59221	0.327547	1	102	0	0	0	1	1	464	1	0.0022	0.421264	0.733389	1
RET	21565	108	0.005	2297	15	0.0065	1.30593	0.355179	0.838223	494	3	0.0061	1.21391	0.740233	1	102	0	0	0	1	1	464	3	0.0065	1.2929	0.508751	1
MLH1	21565	107	0.005	2297	9	0.0039	0.788846	0.635049	0.988237	494	2	0.004	0.815212	1	1	102	0	0	0	1	1	464	1	0.0022	0.433136	0.731017	1
MRE11	21565	107	0.005	2297	9	0.0039	0.788846	0.635049	0.988237	494	2	0.004	0.815212	1	1	102	0	0	0	1	1	464	1	0.0022	0.433136	0.731017	1
MAP3K1	21565	106	0.0049	2297	13	0.0057	1.15226	0.638738	0.988237	494	0	0	0	0.179971	0.992135	102	0	0	0	1	1	464	0	0	0	0.177654	1
IKBKE	21565	105	0.0049	2297	14	0.0061	1.25332	0.433901	0.8929	494	1	0.002	0.414566	0.734791	1	102	0	0	0	1	1	464	5	0.0108	2.22637	0.083116	0.943046
TSC1	21565	104	0.0048	2297	11	0.0048	0.992963	1	1	494	2	0.004	0.838845	1	1	102	0	0	0	1	1	464	2	0.0043	0.893315	1	1
PMS2	21565	102	0.0047	2297	11	0.0048	1.01253	0.87387	1	494	5	0.0101	2.15155	0.092621	0.676916	102	0	0	0	1	1	464	0	0	0	0.281894	1
ERRFI1	21565	101	0.0047	2297	11	0.0048	1.0226	0.872781	1	494	0	0	0	0.177639	0.992135	102	0	0	0	1	1	464	1	0.0022	0.458995	0.72752	1
EPHB1	21565	99	0.0046	2297	10	0.0044	0.94809	1	1	494	2	0.004	0.881416	1	1	102	0	0	0	1	1	464	1	0.0022	0.468312	0.72676	1
CASP8	21565	97	0.0045	2297	6	0.0026	0.579624	0.24014	0.758611	494	2	0.004	0.899673	1	1	102	0	0	0	1	1	464	1	0.0022	0.478012	0.726221	1
FUBP1	21565	97	0.0045	2297	11	0.0048	1.06497	0.869497	1	494	2	0.004	0.899673	1	1	102	0	0	0	1	1	464	4	0.0086	1.92452	0.164374	1
BARD1	21565	94	0.0044	2297	8	0.0035	0.798305	0.735264	1	494	1	0.002	0.463316	0.726978	1	102	1	0.0098	2.26153	0.361898	1	464	1	0.0022	0.493337	0.725848	1
IKZF1	21565	93	0.0043	2297	14	0.0061	1.41583	0.246861	0.758611	494	0	0	0	0.276894	1	102	0	0	0	1	1	464	3	0.0065	1.50248	0.458325	1
BRD4	21565	92	0.0043	2297	15	0.0065	1.53419	0.136539	0.575415	494	0	0	0	0.275472	1	102	0	0	0	1	1	464	2	0.0043	1.0104	1	1
CDK12	21565	92	0.0043	2297	9	0.0039	0.918103	1	1	494	0	0	0	0.275472	1	102	0	0	0	1	1	464	3	0.0065	1.51889	0.455338	1
FANCC	21565	92	0.0043	2297	7	0.003	0.713456	0.494455	0.908798	494	1	0.002	0.473432	0.726289	1	102	0	0	0	1	1	464	1	0.0022	0.504108	1	1
SDHA	21565	92	0.0043	2297	12	0.0052	1.22574	0.50329	0.908798	494	4	0.0081	1.90532	0.168636	0.992135	102	0	0	0	1	1	464	2	0.0043	1.0104	1	1
MSH2	21565	91	0.0042	2297	8	0.0035	0.824738	0.73328	1	494	2	0.004	0.95926	1	1	102	0	0	0	1	1	464	2	0.0043	1.02155	0.723641	1
MYCN	21565	90	0.0042	2297	13	0.0057	1.35812	0.312331	0.794291	494	1	0.002	0.483998	0.725855	1	102	1	0.0098	2.36249	0.349687	1	464	3	0.0065	1.55278	0.449547	1
CDC73	21565	89	0.0041	2297	10	0.0044	1.05511	0.863838	1	494	2	0.004	0.980908	1	1	102	1	0.0098	2.38914	0.346598	1	464	1	0.0022	0.521174	1	1
IRF2	21565	88	0.0041	2297	5	0.0022	0.53241	0.215291	0.730011	494	1	0.002	0.495044	0.72569	1	102	0	0	0	1	1	464	1	0.0022	0.527121	1	1
MAP3K13	21565	88	0.0041	2297	11	0.0048	1.17438	0.606939	0.988237	494	0	0	0	0.270894	1	102	0	0	0	1	1	464	2	0.0043	1.05652	0.714882	1
ALK	21565	87	0.004	2297	6	0.0026	0.646548	0.378683	0.870254	494	8	0.0162	4.06376	0.001324	0.039047	102	0	0	0	1	1	464	4	0.0086	2.14673	0.125774	1
GATA3	21565	85	0.0039	2297	7	0.003	0.772463	0.721645	1	494	1	0.002	0.512588	1	1	102	0	0	0	1	1	464	1	0.0022	0.545801	1	1
MAP2K1	21565	83	0.0038	2297	9	0.0039	1.01808	0.860439	1	494	4	0.0081	2.11281	0.13119	0.884048	102	1	0.0098	2.56257	0.327758	1	464	5	0.0108	2.81938	0.038325	0.746428
MITF	21565	83	0.0038	2297	10	0.0044	1.1317	0.723135	1	494	1	0.002	0.524988	1	1	102	0	0	0	1	1	464	2	0.0043	1.12043	0.700421	1
CDH1	21565	81	0.0038	2297	10	0.0044	1.15975	0.594472	0.988237	494	1	0.002	0.538001	1	1	102	1	0.0098	2.62608	0.321359	1	464	6	0.0129	3.47469	0.010174	0.30014
CDKN1B	21565	80	0.0037	2297	9	0.0039	1.05641	0.856525	1	494	2	0.004	1.09172	0.706679	1	102	0	0	0	1	1	464	0	0	0	0.419339	1
MTOR	21565	79	0.0037	2297	10	0.0044	1.18922	0.587634	0.988237	494	1	0.002	0.551673	1	1	102	0	0	0	1	1	464	1	0.0022	0.587418	1	1
CTCF	21565	77	0.0036	2297	12	0.0052	1.46555	0.20747	0.728614	494	1	0.002	0.566055	1	1	102	1	0.0098	2.76302	0.30838	1	464	1	0.0022	0.602732	1	1
CTNNA1	21565	77	0.0036	2297	7	0.003	0.853037	0.853084	1	494	0	0	0	0.422532	1	102	1	0.0098	2.76302	0.30838	1	464	3	0.0065	1.81604	0.237774	1
PIK3CB	21565	77	0.0036	2297	11	0.0048	1.34283	0.362512	0.842055	494	1	0.002	0.566055	1	1	102	0	0	0	1	1	464	0	0	0	0.414642	1
MEN1	21565	76	0.0035	2297	13	0.0057	1.60935	0.14552	0.604627	494	0	0	0	0.420541	1	102	0	0	0	1	1	464	1	0.0022	0.610691	1	1
CSF1R	21565	75	0.0035	2297	3	0.0013	0.374717	0.084825	0.446849	494	1	0.002	0.581204	1	1	102	0	0	0	1	1	464	2	0.0043	1.2404	0.678146	1
MYD88	21565	75	0.0035	2297	1	0.0004	0.124797	0.009504	0.215667	494	2	0.004	1.16477	0.691483	1	102	0	0	0	1	1	464	0	0	0	0.412087	1
SMARCB1	21565	75	0.0035	2297	2	0.0009	0.249702	0.031792	0.316723	494	0	0	0	0.418667	1	102	0	0	0	1	1	464	1	0.0022	0.618862	1	1
AKT1	21565	74	0.0034	2297	16	0.007	2.03713	0.017663	0.289479	494	1	0.002	0.589085	1	1	102	0	0	0	1	1	464	4	0.0086	2.52538	0.082418	0.943046
FGF12	21565	74	0.0034	2297	8	0.0035	1.01501	0.852786	1	494	1	0.002	0.589085	1	1	102	0	0	0	1	1	464	1	0.0022	0.627255	1	1
MYCL	21565	73	0.0034	2297	10	0.0044	1.28732	0.453191	0.8929	494	2	0.004	1.19679	0.685551	1	102	0	0	0	1	1	464	1	0.0022	0.635877	1	1
RAF1	21565	73	0.0034	2297	11	0.0048	1.41668	0.265782	0.768685	494	0	0	0	0.415284	1	102	0	0	0	1	1	464	1	0.0022	0.635877	1	1
IDH2	21565	71	0.0033	2297	10	0.0044	1.32371	0.446857	0.8929	494	2	0.004	1.23062	0.679734	1	102	0	0	0	1	1	464	0	0	0	0.408493	1
SMAD2	21565	71	0.0033	2297	6	0.0026	0.792839	0.701508	1	494	2	0.004	1.23062	0.679734	1	102	0	0	0	1	1	464	3	0.0065	1.97006	0.204599	1
SOX9	21565	69	0.0032	2297	8	0.0035	1.08881	0.845513	1	494	4	0.0081	2.54315	0.081151	0.664989	102	0	0	0	1	1	464	1	0.0022	0.672864	1	1
TGFBR2	21565	68	0.0032	2297	5	0.0022	0.689643	0.551352	0.956757	494	4	0.0081	2.58067	0.078014	0.664989	102	0	0	0	1	1	464	1	0.0022	0.682791	1	1
VHL	21565	67	0.0031	2297	5	0.0022	0.699969	0.550926	0.956757	494	1	0.002	0.650843	1	1	102	0	0	0	1	1	464	2	0.0043	1.38903	0.657969	1
FH	21565	66	0.0031	2297	14	0.0061	1.99754	0.033494	0.317895	494	1	0.002	0.660735	1	1	102	0	0	0	1	1	464	4	0.0086	2.83254	0.060185	0.779972
EZH2	21565	65	0.003	2297	10	0.0044	1.4463	0.243528	0.758611	494	0	0	0	0.407276	1	102	0	0	0	1	1	464	0	0	0	0.649133	1
RAD54L	21565	65	0.003	2297	8	0.0035	1.15603	0.689238	1	494	3	0.0061	2.02099	0.195319	0.992135	102	0	0	0	1	1	464	2	0.0043	1.4319	0.653424	1
GATA4	21565	64	0.003	2297	6	0.0026	0.879842	1	1	494	1	0.002	0.681447	1	1	102	0	0	0	1	1	464	1	0.0022	0.725601	1	1
ERCC4	21565	63	0.0029	2297	5	0.0022	0.74455	0.681029	1	494	0	0	0	0.406842	1	102	0	0	0	1	1	464	0	0	0	0.645126	1
SRC	21565	61	0.0028	2297	8	0.0035	1.23206	0.538947	0.946366	494	0	0	0	0.648704	1	102	0	0	0	1	1	464	1	0.0022	0.761392	1	1
IGF1R	21565	59	0.0027	2297	5	0.0022	0.795176	0.83147	1	494	4	0.0081	2.97558	0.052639	0.558193	102	0	0	0	1	1	464	0	0	0	0.6381	1
RPTOR	21565	59	0.0027	2297	7	0.003	1.11422	0.679255	1	494	2	0.004	1.48174	0.398004	1	102	0	0	0	1	1	464	1	0.0022	0.787275	1	1
FLT3	21565	58	0.0027	2297	9	0.0039	1.45861	0.295742	0.793127	494	1	0.002	0.752151	1	1	102	0	0	0	1	1	464	3	0.0065	2.41308	0.137421	1
SPOP	21565	58	0.0027	2297	1	0.0004	0.161503	0.042233	0.351014	494	2	0.004	1.50736	0.390083	1	102	0	0	0	1	1	464	0	0	0	0.636575	1
NTRK3	21565	57	0.0026	2297	5	0.0022	0.823153	0.83081	1	494	0	0	0	0.640592	1	102	0	0	0	1	1	464	1	0.0022	0.814975	1	1
PTPN11	21565	57	0.0026	2297	8	0.0035	1.31877	0.403079	0.874326	494	1	0.002	0.765382	1	1	102	0	0	0	1	1	464	2	0.0043	1.63348	0.353785	1
ROS1	21565	57	0.0026	2297	6	0.0026	0.988215	1	1	494	2	0.004	1.53388	0.382116	1	102	0	0	0	1	1	464	0	0	0	0.635153	1
SOX2	21565	55	0.0026	2297	4	0.0017	0.682234	0.656804	1	494	0	0	0	0.637124	1	102	0	0	0	1	1	464	0	0	0	0.632636	1
DIS3	21565	53	0.0025	2297	2	0.0009	0.353714	0.168594	0.645914	494	2	0.004	1.64995	0.349828	1	102	0	0	0	1	1	464	0	0	0	0.630593	1
STAT3	21565	53	0.0025	2297	1	0.0004	0.17678	0.060025	0.411798	494	1	0.002	0.8233	1	1	102	0	0	0	1	1	464	0	0	0	0.630593	1
NRAS	21565	51	0.0024	2297	8	0.0035	1.47433	0.27186	0.77815	494	2	0.004	1.71481	0.333466	1	102	0	0	0	1	1	464	1	0.0022	0.911108	1	1
GABRA6	21565	50	0.0023	2297	4	0.0017	0.750632	0.816404	1	494	1	0.002	0.872819	1	1	102	1	0.0098	4.2604	0.214107	1	464	2	0.0043	1.86277	0.299637	1
TNFAIP3	21565	49	0.0023	2297	3	0.0013	0.57424	0.480555	0.902418	494	0	0	0	0.629636	1	102	0	0	0	1	1	464	0	0	0	0.628112	1
ARAF	21565	47	0.0022	2297	6	0.0026	1.19903	0.639146	0.988237	494	2	0.004	1.8611	0.300415	1	102	0	0	0	1	1	464	1	0.0022	0.988833	1	1
FANCG	21565	47	0.0022	2297	9	0.0039	1.8009	0.109592	0.521444	494	0	0	0	0.628289	1	102	0	0	0	1	1	464	0	0	0	0.627776	1
RAD51B	21565	47	0.0022	2297	5	0.0022	0.998756	1	1	494	0	0	0	0.628289	1	102	1	0.0098	4.53297	0.202877	1	464	0	0	0	0.627776	1
RAD51D	21565	47	0.0022	2297	9	0.0039	1.8009	0.109592	0.521444	494	1	0.002	0.928661	1	1	102	0	0	0	1	1	464	1	0.0022	0.988833	1	1
RAD51C	21565	45	0.0021	2297	5	0.0022	1.04324	0.8119	1	494	1	0.002	0.970025	1	1	102	0	0	0	1	1	464	0	0	0	1	1
FANCL	21565	44	0.002	2297	6	0.0026	1.28096	0.477341	0.902418	494	1	0.002	0.992117	1	1	102	1	0.0098	4.84271	0.191488	1	464	1	0.0022	1.0564	0.616699	1
IRS2	21565	44	0.002	2297	6	0.0026	1.28096	0.477341	0.902418	494	3	0.0061	2.98847	0.087921	0.671198	102	0	0	0	1	1	464	2	0.0043	2.11738	0.252647	1
ABL1	21565	43	0.002	2297	6	0.0026	1.31081	0.468677	0.897791	494	0	0	0	1	1	102	0	0	0	1	1	464	0	0	0	1	1
BCL2	21565	43	0.002	2297	4	0.0017	0.873112	1	1	494	0	0	0	1	1	102	0	0	0	1	1	464	1	0.0022	1.08102	0.608435	1
CEBPA	21565	43	0.002	2297	4	0.0017	0.873112	1	1	494	0	0	0	1	1	102	1	0.0098	4.95556	0.187656	1	464	0	0	0	1	1
FGFR4	21565	42	0.0019	2297	2	0.0009	0.446582	0.436694	0.8929	494	1	0.002	1.03946	0.62275	1	102	0	0	0	1	1	464	1	0.0022	1.10681	0.599993	1
GRM3	21565	42	0.0019	2297	4	0.0017	0.893942	1	1	494	3	0.0061	3.13107	0.07944	0.664989	102	3	0.0294	15.5289	0.001245	0.266971	464	1	0.0022	1.10681	0.599993	1
FGF14	21565	41	0.0019	2297	5	0.0022	1.14524	0.800175	1	494	6	0.0121	6.45462	0.000603	0.029658	102	0	0	0	1	1	464	2	0.0043	2.27262	0.229183	1
CHEK1	21565	40	0.0019	2297	8	0.0035	1.88073	0.133279	0.569814	494	1	0.002	1.09153	0.605235	1	102	0	0	0	1	1	464	0	0	0	1	1
FAS	21565	40	0.0019	2297	10	0.0044	2.35297	0.025522	0.316723	494	0	0	0	1	1	102	0	0	0	1	1	464	0	0	0	1	1
PRDM1	21565	40	0.0019	2297	8	0.0035	1.88073	0.133279	0.569814	494	1	0.002	1.09153	0.605235	1	102	0	0	0	1	1	464	1	0.0022	1.16226	0.58256	1
QKI	21565	40	0.0019	2297	4	0.0017	0.938727	1	1	494	0	0	0	1	1	102	0	0	0	1	1	464	0	0	0	1	1
DAXX	21565	39	0.0018	2297	9	0.0039	2.17113	0.045215	0.351014	494	0	0	0	1	1	102	2	0.0196	11.039	0.01597	0.634869	464	0	0	0	1	1
FGFR2	21565	39	0.0018	2297	6	0.0026	1.44552	0.441358	0.8929	494	3	0.0061	3.3724	0.067436	0.621674	102	1	0.0098	5.46484	0.172147	1	464	1	0.0022	1.19211	0.573562	1
JUN	21565	39	0.0018	2297	3	0.0013	0.721816	0.794524	1	494	1	0.002	1.11957	0.596175	1	102	0	0	0	1	1	464	3	0.0065	3.59186	0.05825	0.779972
AR	21565	38	0.0018	2297	3	0.0013	0.740846	0.794292	1	494	2	0.004	2.30285	0.225479	1	102	0	0	0	1	1	464	0	0	0	1	1
CARD11	21565	38	0.0018	2297	6	0.0026	1.48363	0.311876	0.794291	494	1	0.002	1.14909	0.586907	1	102	0	0	0	1	1	464	2	0.0043	2.45238	0.205882	1
FLT1	21565	38	0.0018	2297	6	0.0026	1.48363	0.311876	0.794291	494	0	0	0	1	1	102	0	0	0	1	1	464	2	0.0043	2.45238	0.205882	1
PDGFRB	21565	37	0.0017	2297	5	0.0022	1.26928	0.59676	0.988237	494	0	0	0	1	1	102	0	0	0	1	1	464	0	0	0	1	1
CUL4A	21565	34	0.0016	2297	6	0.0026	1.65848	0.274331	0.77815	494	2	0.004	2.57425	0.192561	0.992135	102	0	0	0	1	1	464	1	0.0022	1.36774	0.525582	1
SMO	21565	33	0.0015	2297	4	0.0017	1.13822	0.77793	1	494	0	0	0	1	1	102	0	0	0	1	1	464	0	0	0	1	1
FGFR3	21565	32	0.0015	2297	7	0.003	2.05692	0.095322	0.476877	494	2	0.004	2.73539	0.176351	0.992135	102	0	0	0	1	1	464	0	0	0	1	1
NPM1	21565	32	0.0015	2297	5	0.0022	1.46795	0.398252	0.870254	494	0	0	0	1	1	102	0	0	0	1	1	464	1	0.0022	1.45336	0.504914	1
PIK3C2G	21565	32	0.0015	2297	5	0.0022	1.46795	0.398252	0.870254	494	1	0.002	1.36492	0.526672	1	102	2	0.0196	13.4581	0.011161	0.634869	464	1	0.0022	1.45336	0.504914	1
TNFRSF14	21565	32	0.0015	2297	3	0.0013	0.879999	1	1	494	1	0.002	1.36492	0.526672	1	102	0	0	0	1	1	464	2	0.0043	2.91301	0.160272	1
AXIN1	21565	27	0.0013	2297	2	0.0009	0.695167	1	1	494	0	0	0	1	1	102	0	0	0	1	1	464	1	0.0022	1.7229	0.44923	1
SUFU	21565	27	0.0013	2297	5	0.0022	1.74019	0.229038	0.742485	494	1	0.002	1.61806	0.469835	1	102	0	0	0	1	1	464	0	0	0	1	1
XRCC2	21565	27	0.0013	2297	0	0	0	0.104993	0.516216	494	1	0.002	1.61806	0.469835	1	102	0	0	0	1	1	464	0	0	0	1	1
CBFB	21565	26	0.0012	2297	2	0.0009	0.721937	1	1	494	0	0	0	1	1	102	0	0	0	1	1	464	1	0.0022	1.78925	0.437364	1
GID4	21565	26	0.0012	2297	3	0.0013	1.08338	0.755253	1	494	1	0.002	1.68037	0.457675	1	102	0	0	0	1	1	464	0	0	0	1	1
MED12	21565	26	0.0012	2297	4	0.0017	1.44513	0.527344	0.937147	494	1	0.002	1.68037	0.457675	1	102	1	0.0098	8.20221	0.119691	1	464	0	0	0	1	1
KLHL6	21565	25	0.0012	2297	1	0.0004	0.375261	0.50831	0.908798	494	1	0.002	1.74767	0.445236	1	102	0	0	0	1	1	464	0	0	0	1	1
PPP2R1A	21565	25	0.0012	2297	3	0.0013	1.12677	0.747853	1	494	1	0.002	1.74767	0.445236	1	102	0	0	0	1	1	464	0	0	0	1	1
RAD51	21565	25	0.0012	2297	3	0.0013	1.12677	0.747853	1	494	0	0	0	1	1	102	0	0	0	1	1	464	0	0	0	1	1
ESR1	21565	24	0.0011	2297	2	0.0009	0.782171	1	1	494	0	0	0	1	1	102	0	0	0	1	1	464	1	0.0022	1.93853	0.412863	1
PRKAR1A	21565	24	0.0011	2297	4	0.0017	1.56571	0.339805	0.808407	494	0	0	0	1	1	102	0	0	0	1	1	464	0	0	0	1	1
JAK3	21565	23	0.0011	2297	0	0	0	0.161319	0.626171	494	0	0	0	1	1	102	1	0.0098	9.27335	0.107126	1	464	1	0.0022	2.02291	0.400216	1
POLE	21565	23	0.0011	2297	0	0	0	0.161319	0.626171	494	0	0	0	1	1	102	0	0	0	1	1	464	0	0	0	1	1
CDKN1A	21565	22	0.001	2297	1	0.0004	0.426493	0.720031	1	494	1	0.002	1.98626	0.406187	1	102	0	0	0	1	1	464	0	0	0	1	1
CDKN2C	21565	22	0.001	2297	2	0.0009	0.853357	1	1	494	0	0	0	1	1	102	0	0	0	1	1	464	0	0	0	1	1
HRAS	21565	22	0.001	2297	4	0.0017	1.7082	0.309075	0.794291	494	0	0	0	1	1	102	0	0	0	1	1	464	0	0	0	1	1
KMT2A	21565	22	0.001	2297	2	0.0009	0.853357	1	1	494	1	0.002	1.98626	0.406187	1	102	0	0	0	1	1	464	0	0	0	1	1
RAC1	21565	22	0.001	2297	2	0.0009	0.853357	1	1	494	0	0	0	1	1	102	0	0	0	1	1	464	0	0	0	1	1
DDR2	21565	20	0.0009	2297	1	0.0004	0.469186	0.715471	1	494	0	0	0	1	1	102	0	0	0	1	1	464	0	0	0	1	1
ETV6	21565	20	0.0009	2297	4	0.0017	1.8792	0.283156	0.780665	494	0	0	0	1	1	102	0	0	0	1	1	464	0	0	0	1	1
MST1R	21565	20	0.0009	2297	4	0.0017	1.8792	0.283156	0.780665	494	0	0	0	1	1	102	0	0	0	1	1	464	0	0	0	1	1
CDK8	21565	19	0.0009	2297	6	0.0026	2.96988	0.028247	0.316723	494	0	0	0	1	1	102	0	0	0	1	1	464	1	0.0022	2.44924	0.34685	1
HNF1A	21565	19	0.0009	2297	0	0	0	0.249328	0.758611	494	0	0	0	1	1	102	1	0.0098	11.2277	0.090096	1	464	1	0.0022	2.44924	0.34685	1
XPO1	21565	19	0.0009	2297	6	0.0026	2.96988	0.028247	0.316723	494	0	0	0	1	1	102	0	0	0	1	1	464	0	0	0	1	1
HSD3B1	21565	18	0.0008	2297	4	0.0017	2.08819	0.155739	0.620853	494	4	0.0081	9.77188	0.001319	0.039047	102	1	0.0098	11.852	0.085788	1	464	0	0	0	1	1
MPL	21565	18	0.0008	2297	1	0.0004	0.521366	1	1	494	0	0	0	1	1	102	0	0	0	1	1	464	0	0	0	1	1
REL	21565	18	0.0008	2297	0	0	0	0.409062	0.880828	494	1	0.002	2.4281	0.349822	1	102	0	0	0	1	1	464	1	0.0022	2.58543	0.332784	1
SDHB	21565	18	0.0008	2297	2	0.0009	1.04319	1	1	494	2	0.004	4.86608	0.072936	0.652007	102	0	0	0	1	1	464	0	0	0	1	1
DDR1	21565	17	0.0008	2297	5	0.0022	2.76512	0.054164	0.380441	494	0	0	0	1	1	102	0	0	0	1	1	464	0	0	0	1	1
SDHC	21565	17	0.0008	2297	3	0.0013	1.65762	0.43376	0.8929	494	1	0.002	2.57105	0.334916	1	102	0	0	0	1	1	464	1	0.0022	2.73765	0.318416	1
DOT1L	21565	16	0.0007	2297	3	0.0013	1.76131	0.420525	0.8929	494	0	0	0	1	1	102	0	0	0	1	1	464	1	0.0022	2.90888	0.303739	1
BCL6	21565	15	0.0007	2297	0	0	0	0.38878	0.870254	494	1	0.002	2.91413	0.304072	1	102	0	0	0	1	1	464	1	0.0022	3.10295	0.288747	1
BTK	21565	15	0.0007	2297	0	0	0	0.38878	0.870254	494	0	0	0	1	1	102	0	0	0	1	1	464	2	0.0043	6.21934	0.048874	0.758826
NTRK2	21565	15	0.0007	2297	2	0.0009	1.252	0.675926	1	494	0	0	0	1	1	102	0	0	0	1	1	464	1	0.0022	3.10295	0.288747	1
RARA	21565	15	0.0007	2297	1	0.0004	0.625726	1	1	494	0	0	0	1	1	102	0	0	0	1	1	464	1	0.0022	3.10295	0.288747	1
BTG1	21565	14	0.0006	2297	1	0.0004	0.670452	1	1	494	0	0	0	1	1	102	0	0	0	1	1	464	0	0	0	1	1
MAP2K2	21565	14	0.0006	2297	1	0.0004	0.670452	1	1	494	0	0	0	1	1	102	0	0	0	1	1	464	0	0	0	1	1
POLD1	21565	14	0.0006	2297	3	0.0013	2.01311	0.220866	0.740403	494	0	0	0	1	1	102	0	0	0	1	1	464	0	0	0	1	1
CD79A	21565	13	0.0006	2297	0	0	0	0.628465	0.988237	494	0	0	0	1	1	102	0	0	0	1	1	464	0	0	0	1	1
SDHD	21565	13	0.0006	2297	0	0	0	0.628465	0.988237	494	1	0.002	3.36277	0.271801	1	102	0	0	0	1	1	464	0	0	0	1	1
GNA11	21565	12	0.0006	2297	0	0	0	0.620512	0.988237	494	0	0	0	1	1	102	0	0	0	1	1	464	0	0	0	1	1
GNA13	21565	12	0.0006	2297	2	0.0009	1.56521	0.638406	0.988237	494	1	0.002	3.64317	0.25511	1	102	0	0	0	1	1	464	0	0	0	1	1
TEK	21565	12	0.0006	2297	2	0.0009	1.56521	0.638406	0.988237	494	2	0.004	7.30115	0.038124	0.441419	102	0	0	0	1	1	464	0	0	0	1	1
JAK1	21565	11	0.0005	2297	1	0.0004	0.853421	1	1	494	3	0.0061	11.9722	0.00338	0.072982	102	0	0	0	1	1	464	0	0	0	1	1
MERTK	21565	11	0.0005	2297	0	0	0	0.615082	0.988237	494	2	0.004	7.96526	0.03316	0.407594	102	0	0	0	1	1	464	0	0	0	1	1
CYP17A1	21565	9	0.0004	2297	0	0	0	1	1	494	0	0	0	1	1	102	0	0	0	1	1	464	0	0	0	1	1
LTK	21565	9	0.0004	2297	1	0.0004	1.04317	1	1	494	0	0	0	1	1	102	0	0	0	1	1	464	0	0	0	1	1
MEF2B	21565	9	0.0004	2297	1	0.0004	1.04317	1	1	494	2	0.004	9.73622	0.02408	0.322897	102	0	0	0	1	1	464	0	0	0	1	1
SOCS1	21565	9	0.0004	2297	0	0	0	1	1	494	0	0	0	1	1	102	0	0	0	1	1	464	1	0.0022	5.17303	0.191784	1
ERG	21565	8	0.0004	2297	2	0.0009	2.34826	0.249442	0.758611	494	0	0	0	1	1	102	0	0	0	1	1	464	0	0	0	1	1
H3F3A	21565	7	0.0003	2297	0	0	0	1	1	494	0	0	0	1	1	102	0	0	0	1	1	464	0	0	0	1	1
IRF4	21565	7	0.0003	2297	2	0.0009	2.68385	0.212326	0.729896	494	0	0	0	1	1	102	0	0	0	1	1	464	0	0	0	1	1
MYB	21565	7	0.0003	2297	1	0.0004	1.34134	0.555075	0.957586	494	0	0	0	1	1	102	0	0	0	1	1	464	0	0	0	1	1
SNCAIP	21565	7	0.0003	2297	0	0	0	1	1	494	0	0	0	1	1	102	0	0	0	1	1	464	1	0.0022	6.65165	0.156616	1
BCR	21565	6	0.0003	2297	1	0.0004	1.56497	0.507668	0.908798	494	0	0	0	1	1	102	0	0	0	1	1	464	0	0	0	1	1
GNAQ	21565	6	0.0003	2297	2	0.0009	3.1313	0.175822	0.65655	494	0	0	0	1	1	102	0	0	0	1	1	464	1	0.0022	7.76062	0.138463	1
ALOX12B	21565	4	0.0002	2297	0	0	0	1	1	494	0	0	0	1	1	102	0	0	0	1	1	464	0	0	0	1	1
SYK	21565	4	0.0002	2297	0	0	0	1	1	494	0	0	0	1	1	102	0	0	0	1	1	464	0	0	0	1	1
TIPARP	21565	4	0.0002	2297	3	0.0013	7.04915	0.023172	0.316723	494	0	0	0	1	1	102	0	0	0	1	1	464	0	0	0	1	1
TYRO3	21565	4	0.0002	2297	1	0.0004	2.34767	0.397172	0.870254	494	0	0	0	1	1	102	0	0	0	1	1	464	0	0	0	1	1
AURKB	21565	3	0.0001	2297	2	0.0009	6.26347	0.07606	0.42566	494	0	0	0	1	1	102	0	0	0	1	1	464	0	0	0	1	1
PARP2	21565	3	0.0001	2297	0	0	0	1	1	494	0	0	0	1	1	102	0	0	0	1	1	464	0	0	0	1	1
FAM46C	21565	2	0.0001	2297	1	0.0004	4.69578	0.261888	0.768685	494	0	0	0	1	1	102	0	0	0	1	1	464	0	0	0	1	1
MKNK1	21565	2	0.0001	2297	0	0	0	1	1	494	0	0	0	1	1	102	0	0	0	1	1	464	0	0	0	1	1
PPARG	21565	2	0.0001	2297	0	0	0	1	1	494	0	0	0	1	1	102	0	0	0	1	1	464	0	0	0	1	1
RAD52	21565	2	0.0001	2297	0	0	0	1	1	494	0	0	0	1	1	102	0	0	0	1	1	464	0	0	0	1	1
CD79B	21565	1	0	2297	0	0	0	1	1	494	0	0	0	1	1	102	0	0	0	1	1	464	0	0	0	1	1
GSK3B	21565	1	0	2297	0	0	0	1	1	494	0	0	0	1	1	102	0	0	0	1	1	464	0	0	0	1	1
PARP3	21565	1	0	2297	0	0	0	1	1	494	0	0	0	1	1	102	0	0	0	1	1	464	0	0	0	1	1
PDK1	21565	1	0	2297	0	0	0	1	1	494	0	0	0	1	1	102	0	0	0	1	1	464	0	0	0	1	1
ETV4	21565	0	0	2297	0	0	nan	1	1	494	0	0	nan	1	1	102	0	0	nan	1	1	464	0	0	nan	1	1
ETV5	21565	0	0	2297	0	0	nan	1	1	494	0	0	nan	1	1	102	0	0	nan	1	1	464	0	0	nan	1	1
EWSR1	21565	0	0	2297	0	0	nan	1	1	494	0	0	nan	1	1	102	0	0	nan	1	1	464	1	0.0022	nan	0.021063	0.477971
FOXL2	21565	0	0	2297	0	0	nan	1	1	494	0	0	nan	1	1	102	0	0	nan	1	1	464	0	0	nan	1	1
RSPO2	21565	0	0	2297	0	0	nan	1	1	494	0	0	nan	1	1	102	0	0	nan	1	1	464	0	0	nan	1	1
TMPRSS2	21565	0	0	2297	0	0	nan	1	1	494	0	0	nan	1	1	102	0	0	nan	1	1	464	0	0	nan	1	1
