# Supplementary material for: Ancestry-associated co-alteration landscape of KRAS and EGFR-altered non-squamous NSCLC
Source: NPJ Precis Oncol. 2024 Jul 20;8:153. doi: 10.1038/s41698-024-00644-4 (PMC11271287; doi:10.1038/s41698-024-00644-4)
Supplement: Supplementary file 5 — Supplementary Data 5: Patterns of co-occurrence and mutual exclusivity between KRAS and other gene alterations in different ancestry groups. [file 41698_2024_644_MOESM5_ESM.xlsx]

## Sheet: Supplementary Data 5
Supplementary Data 5: Patterns of co-occurrence and mutual exclusivity between KRAS and other gene alterations in different
ancestry groups.
EUR: European, AFR: African, EAS: East Asian, SAS: South Asian, AMR: Admixed American
In each ancestry group, co-occurrence and mutual exclusivity was limited to genes altered in at least 10 cases within that ancestry
cohort.
EUR												AFR												EAS												SAS												AMR
Gene	Alteration prevalence in KRAS(+)	Alteration prevalence in KRAS(-)	KRAS(+)Gene(+)	KRAS(+)Gene(-)	KRAS(-)Gene(+)	KRAS(-)Gene(-)	OR	P value	P value (FDR)			Gene	Alteration prevalence in KRAS(+)	Alteration prevalence in KRAS(-)	KRAS(+)Gene(+)	KRAS(+)Gene(-)	KRAS(-)Gene(+)	KRAS(-)Gene(-)	OR	P value	P value(FDR)			Gene	Alteration prevalence in KRAS(+)	Alteration prevalence in KRAS(-)	KRAS(+)Gene(+)	KRAS(+)Gene(-)	KRAS(-)Gene(+)	KRAS(-)Gene(-)	OR	pval (raw)	pval (FDR)			Gene	Alteration prevalence in KRAS(+)	Alteration prevalence in KRAS(-)	KRAS(+)Gene(+)	KRAS(+)Gene(-)	KRAS(-)Gene(+)	KRAS(-)Gene(-)	OR	pval (raw)	pval (FDR)			Gene	Alteration prevalence in KRAS(+)
ABL1	0.00199397	0.00180127	43	21522	61	33804	1.10719	0.615828	0.755059			ABL1	0.0026121	0.00356768	6	2291	17	4748	0.731456	0.657169	0.837709			ABL1	0	0.00321085	0	494	9	2794						ABL1	0	0	0	102	0	395						ABL1	0
ACVR1B	0.00542546	0.00729367	117	21448	247	33618	0.742462	0.00815374	0.0179637			ACVR1B	0.0108838	0.00671563	25	2272	32	4733	1.62749	0.0872603	0.2354			ACVR1B	0.0101215	0.00392437	5	489	11	2792	2.59528	0.0782512	0.329056			ACVR1B	0	0.00506329	0	102	2	393						ACVR1B	0.0172414
AKT1	0.00343149	0.00826812	74	21491	280	33585	0.413012	4.25414e-13	2.22161e-12			AKT1	0.00696561	0.00818468	16	2281	39	4726	0.85001	0.665805	0.840818			AKT1	0.00202429	0.00784873	1	493	22	2781	0.256408	0.237601	0.590402			AKT1	0	0.0151899	0	102	6	389						AKT1	0.00862069
AKT2	0.00945977	0.0240661	204	21361	815	33050	0.387278	6.15846e-39	5.98857e-38			AKT2	0.0130605	0.0195173	30	2267	93	4672	0.664798	0.0525063	0.158201			AKT2	0.01417	0.0221192	7	487	62	2741	0.635457	0.30814	0.656297			AKT2	0.00980392	0.0177215	1	101	7	388						AKT2	0.00646552
AKT3	0.008115	0.00744131	175	21390	252	33613	1.09127	0.397009	0.543478			AKT3	0.00870701	0.00776495	20	2277	37	4728	1.12239	0.672117	0.840818			AKT3	0.00809717	0.00784873	4	490	22	2781	1.03191	1	1			AKT3	0	0.0101266	0	102	4	391						AKT3	0.00862069
ALK	0.00403431	0.0449432	87	21478	1522	32343	0.0860778	2.91455e-221	1.36984e-219			ALK	0.0026121	0.0386149	6	2291	184	4581	0.0652032	2.07678e-24	9.63626e-23			ALK	0.0161943	0.0802711	8	486	225	2578	0.188605	5.62366e-09	2.3057e-07			ALK	0	0.146835	0	102	58	337	0	9.91781e-07	1.31411e-05			ALK	0.00862069
ALOX12B	0.000185486	0.000236232	4	21561	8	33857	0.785144	0.775696	0.869846			ALOX12B	0	0	0	2297	0	4765						ALOX12B	0	0.000356761	0	494	1	2802						ALOX12B	0	0	0	102	0	395						ALOX12B	0
AMER1	0.0116856	0.00877012	252	21313	297	33568	1.33636	0.00081811	0.00207844			AMER1	0.0100131	0.0102833	23	2274	49	4716	0.973453	1	1			AMER1	0.00404858	0.00463789	2	492	13	2790	0.87242	1	1			AMER1	0	0.00506329	0	102	2	393						AMER1	0.00646552
APC	0.0200325	0.0406024	432	21133	1375	32490	0.483025	7.00304e-43	7.89942e-42			APC	0.0213322	0.0413431	49	2248	197	4568	0.505428	1.11901e-05	0.000103844			APC	0.0242915	0.0392437	12	482	110	2693	0.609506	0.120309	0.408191			APC	0.0294118	0.0278481	3	99	11	384	1.05785	1	1			APC	0.0344828
AR	0.00176211	0.00280526	38	21527	95	33770	0.627491	0.0159114	0.0325146			AR	0.00130605	0.00356768	3	2294	17	4748	0.365249	0.148632	0.325308			AR	0.00404858	0.00249732	2	492	7	2796						AR	0	0	0	102	0	395						AR	0
ARAF	0.00217946	0.00487229	47	21518	165	33700	0.44611	2.83798e-07	9.88036e-07			ARAF	0.0026121	0.00671563	6	2291	32	4733	0.387358	0.0354383	0.120907			ARAF	0.00404858	0.00285408	2	492	8	2795	1.42022	0.652067	0.936558			ARAF	0	0.00506329	0	102	2	393						ARAF	0.00215517
ARFRP1	0.0115465	0.0186919	249	21316	633	33232	0.613262	2.47833e-11	1.14572e-10			ARFRP1	0.0152373	0.0224554	35	2262	107	4658	0.673583	0.0462856	0.143343			ARFRP1	0.01417	0.0403139	7	487	113	2690	0.342171	0.00251139	0.0257418			ARFRP1	0.00980392	0.0405063	1	101	16	379	0.23453	0.217329	0.460737			ARFRP1	0.0215517
ARID1A	0.0647809	0.0613613	1397	20168	2078	31787	1.05959	0.105844	0.166748			ARID1A	0.0744449	0.0749213	171	2126	357	4408	0.99313	0.961519	1			ARID1A	0.0566802	0.0310382	28	466	87	2716	1.87578	0.00726074	0.0522279			ARID1A	0.0882353	0.0202532	9	93	8	387	4.68145	0.00261375	0.0197898			ARID1A	0.075431
ASXL1	0.0222583	0.019814	480	21085	671	33194	1.12617	0.0505689	0.091413			ASXL1	0.0143666	0.0134313	33	2264	64	4701	1.07065	0.744341	0.894752			ASXL1	0.01417	0.0099893	7	487	28	2775	1.42454	0.349724	0.710452			ASXL1	0	0.00759494	0	102	3	392						ASXL1	0.0172414
ATM	0.0942268	0.0350509	2032	19533	1187	32678	2.86391	9.00191e-180	2.8206e-178			ATM	0.067044	0.0243442	154	2143	116	4649	2.88005	4.1484e-17	1.06937e-15			ATM	0.0688259	0.0189083	34	460	53	2750	3.83511	2.28664e-08	6.25014e-07			ATM	0.0784314	0.0227848	8	94	9	386	3.65012	0.0114032	0.069828			ATM	0.0711207
ATR	0.0112683	0.0140558	243	21322	476	33389	0.79942	0.00491408	0.0115481			ATR	0.00870701	0.0174187	20	2277	83	4682	0.495473	0.00400616	0.0197751			ATR	0.0161943	0.00856225	8	486	24	2779	1.90604	0.130521	0.411644			ATR	0.00980392	0.0177215	1	101	7	388						ATR	0.0107759
ATRX	0.0161373	0.0153846	348	21217	521	33344	1.04972	0.483378	0.639215			ATRX	0.0235089	0.0211962	54	2243	101	4664	1.11174	0.544441	0.751848			ATRX	0.00607287	0.00713521	3	491	20	2783	0.850204	1	1			ATRX	0	0	0	102	0	395						ATRX	0.0150862
AURKA	0.00639926	0.0112506	138	21427	381	33484	0.566018	3.44426e-09	1.29504e-08			AURKA	0.00522421	0.0130115	12	2285	62	4703	0.398362	0.00248075	0.0127896			AURKA	0.00809717	0.017838	4	490	50	2753	0.449469	0.126927	0.408191			AURKA	0	0.0227848	0	102	9	386						AURKA	0.00862069
AURKB	0.000139114	0.000679167	3	21562	23	33842	0.20472	0.00392752	0.00938612			AURKB	0.000870701	0.000419727	2	2295	2	4763						AURKB	0	0	0	494	0	2803						AURKB	0	0	0	102	0	395						AURKB	0
AXIN1	0.00125203	0.00135833	27	21538	46	33819	0.92164	0.810548	0.882527			AXIN1	0.000870701	0.000839454	2	2295	4	4761						AXIN1	0	0.00107028	0	494	3	2800						AXIN1	0	0.00506329	0	102	2	393						AXIN1	0.00215517
AXL	0.00510086	0.00903588	110	21455	306	33559	0.562279	9.89733e-08	3.53297e-07			AXL	0.00696561	0.00839454	16	2281	40	4725	0.828584	0.569917	0.768725			AXL	0.00809717	0.00749197	4	490	21	2782	1.08144	0.781861	0.943144			AXL	0	0.00253165	0	102	1	394						AXL	0.00215517
BAP1	0.00890332	0.0120478	192	21373	408	33457	0.736652	0.000466932	0.00124221			BAP1	0.00870701	0.0104932	20	2277	50	4715	0.828283	0.523497	0.740557			BAP1	0.01417	0.00713521	7	487	20	2783	2.0001	0.109497	0.408191			BAP1	0	0.0101266	0	102	4	391						BAP1	0.0107759
BARD1	0.00435891	0.00543334	94	21471	184	33681	0.801388	0.0843096	0.138228			BARD1	0.0034828	0.00482686	8	2289	23	4742	0.720573	0.564689	0.766128			BARD1	0.00202429	0.00428113	1	493	12	2791	0.471771	0.70574	0.936558			BARD1	0.00980392	0	1	101	0	395						BARD1	0.00215517
BCL2	0.00199397	0.00194891	43	21522	66	33799	1.02317	0.92185	0.9664			BCL2	0.0017414	0.00209864	4	2293	10	4755	0.829481	1	1			BCL2	0	0.000713521	0	494	2	2801						BCL2	0	0	0	102	0	395						BCL2	0.00215517
BCL2L1	0.00588917	0.0137015	127	21438	464	33401	0.426443	1.36065e-19	8.92332e-19			BCL2L1	0.00565956	0.0132214	13	2284	63	4702	0.424805	0.00301473	0.0152047			BCL2L1	0.00404858	0.00677845	2	492	19	2784	0.595635	0.758413	0.94188			BCL2L1	0	0.0101266	0	102	4	391						BCL2L1	0.00646552
BCL2L2	0.00704846	0.00850436	152	21413	288	33577	0.82759	0.0621143	0.109509			BCL2L2	0.00740096	0.00860441	17	2280	41	4724	0.859093	0.674104	0.840818			BCL2L2	0.01417	0.0135569	7	487	38	2765	1.04588	0.834946	0.95756			BCL2L2	0.0196078	0.0101266	2	100	4	391						BCL2L2	0.00646552
BCL6	0.000695572	0.000620109	15	21550	21	33844	1.12178	0.73513	0.849617			BCL6	0	0.000419727	0	2297	2	4763						BCL6	0.00202429	0	1	493	0	2803						BCL6	0	0	0	102	0	395						BCL6	0.00215517
BCOR	0.0115001	0.0115458	248	21317	391	33474	0.995993	1	1			BCOR	0.016108	0.0117524	37	2260	56	4709	1.37668	0.147264	0.325308			BCOR	0.00404858	0.00963254	2	492	27	2776	0.417946	0.299546	0.656297			BCOR	0.00980392	0.0253165	1	101	10	385	0.381188	0.474566	0.661895			BCOR	0.00646552
BCORL1	0.0134013	0.0131699	289	21276	446	33419	1.01781	0.81934	0.884645			BCORL1	0.0148019	0.0176285	34	2263	84	4681	0.837247	0.428483	0.637231			BCORL1	0.00607287	0.00642169	3	491	18	2785	0.94535	1	1			BCORL1	0	0.0101266	0	102	4	391						BCORL1	0.00646552
BCR	0.000278229	0.00029529	6	21559	10	33855	0.942205	1	1			BCR	0.00043535	0.000629591	1	2296	3	4762						BCR	0	0.000356761	0	494	1	2802						BCR	0	0.00253165	0	102	1	394						BCR	0
BRAF	0.0242523	0.085516	523	21042	2896	30969	0.265793	2.18005e-212	8.78251e-211			BRAF	0.0317806	0.0906611	73	2224	432	4333	0.329225	1.21874e-21	4.71247e-20			BRAF	0.0161943	0.0442383	8	486	124	2679	0.355635	0.0017698	0.0193499			BRAF	0.0196078	0.0379747	2	100	15	380	0.506667	0.543896	0.711261			BRAF	0.0366379
BRCA1	0.0115929	0.015237	250	21315	516	33349	0.758032	0.000334839	0.000899281			BRCA1	0.0113191	0.0136411	26	2271	65	4700	0.827829	0.499266	0.723936			BRCA1	0.00404858	0.00820549	2	492	23	2780	0.49134	0.570112	0.925726			BRCA1	0.00980392	0.00506329	1	101	2	393						BRCA1	0.0107759
BRCA2	0.0139578	0.0213199	301	21264	722	33143	0.649795	1.96772e-10	8.04197e-10			BRCA2	0.0187201	0.0142707	43	2254	68	4697	1.31773	0.183909	0.384387			BRCA2	0.0182186	0.0156975	9	485	44	2759	1.16359	0.697015	0.936558			BRCA2	0.0196078	0.00506329	2	100	2	393						BRCA2	0.012931
BRD4	0.00426617	0.00540381	92	21473	183	33682	0.788573	0.0631696	0.110645			BRD4	0.00653026	0.00566632	15	2282	27	4738	1.15347	0.741313	0.894752			BRD4	0	0.00428113	0	494	12	2791	0	0.233603	0.590402			BRD4	0	0.00253165	0	102	1	394						BRD4	0.00431034
BRIP1	0.00760492	0.00806142	164	21401	273	33592	0.942938	0.588007	0.739749			BRIP1	0.00914236	0.009234	21	2276	44	4721	0.989984	1	1			BRIP1	0.00202429	0.00606493	1	493	17	2786	0.332419	0.502582	0.841056			BRIP1	0.0196078	0	2	100	0	395						BRIP1	0.00215517
BTG1	0.0006492	0.000679167	14	21551	23	33842	0.955848	1	1			BTG1	0.00043535	0.000629591	1	2296	3	4762						BTG1	0	0.000356761	0	494	1	2802						BTG1	0	0	0	102	0	395						BTG1	0
BTK	0.000695572	0.000767754	15	21550	26	33839	0.905916	0.873073	0.922122			BTK	0	0.000629591	0	2297	3	4762						BTK	0	0.000356761	0	494	1	2802						BTK	0	0	0	102	0	395						BTK	0.00431034
CARD11	0.00176211	0.00191939	38	21527	65	33800	0.917917	0.761695	0.862642			CARD11	0.0026121	0.00104932	6	2291	5	4760	2.49323	0.193165	0.400127			CARD11	0.00202429	0.0017838	1	493	5	2798						CARD11	0	0.00506329	0	102	2	393						CARD11	0.00431034
CASP8	0.00449803	0.00617156	97	21468	209	33656	0.727606	0.00961733	0.0200895			CASP8	0.0026121	0.004617	6	2291	22	4743	0.56462	0.232659	0.44027			CASP8	0.00404858	0.00356761	2	492	10	2793	1.13537	0.698348	0.936558			CASP8	0	0	0	102	0	395						CASP8	0.00215517
CBFB	0.00120566	0.00233279	26	21539	79	33786	0.516247	0.00256733	0.00640695			CBFB	0.000870701	0.00209864	2	2295	10	4755	0.414379	0.358521	0.565829			CBFB	0	0.00107028	0	494	3	2800						CBFB	0	0	0	102	0	395						CBFB	0.00215517
CBL	0.00718757	0.00995128	155	21410	337	33528	0.720266	0.000685002	0.00178862			CBL	0.00609491	0.009234	14	2283	44	4721	0.657966	0.205348	0.416386			CBL	0.00202429	0.00535141	1	493	15	2788	0.377011	0.492943	0.841056			CBL	0.0196078	0.00253165	2	100	1	394						CBL	0.0107759
CCND1	0.0282866	0.0380038	610	20955	1287	32578	0.736865	5.96895e-10	2.33784e-09			CCND1	0.0356987	0.0377754	82	2215	180	4585	0.94299	0.68735	0.852755			CCND1	0.0263158	0.0306814	13	481	86	2717	0.853865	0.670195	0.936558			CCND1	0.0490196	0.0253165	5	97	10	385	1.98454	0.205041	0.452799			CCND1	0.0258621
CCND2	0.0152098	0.00581722	328	21237	197	33668	2.63956	9.40201e-28	8.03445e-27			CCND2	0.0148019	0.00503673	34	2263	24	4741	2.96793	5.31459e-05	0.000440352			CCND2	0.0283401	0.00784873	14	480	22	2781	3.68693	0.000376353	0.0051435			CCND2	0.0490196	0	5	97	0	395						CCND2	0.0237069
CCND3	0.010109	0.0184261	218	21347	624	33241	0.544013	1.32907e-15	7.49594e-15			CCND3	0.0148019	0.0228751	34	2263	109	4656	0.641772	0.0240882	0.0916306			CCND3	0.0202429	0.0153407	10	484	43	2760	1.32616	0.436071	0.803547			CCND3	0	0.035443	0	102	14	381	0	0.0848783	0.321325			CCND3	0.012931
CCNE1	0.0179921	0.038122	388	21177	1291	32574	0.462287	3.93348e-44	4.82279e-43			CCNE1	0.026121	0.0419727	60	2237	200	4565	0.612204	0.000731224	0.00446432			CCNE1	0.0263158	0.0399572	13	481	112	2691	0.649373	0.160405	0.478248			CCNE1	0.0294118	0.0405063	3	99	16	379	0.717803	0.776357	0.875466			CCNE1	0.0193966
CD274	0.00663112	0.0088587	143	21422	300	33565	0.746864	0.00388039	0.00935272			CD274	0.0108838	0.0111228	25	2272	53	4712	0.978275	1	1			CD274	0.00404858	0.00606493	2	492	17	2786	0.666188	0.756493	0.94188			CD274	0	0.0101266	0	102	4	391						CD274	0.012931
CD79A	0.000602829	0.000265761	13	21552	9	33856	2.26908	0.0775195	0.130122			CD79A	0	0.000209864	0	2297	1	4764						CD79A	0	0.000713521	0	494	2	2801						CD79A	0	0	0	102	0	395						CD79A	0
CD79B	4.63714e-05	0.000206703	1	21564	7	33858						CD79B	0	0.000209864	0	2297	1	4764						CD79B	0	0.000713521	0	494	2	2801						CD79B	0	0	0	102	0	395						CD79B	0
CDC73	0.00412706	0.00437029	89	21476	148	33717	0.944113	0.689225	0.816645			CDC73	0.0043535	0.00335782	10	2287	16	4749	1.29782	0.532624	0.747396			CDC73	0.00404858	0.00285408	2	492	8	2795	1.42022	0.652067	0.936558			CDC73	0.00980392	0	1	101	0	395						CDC73	0.00215517
CDH1	0.00375609	0.00472464	81	21484	160	33705	0.794226	0.0978376	0.156763			CDH1	0.0043535	0.00545645	10	2287	26	4739	0.79698	0.597462	0.792064			CDH1	0.00202429	0.00428113	1	493	12	2791	0.471771	0.70574	0.936558			CDH1	0.00980392	0.00253165	1	101	1	394						CDH1	0.012931
CDK12	0.00426617	0.00921305	92	21473	312	33553	0.460757	6.0601e-12	2.99816e-11			CDK12	0.00391815	0.00650577	9	2288	31	4734	0.600694	0.235317	0.44027			CDK12	0	0.00570817	0	494	16	2787	0	0.152258	0.462413			CDK12	0	0.00759494	0	102	3	392						CDK12	0.00646552
CDK4	0.0301414	0.0415473	650	20915	1407	32458	0.716941	2.64485e-12	1.35609e-11			CDK4	0.0322159	0.0478489	74	2223	228	4537	0.662409	0.00207424	0.0109369			CDK4	0.062753	0.0674278	31	463	189	2614	0.926029	0.769585	0.94188			CDK4	0.0588235	0.0405063	6	96	16	379	1.48047	0.420958	0.661895			CDK4	0.0366379
CDK6	0.0068166	0.0221172	147	21418	749	33116	0.303455	2.1062e-49	2.82833e-48			CDK6	0.00827166	0.0281217	19	2278	134	4631	0.28825	8.36389e-09	1.21276e-07			CDK6	0.00607287	0.02533	3	491	71	2732	0.235105	0.00457364	0.0394777			CDK6	0	0.0303797	0	102	12	383	0	0.138555	0.367171			CDK6	0.00215517
CDK8	0.000881057	0.00177174	19	21546	60	33805	0.49684	0.0075025	0.0169256			CDK8	0.0026121	0.00167891	6	2291	8	4757	1.55729	0.403886	0.608452			CDK8	0	0.000356761	0	494	1	2802						CDK8	0	0	0	102	0	395						CDK8	0.00215517
CDKN1A	0.00102017	0.00141739	22	21543	48	33817	0.719466	0.221022	0.322944			CDKN1A	0.00043535	0.0023085	1	2296	11	4754	0.188232	0.118808	0.28126			CDKN1A	0.00202429	0.00142704	1	493	4	2799						CDKN1A	0	0.00253165	0	102	1	394						CDKN1A	0
CDKN1B	0.00370971	0.00507899	80	21485	172	33693	0.7294	0.0196955	0.0391136			CDKN1B	0.00391815	0.00734523	9	2288	35	4730	0.531593	0.105758	0.263826			CDKN1B	0.00404858	0.0017838	2	492	5	2798						CDKN1B	0	0	0	102	0	395						CDKN1B	0
CDKN2A	0.25713	0.265377	5545	16020	8987	24878	0.958164	0.031617	0.0610684			CDKN2A	0.242055	0.253305	556	1741	1207	3558	0.941401	0.318426	0.543198			CDKN2A	0.255061	0.282554	126	368	792	2011	0.86938	0.231028	0.590402			CDKN2A	0.372549	0.321519	38	64	127	268	1.25295	0.346575	0.592532			CDKN2A	0.299569
CDKN2B	0.162346	0.168729	3501	18064	5714	28151	0.954843	0.0493433	0.0903559			CDKN2B	0.139747	0.150892	321	1976	719	4046	0.914145	0.223087	0.431302			CDKN2B	0.168016	0.221192	83	411	620	2183	0.711047	0.00732464	0.0522279			CDKN2B	0.284314	0.273418	29	73	108	287	1.05568	0.805159	0.88903			CDKN2B	0.18319
CDKN2C	0.00102017	0.00150598	22	21543	51	33814	0.677084	0.14907	0.229714			CDKN2C	0.000870701	0.00167891	2	2295	8	4757	0.518192	0.514967	0.737484			CDKN2C	0	0.000356761	0	494	1	2802						CDKN2C	0	0	0	102	0	395						CDKN2C	0
CEBPA	0.00199397	0.00186033	43	21522	63	33802	1.07198	0.765053	0.862979			CEBPA	0.0017414	0.00188877	4	2293	9	4756	0.921839	1	1			CEBPA	0	0.000713521	0	494	2	2801						CEBPA	0.00980392	0.00253165	1	101	1	394						CEBPA	0
CHEK1	0.00185486	0.00245091	40	21525	83	33782	0.756352	0.164858	0.248609			CHEK1	0.0034828	0.00209864	8	2289	10	4755	1.66186	0.315646	0.542783			CHEK1	0.00202429	0.00107028	1	493	3	2800						CHEK1	0	0.00759494	0	102	3	392						CHEK1	0
CHEK2	0.0236031	0.0205227	509	21056	695	33170	1.15373	0.0167829	0.0340487			CHEK2	0.00783631	0.0069255	18	2279	33	4732	1.13255	0.655475	0.837709			CHEK2	0.00809717	0.00321085	4	490	9	2794	2.53424	0.117222	0.408191			CHEK2	0	0.00253165	0	102	1	394						CHEK2	0.012931
CIC	0.00588917	0.008652	127	21438	293	33572	0.67878	0.000237207	0.000675681			CIC	0.00478886	0.00839454	11	2286	40	4725	0.568406	0.100396	0.253418			CIC	0.00607287	0.00428113	3	491	12	2791	1.42108	0.48223	0.841056			CIC	0	0.00253165	0	102	1	394						CIC	0.00431034
CREBBP	0.00955252	0.0184261	206	21359	624	33241	0.513778	6.0325e-18	3.69818e-17			CREBBP	0.0126252	0.0176285	29	2268	84	4681	0.712548	0.129026	0.299341			CREBBP	0.0101215	0.0121299	5	489	34	2769	0.832732	0.824822	0.952611			CREBBP	0	0.0126582	0	102	5	390						CREBBP	0.0150862
CRKL	0.00677023	0.0163	146	21419	552	33313	0.411366	1.84421e-24	1.3686e-23			CRKL	0.0104484	0.0226653	24	2273	108	4657	0.455296	0.000237003	0.00171827			CRKL	0.00607287	0.00927578	3	491	26	2777	0.652593	0.609179	0.934058			CRKL	0	0.0151899	0	102	6	389						CRKL	0.00431034
CSF1R	0.00347786	0.0029529	75	21490	100	33765	1.1784	0.312712	0.440924			CSF1R	0.00130605	0.00377754	3	2294	18	4747	0.344885	0.100493	0.253418			CSF1R	0.00202429	0.00214056	1	493	6	2797						CSF1R	0	0	0	102	0	395						CSF1R	0.00431034
CTCF	0.0035706	0.00484276	77	21488	164	33701	0.736366	0.0287157	0.055847			CTCF	0.00522421	0.00545645	12	2285	26	4739	0.957213	1	1			CTCF	0.00202429	0.00249732	1	493	7	2796						CTCF	0.00980392	0	1	101	0	395						CTCF	0.00215517
CTNNA1	0.0035706	0.00472464	77	21488	160	33705	0.754865	0.045072	0.0836204			CTNNA1	0.00304745	0.00503673	7	2290	24	4741	0.603839	0.336156	0.550449			CTNNA1	0	0.00356761	0	494	10	2793	0	0.3759	0.733899			CTNNA1	0.00980392	0	1	101	0	395						CTNNA1	0.00646552
CTNNB1	0.0257825	0.03762	556	21009	1274	32591	0.677014	1.36496e-14	7.54743e-14			CTNNB1	0.0291685	0.0463799	67	2230	221	4544	0.617755	0.000508183	0.00336853			CTNNB1	0.034413	0.0731359	17	477	205	2598	0.451664	0.000883738	0.0111487			CTNNB1	0	0.0481013	0	102	19	376	0	0.0184428	0.0977467			CTNNB1	0.0237069
CUL3	0.0106191	0.0103942	229	21336	352	33513	1.02186	0.797616	0.871812			CUL3	0.0126252	0.0159496	29	2268	76	4689	0.788899	0.295922	0.516195			CUL3	0.00809717	0.00463789	4	490	13	2790	1.75196	0.306246	0.656297			CUL3	0	0	0	102	0	395						CUL3	0.0150862
CUL4A	0.00157663	0.0068212	34	21531	231	33634	0.229922	7.47826e-21	5.14359e-20			CUL4A	0.0026121	0.00755509	6	2291	36	4729	0.344027	0.0121697	0.0542955			CUL4A	0.00404858	0.00856225	2	492	24	2779	0.470698	0.412744	0.769205			CUL4A	0	0.00506329	0	102	2	393						CUL4A	0.00215517
CYP17A1	0.000417343	0.000354348	9	21556	12	33853	1.17785	0.823501	0.884645			CYP17A1	0	0.000419727	0	2297	2	4763						CYP17A1	0	0	0	494	0	2803						CYP17A1	0	0	0	102	0	395						CYP17A1	0
DAXX	0.00180849	0.00345489	39	21526	117	33748	0.522593	0.000279038	0.000771457			DAXX	0.00391815	0.00251836	9	2288	12	4753	1.55802	0.352081	0.565829			DAXX	0	0.00107028	0	494	3	2800						DAXX	0.0196078	0.00506329	2	100	2	393						DAXX	0
DDR1	0.000788314	0.000767754	17	21548	26	33839	1.0268	1	1			DDR1	0.00217675	0.000629591	5	2292	3	4762						DDR1	0	0.000356761	0	494	1	2802						DDR1	0	0	0	102	0	395						DDR1	0
DDR2	0.000927429	0.0011221	20	21545	38	33827	0.826349	0.590225	0.739749			DDR2	0.00043535	0.000839454	1	2296	4	4761						DDR2	0	0.000713521	0	494	2	2801						DDR2	0	0.00253165	0	102	1	394						DDR2	0
DIS3	0.00245769	0.0018308	53	21512	62	33803	1.34326	0.125464	0.1944			DIS3	0.000870701	0.00251836	2	2295	12	4753	0.345171	0.251043	0.462238			DIS3	0.00404858	0.000713521	2	492	2	2801						DIS3	0	0	0	102	0	395						DIS3	0
DNMT3A	0.0536054	0.0510852	1156	20409	1730	32135	1.05213	0.195638	0.290369			DNMT3A	0.0561602	0.0635887	129	2168	303	4462	0.876228	0.243574	0.452074			DNMT3A	0.0384615	0.0356761	19	475	100	2703	1.0812	0.793278	0.943144			DNMT3A	0.0588235	0.043038	6	96	17	378	1.38971	0.595664	0.751672			DNMT3A	0.0603448
DOT1L	0.000741943	0.000620109	16	21549	21	33844	1.19662	0.615019	0.755059			DOT1L	0.00130605	0.000209864	3	2294	1	4764						DOT1L	0	0.000356761	0	494	1	2802						DOT1L	0	0	0	102	0	395						DOT1L	0.00215517
EGFR	0.0210063	0.224804	453	21112	7613	26252	0.0739904	0	0			EGFR	0.0213322	0.221616	49	2248	1056	3709	0.0765584	1.62174e-134	3.76244e-132			EGFR	0.12753	0.606136	63	431	1699	1104	0.0949815	6.09124e-93	9.98964e-91			EGFR	0.0196078	0.453165	2	100	179	216	0.0241341	3.77544e-20	2.00098e-18			EGFR	0.0387931
EMSY	0.00639926	0.0141149	138	21427	478	33387	0.449849	2.45424e-18	1.53799e-17			EMSY	0.00827166	0.0128017	19	2278	61	4704	0.643187	0.0943267	0.245489			EMSY	0.0101215	0.0153407	5	489	43	2760	0.656299	0.53932	0.889683			EMSY	0.0196078	0.0101266	2	100	4	391						EMSY	0.0193966
EP300	0.0139578	0.0179536	301	21264	608	33257	0.774285	0.000275009	0.000767847			EP300	0.0117545	0.0149003	27	2270	71	4694	0.786362	0.32894	0.550449			EP300	0.00809717	0.0121299	4	490	34	2769	0.664826	0.646054	0.936558			EP300	0.0196078	0.0151899	2	100	6	389						EP300	0.012931
EPHA3	0.0126594	0.0138786	273	21292	470	33395	0.911024	0.225746	0.328147			EPHA3	0.0143666	0.0157398	33	2264	75	4690	0.911484	0.756264	0.899761			EPHA3	0.01417	0.0117731	7	487	33	2770	1.20652	0.654685	0.936558			EPHA3	0.00980392	0.0227848	1	101	9	386	0.424642	0.695252	0.829171			EPHA3	0.00646552
EPHB1	0.00459077	0.00782519	99	21466	265	33600	0.58476	3.16079e-06	1.06112e-05			EPHB1	0.0043535	0.00797482	10	2287	38	4727	0.543921	0.0899749	0.237207			EPHB1	0.00404858	0.00214056	2	492	6	2797						EPHB1	0	0.0126582	0	102	5	390						EPHB1	0.00215517
EPHB4	0.00635289	0.0196663	137	21428	666	33199	0.318706	1.05826e-41	1.06582e-40			EPHB4	0.00870701	0.0207765	20	2277	99	4666	0.413977	0.000151722	0.00113546			EPHB4	0.00607287	0.0114163	3	491	32	2771	0.529086	0.471549	0.841056			EPHB4	0.00980392	0.0253165	1	101	10	385	0.381188	0.474566	0.661895			EPHB4	0.00215517
ERBB2	0.0122421	0.0600325	264	21301	2033	31832	0.194058	2.53971e-196	8.95247e-195			ERBB2	0.0121898	0.0616999	28	2269	294	4471	0.187664	4.91448e-25	2.8504e-23			ERBB2	0.00809717	0.0602925	4	490	169	2634	0.127231	2.13722e-08	6.25014e-07			ERBB2	0	0.0683544	0	102	27	368	0	0.00254472	0.0197898			ERBB2	0.0193966
ERBB3	0.00695572	0.00968552	150	21415	328	33537	0.716182	0.000679223	0.00178862			ERBB3	0.00827166	0.0117524	19	2278	56	4709	0.701359	0.215244	0.421666			ERBB3	0.00809717	0.00891902	4	490	25	2778	0.907102	1	1			ERBB3	0.0196078	0.00759494	2	100	3	392						ERBB3	0.0107759
ERBB4	0.008115	0.00947881	175	21390	321	33544	0.854943	0.105343	0.166748			ERBB4	0.0100131	0.009234	23	2274	44	4721	1.08522	0.793504	0.92509			ERBB4	0.00809717	0.00499465	4	490	14	2789	1.62624	0.33216	0.689546			ERBB4	0	0	0	102	0	395						ERBB4	0.00862069
ERCC4	0.0029214	0.00209656	63	21502	71	33794	1.39458	0.0621329	0.109509			ERCC4	0.00217675	0.0023085	5	2292	11	4754	0.942805	1	1			ERCC4	0	0.000356761	0	494	1	2802						ERCC4	0	0	0	102	0	395						ERCC4	0
ERG	0.000370971	0.000797283	8	21557	27	33838	0.465096	0.056642	0.101739			ERG	0.000870701	0	2	2295	0	4765						ERG	0	0.000356761	0	494	1	2802						ERG	0	0.00253165	0	102	1	394						ERG	0
ERRFI1	0.00468351	0.00764801	101	21464	259	33606	0.610559	1.71845e-05	5.50686e-05			ERRFI1	0.00478886	0.0069255	11	2286	33	4732	0.689997	0.334744	0.550449			ERRFI1	0	0.00321085	0	494	9	2794						ERRFI1	0	0.00253165	0	102	1	394						ERRFI1	0.00215517
ESR1	0.00111291	0.00218515	24	21541	74	33791	0.508762	0.00348152	0.00846369			ESR1	0.000870701	0.00209864	2	2295	10	4755	0.414379	0.358521	0.565829			ESR1	0	0.000713521	0	494	2	2801						ESR1	0	0	0	102	0	395						ESR1	0.00215517
ETV4	0	0	0	21565	0	33865						ETV4	0	0	0	2297	0	4765						ETV4	0	0	0	494	0	2803						ETV4	0	0	0	102	0	395						ETV4	0
ETV5	0	0.000177174	0	21565	6	33859						ETV5	0	0	0	2297	0	4765						ETV5	0	0.000356761	0	494	1	2802						ETV5	0	0	0	102	0	395						ETV5	0
ETV6	0.000927429	0.00236232	20	21545	80	33785	0.392028	7.78465e-05	0.000233539			ETV6	0.0017414	0.00167891	4	2293	8	4757	1.03729	1	1			ETV6	0	0.00285408	0	494	8	2795						ETV6	0	0.00253165	0	102	1	394						ETV6	0
EWSR1	0	0.00029529	0	21565	10	33855	0	0.00856744	0.0182466			EWSR1	0	0	0	2297	0	4765						EWSR1	0	0.000356761	0	494	1	2802						EWSR1	0	0.00253165	0	102	1	394						EWSR1	0.00215517
EZH2	0.00301414	0.00389783	65	21500	132	33733	0.772602	0.0924332	0.150671			EZH2	0.0043535	0.00419727	10	2287	20	4745	1.03739	1	1			EZH2	0	0.00249732	0	494	7	2796						EZH2	0	0	0	102	0	395						EZH2	0
FAM46C	9.27429e-05	0.000177174	2	21563	6	33859						FAM46C	0.00043535	0.000209864	1	2296	1	4764						FAM46C	0	0.000356761	0	494	1	2802						FAM46C	0	0	0	102	0	395						FAM46C	0
FANCA	0.00899606	0.0110439	194	21371	374	33491	0.812893	0.0195054	0.0390108			FANCA	0.00609491	0.010703	14	2283	51	4714	0.566815	0.0625227	0.181316			FANCA	0.00809717	0.0103461	4	490	29	2774	0.780859	0.808697	0.943144			FANCA	0	0.0151899	0	102	6	389						FANCA	0.00646552
FANCC	0.00426617	0.0047837	92	21473	162	33703	0.891351	0.402054	0.547725			FANCC	0.00304745	0.00587618	7	2290	28	4737	0.51714	0.146951	0.325308			FANCC	0.00202429	0.0017838	1	493	5	2798						FANCC	0	0.00759494	0	102	3	392						FANCC	0.00215517
FANCG	0.00217946	0.00336631	47	21518	114	33751	0.646663	0.0119092	0.0246941			FANCG	0.00391815	0.00293809	9	2288	14	4751	1.33488	0.508192	0.732301			FANCG	0	0.000713521	0	494	2	2801						FANCG	0	0.00506329	0	102	2	393						FANCG	0
FANCL	0.00204034	0.00304149	44	21521	103	33762	0.670164	0.0274089	0.0536758			FANCL	0.0026121	0.00398741	6	2291	19	4746	0.654185	0.521298	0.740557			FANCL	0.00202429	0.00142704	1	493	4	2799						FANCL	0.00980392	0	1	101	0	395						FANCL	0.00215517
FAS	0.00185486	0.00428171	40	21525	145	33720	0.432152	6.96455e-07	2.39512e-06			FAS	0.0043535	0.004617	10	2287	22	4743	0.94268	1	1			FAS	0	0.00285408	0	494	8	2795						FAS	0	0.0101266	0	102	4	391						FAS	0
FBXW7	0.00867146	0.0129928	187	21378	440	33425	0.664497	2.04532e-06	6.94917e-06			FBXW7	0.00827166	0.0104932	19	2278	50	4715	0.786523	0.43899	0.648698			FBXW7	0.00404858	0.00499465	2	492	14	2789	0.809814	1	1			FBXW7	0.0196078	0.00506329	2	100	2	393						FBXW7	0.00646552
FGF10	0.0247623	0.0409272	534	21031	1386	32479	0.595005	3.78765e-25	2.96699e-24			FGF10	0.0252503	0.0360965	58	2239	172	4593	0.691738	0.0179951	0.0719805			FGF10	0.0182186	0.0353193	9	485	99	2704	0.506842	0.0539045	0.267889			FGF10	0.0196078	0.0329114	2	100	13	382	0.587692	0.746411	0.859996			FGF10	0.00215517
FGF12	0.00343149	0.0145283	74	21491	492	33373	0.233564	2.09405e-42	2.27124e-41			FGF12	0.0034828	0.0113326	8	2289	54	4711	0.304904	0.000559706	0.003607			FGF12	0.00202429	0.00535141	1	493	15	2788	0.377011	0.492943	0.841056			FGF12	0	0.00759494	0	102	3	392						FGF12	0.00215517
FGF14	0.00190123	0.00377971	41	21524	128	33737	0.502062	6.96437e-05	0.000211178			FGF14	0.00217675	0.00545645	5	2292	26	4739	0.39762	0.0549379	0.163405			FGF14	0.0121457	0.00927578	6	488	26	2777	1.31321	0.615952	0.935335			FGF14	0	0	0	102	0	395						FGF14	0.00431034
FGF19	0.0255043	0.0354348	550	21015	1200	32665	0.712418	4.41713e-11	1.9463e-10			FGF19	0.0322159	0.0344176	74	2223	164	4601	0.933901	0.673033	0.840818			FGF19	0.0242915	0.0285408	12	482	80	2723	0.847407	0.766508	0.94188			FGF19	0.0490196	0.0253165	5	97	10	385	1.98454	0.205041	0.452799			FGF19	0.0237069
FGF23	0.0144679	0.00581722	312	21253	197	33668	2.50891	1.54078e-24	1.17432e-23			FGF23	0.0139312	0.00545645	32	2265	26	4739	2.57511	0.000370235	0.00260286			FGF23	0.0323887	0.00677845	16	478	19	2784	4.90465	1.30129e-05	0.000266765			FGF23	0.0392157	0	4	98	0	395						FGF23	0.0237069
FGF3	0.0244841	0.0343422	528	21037	1163	32702	0.70574	2.9325e-11	1.33382e-10			FGF3	0.0322159	0.032319	74	2223	154	4611	0.996705	1	1			FGF3	0.0222672	0.02533	11	483	71	2732	0.87633	0.875207	0.98989			FGF3	0.0490196	0.0253165	5	97	10	385	1.98454	0.205041	0.452799			FGF3	0.0237069
FGF4	0.0231393	0.0331611	499	21066	1123	32742	0.690628	4.65237e-12	2.3428e-11			FGF4	0.0304745	0.0316894	70	2227	151	4614	0.960458	0.826946	0.94976			FGF4	0.0222672	0.0256868	11	483	72	2731	0.863843	0.756536	0.94188			FGF4	0.0392157	0.0227848	4	98	9	386	1.75057	0.3156	0.576129			FGF4	0.0237069
FGF6	0.0144215	0.00558098	311	21254	189	33676	2.60722	6.80243e-26	5.48081e-25			FGF6	0.0139312	0.004617	32	2265	22	4743	3.04588	5.67958e-05	0.000454366			FGF6	0.0323887	0.00713521	16	478	20	2783	4.65774	2.02336e-05	0.000368702			FGF6	0.0490196	0	5	97	0	395						FGF6	0.0237069
FGFR1	0.00723394	0.0285546	156	21409	967	32898	0.247897	1.43432e-77	2.69651e-76			FGFR1	0.0108838	0.0268625	25	2272	128	4637	0.39862	6.89856e-06	6.95855e-05			FGFR1	0.0101215	0.0135569	5	489	38	2765	0.744	0.669617	0.936558			FGFR1	0.0294118	0.00253165	3	99	1	394						FGFR1	0.00431034
FGFR2	0.00180849	0.00534475	39	21526	181	33684	0.337168	1.31544e-11	6.18255e-11			FGFR2	0.0026121	0.00734523	6	2291	35	4730	0.353932	0.0120821	0.0542955			FGFR2	0.00607287	0.00107028	3	491	3	2800						FGFR2	0.00980392	0.00253165	1	101	1	394						FGFR2	0.00215517
FGFR3	0.00148389	0.00487229	32	21533	165	33700	0.303523	6.1816e-12	3.00554e-11			FGFR3	0.00304745	0.0069255	7	2290	33	4732	0.438322	0.0426753	0.137509			FGFR3	0.00404858	0.00392437	2	492	11	2792	1.03178	1	1			FGFR3	0	0.00506329	0	102	2	393						FGFR3	0
FGFR4	0.0019476	0.00363207	42	21523	123	33742	0.535318	0.000302969	0.000821513			FGFR4	0.000870701	0.00377754	2	2295	18	4747	0.229823	0.0312376	0.108166			FGFR4	0.00202429	0.00963254	1	493	27	2776	0.208549	0.109832	0.408191			FGFR4	0	0.00506329	0	102	2	393						FGFR4	0.00215517
FH	0.00306051	0.00413406	66	21499	140	33725	0.739519	0.0449534	0.0836204			FH	0.00609491	0.00587618	14	2283	28	4737	1.03745	0.870576	0.985238			FH	0.00202429	0.000713521	1	493	2	2801						FH	0	0.00253165	0	102	1	394						FH	0.00862069
FLCN	0.00575006	0.00877012	124	21441	297	33568	0.653651	5.68579e-05	0.000174282			FLCN	0.00391815	0.00650577	9	2288	31	4734	0.600694	0.235317	0.44027			FLCN	0.00607287	0.00214056	3	491	6	2797						FLCN	0	0.00253165	0	102	1	394						FLCN	0.00862069
FLT1	0.00176211	0.00188986	38	21527	64	33801	0.932287	0.76142	0.862642			FLT1	0.0026121	0.00251836	6	2291	12	4753	1.03732	1	1			FLT1	0	0.00142704	0	494	4	2799						FLT1	0	0.00506329	0	102	2	393						FLT1	0.00431034
FLT3	0.00268954	0.00372066	58	21507	126	33739	0.722121	0.0408773	0.0773651			FLT3	0.00391815	0.00503673	9	2288	24	4741	0.777043	0.5812	0.774934			FLT3	0.00202429	0.0017838	1	493	5	2798						FLT3	0	0.00506329	0	102	2	393						FLT3	0.00646552
FOXL2	0	0	0	21565	0	33865						FOXL2	0	0	0	2297	0	4765						FOXL2	0	0	0	494	0	2803						FOXL2	0	0	0	102	0	395						FOXL2	0
FUBP1	0.00449803	0.00540381	97	21468	183	33682	0.831624	0.157466	0.241333			FUBP1	0.00478886	0.00608604	11	2286	29	4736	0.785833	0.612273	0.802528			FUBP1	0.00404858	0.00214056	2	492	6	2797						FUBP1	0	0.00506329	0	102	2	393						FUBP1	0.00862069
GABRA6	0.00231857	0.00194891	50	21515	66	33799	1.19011	0.390985	0.537842			GABRA6	0.0017414	0.00314795	4	2293	15	4750	0.552406	0.336913	0.550449			GABRA6	0.00202429	0.000713521	1	493	2	2801						GABRA6	0.00980392	0	1	101	0	395						GABRA6	0.00431034
GATA3	0.00394157	0.00431124	85	21480	146	33719	0.913916	0.543061	0.701216			GATA3	0.00304745	0.00629591	7	2290	30	4735	0.48246	0.0805628	0.219889			GATA3	0.00202429	0.00142704	1	493	4	2799						GATA3	0	0.00253165	0	102	1	394						GATA3	0.00215517
GATA4	0.00296777	0.00301196	64	21501	102	33763	0.985286	1	1			GATA4	0.0026121	0.00335782	6	2291	16	4749	0.777335	0.820045	0.94652			GATA4	0.00202429	0.000713521	1	493	2	2801						GATA4	0	0.00253165	0	102	1	394						GATA4	0.00215517
GATA6	0.00839323	0.00738225	181	21384	250	33615	1.13811	0.197211	0.291171			GATA6	0.0148019	0.00650577	34	2263	31	4734	2.29436	0.00120519	0.00689402			GATA6	0.0222672	0.00784873	11	483	22	2781	2.87888	0.00645158	0.0503837			GATA6	0	0.00759494	0	102	3	392						GATA6	0.0150862
GID4	0.00120566	0.0022442	26	21539	76	33789	0.536673	0.00579556	0.0132874			GID4	0.00130605	0.00272823	3	2294	13	4752	0.478036	0.294992	0.516195			GID4	0.00202429	0.0017838	1	493	5	2798						GID4	0	0.00253165	0	102	1	394						GID4	0
GNA11	0.000556457	0.000265761	12	21553	9	33856	2.09443	0.115397	0.180789			GNA11	0	0	0	2297	0	4765						GNA11	0	0	0	494	0	2803						GNA11	0	0	0	102	0	395						GNA11	0
GNA13	0.000556457	0.000501993	12	21553	17	33848	1.10856	0.849577	0.907502			GNA13	0.000870701	0.00104932	2	2295	5	4760						GNA13	0.00202429	0.000356761	1	493	1	2802						GNA13	0	0	0	102	0	395						GNA13	0
GNAQ	0.000278229	0.000236232	6	21559	8	33857	1.17783	0.788362	0.870186			GNAQ	0.000870701	0.000419727	2	2295	2	4763						GNAQ	0	0	0	494	0	2803						GNAQ	0	0.00253165	0	102	1	394						GNAQ	0.00215517
GNAS	0.0261999	0.0256017	565	21000	867	32998	1.02399	0.68044	0.809637			GNAS	0.0296038	0.0306401	68	2229	146	4619	0.965148	0.882224	0.993573			GNAS	0.0506073	0.0335355	25	469	94	2709	1.5362	0.066814	0.297279			GNAS	0.0686275	0.0405063	7	95	16	379	1.74539	0.286474	0.576129			GNAS	0.0689655
GRM3	0.0019476	0.00283479	42	21523	96	33769	0.686426	0.0441904	0.0830779			GRM3	0.0017414	0.00272823	4	2293	13	4752	0.63766	0.60555	0.798225			GRM3	0.00607287	0.00249732	3	491	7	2796	2.4405	0.179113	0.515344			GRM3	0.0294118	0.00253165	3	99	1	394						GRM3	0.00215517
GSK3B	4.63714e-05	0.00029529	1	21564	10	33855	0.156998	0.0599144	0.106936			GSK3B	0	0.000209864	0	2297	1	4764						GSK3B	0	0.000713521	0	494	2	2801						GSK3B	0	0	0	102	0	395						GSK3B	0
H3F3A	0.0003246	0.000324819	7	21558	11	33854	0.999325	1	1			H3F3A	0	0	0	2297	0	4765						H3F3A	0	0	0	494	0	2803						H3F3A	0	0	0	102	0	395						H3F3A	0
HGF	0.0167865	0.0287908	362	21203	975	32890	0.575931	4.0382e-20	2.71136e-19			HGF	0.0169787	0.0346275	39	2258	165	4600	0.48152	1.91089e-05	0.00017051			HGF	0.0202429	0.0338923	10	484	95	2708	0.588952	0.126227	0.408191			HGF	0.00980392	0.0329114	1	101	13	382	0.290937	0.319416	0.576129			HGF	0.00646552
HNF1A	0.000881057	0.0011221	19	21546	38	33827	0.784995	0.417796	0.563724			HNF1A	0	0.00104932	0	2297	5	4760						HNF1A	0	0.0017838	0	494	5	2798						HNF1A	0.00980392	0	1	101	0	395						HNF1A	0.00215517
HRAS	0.00102017	0.00451794	22	21543	153	33712	0.225014	1.6382e-14	8.88408e-14			HRAS	0.0017414	0.00440714	4	2293	21	4744	0.394077	0.0883624	0.235633			HRAS	0	0.00356761	0	494	10	2793	0	0.3759	0.733899			HRAS	0	0.00506329	0	102	2	393						HRAS	0
HSD3B1	0.000834686	0.00124022	18	21547	42	33823	0.672742	0.185292	0.276467			HSD3B1	0.0017414	0.000839454	4	2293	4	4761						HSD3B1	0.00809717	0.0017838	4	490	5	2798						HSD3B1	0.00980392	0	1	101	0	395						HSD3B1	0
IDH1	0.0107118	0.00375018	231	21334	127	33738	2.87644	1.17198e-22	8.47431e-22			IDH1	0.00609491	0.0023085	14	2283	11	4754	2.65026	0.0172774	0.0703218			IDH1	0.00809717	0.00392437	4	490	11	2792	2.07199	0.263527	0.626355			IDH1	0.0196078	0.00506329	2	100	2	393						IDH1	0.0150862
IDH2	0.00329237	0.00245091	71	21494	83	33782	1.34446	0.0689504	0.117133			IDH2	0.0043535	0.0023085	10	2287	11	4754	1.88973	0.162101	0.348218			IDH2	0.00404858	0.0017838	2	492	5	2798						IDH2	0	0.00253165	0	102	1	394						IDH2	0
IGF1R	0.00273591	0.00363207	59	21506	123	33742	0.752589	0.0796871	0.132969			IGF1R	0.00217675	0.00482686	5	2292	23	4742	0.449769	0.10848	0.267739			IGF1R	0.00809717	0.00249732	4	490	7	2796	3.26064	0.0688817	0.297279			IGF1R	0	0	0	102	0	395						IGF1R	0
IKBKE	0.004869	0.00339584	105	21460	115	33750	1.43594	0.00834825	0.0182466			IKBKE	0.00609491	0.00335782	14	2283	16	4749	1.82014	0.117366	0.28126			IKBKE	0.00202429	0.00713521	1	493	20	2783	0.282252	0.350894	0.710452			IKBKE	0	0.00506329	0	102	2	393						IKBKE	0.0107759
IKZF1	0.00431254	0.00437029	93	21472	148	33717	0.986728	0.947284	0.985734			IKZF1	0.00609491	0.00629591	14	2283	30	4735	0.967879	1	1			IKZF1	0	0.00285408	0	494	8	2795						IKZF1	0	0	0	102	0	395						IKZF1	0.00646552
INPP4B	0.00871783	0.00903588	188	21377	306	33559	0.964492	0.711022	0.835451			INPP4B	0.0100131	0.0111228	23	2274	53	4712	0.899222	0.713651	0.880675			INPP4B	0.00809717	0.00356761	4	490	10	2793	2.28	0.145639	0.450656			INPP4B	0	0.00506329	0	102	2	393						INPP4B	0.00431034
IRF2	0.00408069	0.00380924	88	21477	129	33736	1.07155	0.62576	0.763915			IRF2	0.00217675	0.00377754	5	2292	18	4747	0.57531	0.373055	0.576992			IRF2	0.00202429	0.000713521	1	493	2	2801						IRF2	0	0.00253165	0	102	1	394						IRF2	0.00215517
IRF4	0.0003246	0.00029529	7	21558	10	33855	1.09929	1	1			IRF4	0.000870701	0.000839454	2	2295	4	4761						IRF4	0	0	0	494	0	2803						IRF4	0	0	0	102	0	395						IRF4	0
IRS2	0.00204034	0.00705743	44	21521	239	33626	0.287652	1.09143e-17	6.41217e-17			IRS2	0.0026121	0.00713536	6	2291	34	4731	0.364418	0.0171762	0.0703218			IRS2	0.00607287	0.00963254	3	491	27	2776	0.628196	0.609416	0.934058			IRS2	0	0.0126582	0	102	5	390						IRS2	0.00431034
JAK1	0.000510086	0.00103352	11	21554	35	33830	0.493286	0.0479463	0.0883716			JAK1	0.00043535	0.000839454	1	2296	4	4761						JAK1	0.00607287	0.00285408	3	491	8	2795	2.13467	0.22045	0.590402			JAK1	0	0	0	102	0	395						JAK1	0
JAK2	0.0114537	0.0131404	247	21318	445	33420	0.870156	0.0843013	0.138228			JAK2	0.0134959	0.012382	31	2266	59	4706	1.09119	0.734255	0.894752			JAK2	0.00809717	0.00820549	4	490	23	2780	0.98669	1	1			JAK2	0	0.00759494	0	102	3	392						JAK2	0.0150862
JAK3	0.00106654	0.00103352	23	21542	35	33830	1.03199	0.893729	0.940417			JAK3	0	0.000419727	0	2297	2	4763						JAK3	0	0.00142704	0	494	4	2799						JAK3	0.00980392	0.00253165	1	101	1	394						JAK3	0.00215517
JUN	0.00180849	0.00348442	39	21526	118	33747	0.518149	0.000281965	0.000771982			JUN	0.00130605	0.004617	3	2294	22	4743	0.281941	0.0309615	0.108166			JUN	0.00202429	0.00392437	1	493	11	2792	0.514844	1	1			JUN	0	0.00506329	0	102	2	393						JUN	0.00646552
KDM5A	0.0216555	0.00950834	467	21098	322	33543	2.3058	6.17854e-31	5.44484e-30			KDM5A	0.0252503	0.00734523	58	2239	35	4730	3.5008	3.94743e-09	6.10535e-08			KDM5A	0.0425101	0.0124866	21	473	35	2768	3.51121	2.55637e-05	0.000419245			KDM5A	0.0196078	0.00759494	2	100	3	392						KDM5A	0.0280172
KDM5C	0.0187804	0.0140263	405	21160	475	33390	1.34543	1.51265e-05	4.90308e-05			KDM5C	0.0217675	0.0151102	50	2247	72	4693	1.45039	0.0508914	0.155353			KDM5C	0.0222672	0.00927578	11	483	26	2777	2.43247	0.0186184	0.117439			KDM5C	0.0294118	0.00506329	3	99	2	393						KDM5C	0.0280172
KDM6A	0.00709483	0.0128156	153	21412	434	33431	0.55042	5.73598e-11	2.45083e-10			KDM6A	0.00696561	0.0113326	16	2281	54	4711	0.611947	0.0952327	0.245489			KDM6A	0.00809717	0.00606493	4	490	17	2786	1.33782	0.54249	0.889683			KDM6A	0	0.00759494	0	102	3	392						KDM6A	0.00431034
KDR	0.0100626	0.0158866	217	21348	538	33327	0.629675	5.01641e-09	1.86135e-08			KDR	0.00827166	0.0203568	19	2278	97	4668	0.401383	0.000123391	0.000954223			KDR	0.0121457	0.00784873	6	488	22	2781	1.55421	0.296164	0.656297			KDR	0	0.00759494	0	102	3	392						KDR	0.00215517
KEAP1	0.169719	0.14168	3660	17905	4798	29067	1.23836	5.74222e-19	3.68024e-18			KEAP1	0.177623	0.196432	408	1889	936	3829	0.883563	0.060603	0.177973			KEAP1	0.103239	0.0335355	51	443	94	2709	3.31778	5.43673e-10	2.97208e-08			KEAP1	0.166667	0.0253165	17	85	10	385	7.7	8.73909e-07	1.31411e-05			KEAP1	0.103448
KEL	0.014607	0.0168611	315	21250	571	33294	0.864334	0.0404035	0.0769851			KEL	0.0195908	0.0193075	45	2252	92	4673	1.01497	0.926843	1			KEL	0.0242915	0.0174813	12	482	49	2754	1.39927	0.28022	0.65302			KEL	0.00980392	0.0126582	1	101	5	390						KEL	0.00862069
KIT	0.0111755	0.0181899	241	21324	616	33249	0.610023	3.3487e-11	1.49894e-10			KIT	0.00914236	0.0226653	21	2276	108	4657	0.397859	3.76186e-05	0.000323242			KIT	0.00809717	0.00963254	4	490	27	2776	0.839305	1	1			KIT	0	0.0126582	0	102	5	390						KIT	0.00862069
KLHL6	0.00115929	0.000826812	25	21540	28	33837	1.40258	0.259203	0.369168			KLHL6	0.00043535	0.000209864	1	2296	1	4764						KLHL6	0.00202429	0.00142704	1	493	4	2799						KLHL6	0	0	0	102	0	395						KLHL6	0
KMT2A	0.00102017	0.0011221	22	21543	38	33827	0.909068	0.791766	0.870186			KMT2A	0.000870701	0.00209864	2	2295	10	4755	0.414379	0.358521	0.565829			KMT2A	0.00202429	0.00107028	1	493	3	2800						KMT2A	0	0	0	102	0	395						KMT2A	0
KMT2D	0.0146997	0.0372361	317	21248	1261	32604	0.385742	2.04836e-59	3.2091e-58			KMT2D	0.0139312	0.0312697	32	2265	149	4616	0.437685	8.15167e-06	7.87995e-05			KMT2D	0.0242915	0.0221192	12	482	62	2741	1.10066	0.741995	0.94188			KMT2D	0.0392157	0.0151899	4	98	6	389	2.64626	0.128118	0.367171			KMT2D	0.00862069
LTK	0.000417343	0.000413406	9	21556	14	33851	1.00953	1	1			LTK	0.00043535	0.000209864	1	2296	1	4764						LTK	0	0	0	494	0	2803						LTK	0	0	0	102	0	395						LTK	0
LYN	0.00969163	0.00941975	209	21356	319	33546	1.02914	0.753698	0.862642			LYN	0.0130605	0.0134313	30	2267	64	4701	0.972031	1	1			LYN	0.00607287	0.00927578	3	491	26	2777	0.652593	0.609179	0.934058			LYN	0.0196078	0.00759494	2	100	3	392						LYN	0.00215517
MAP2K1	0.00384883	0.014292	83	21482	484	33381	0.266476	3.80655e-37	3.57816e-36			MAP2K1	0.00391815	0.0232949	9	2288	111	4654	0.164926	7.96788e-11	1.54046e-09			MAP2K1	0.00809717	0.00392437	4	490	11	2792	2.07199	0.263527	0.626355			MAP2K1	0.00980392	0.00506329	1	101	2	393						MAP2K1	0.0107759
MAP2K2	0.0006492	0.000797283	14	21551	27	33838	0.814145	0.631561	0.767653			MAP2K2	0.00043535	0.000629591	1	2296	3	4762						MAP2K2	0	0.00107028	0	494	3	2800						MAP2K2	0	0	0	102	0	395						MAP2K2	0
MAP2K4	0.00607466	0.00921305	131	21434	312	33553	0.657272	4.65148e-05	0.000144145			MAP2K4	0.00522421	0.010703	12	2285	51	4714	0.485416	0.0214223	0.0842369			MAP2K4	0.00809717	0.0110596	4	490	31	2772	0.729954	0.810874	0.943144			MAP2K4	0.0196078	0.00506329	2	100	2	393						MAP2K4	0.00431034
MAP3K1	0.00491537	0.00599439	106	21459	203	33662	0.819106	0.101411	0.16157			MAP3K1	0.00565956	0.00713536	13	2284	34	4731	0.791993	0.534775	0.747396			MAP3K1	0	0.00214056	0	494	6	2797						MAP3K1	0	0.00506329	0	102	2	393						MAP3K1	0
MAP3K13	0.00408069	0.00587627	88	21477	199	33666	0.693182	0.00425679	0.0100875			MAP3K13	0.00478886	0.00482686	11	2286	23	4742	0.992088	1	1			MAP3K13	0	0.0017838	0	494	5	2798						MAP3K13	0	0.00506329	0	102	2	393						MAP3K13	0.00431034
MCL1	0.0305588	0.0337517	659	20906	1143	32722	0.902419	0.039098	0.0750043			MCL1	0.033522	0.0503673	77	2220	240	4525	0.653951	0.00113806	0.00676999			MCL1	0.0202429	0.0228327	10	484	64	2739	0.884233	0.869233	0.98989			MCL1	0	0.0227848	0	102	9	386						MCL1	0.0107759
MDM2	0.0277765	0.0509671	599	20966	1726	32139	0.531989	2.86501e-42	2.99235e-41			MDM2	0.0265564	0.0526758	61	2236	251	4514	0.490621	2.40725e-07	3.28518e-06			MDM2	0.0910931	0.0966821	45	449	271	2532	0.936398	0.740759	0.94188			MDM2	0.0784314	0.0835443	8	94	33	362	0.933591	1	1			MDM2	0.0409483
MDM4	0.00802226	0.00608298	173	21392	206	33659	1.32138	0.00812989	0.0179637			MDM4	0.00957771	0.00503673	22	2275	24	4741	1.91029	0.0386165	0.129841			MDM4	0.00202429	0.00891902	1	493	25	2778	0.225396	0.163304	0.478248			MDM4	0.00980392	0.0151899	1	101	6	389						MDM4	0.0107759
MED12	0.00120566	0.00144692	26	21539	49	33816	0.833056	0.479323	0.637591			MED12	0.0017414	0.00209864	4	2293	10	4755	0.829481	1	1			MED12	0.00202429	0.00356761	1	493	10	2793	0.566531	1	1			MED12	0.00980392	0	1	101	0	395						MED12	0
MEF2B	0.000417343	0.000324819	9	21556	11	33854	1.28497	0.648344	0.774716			MEF2B	0.00043535	0.000629591	1	2296	3	4762						MEF2B	0.00404858	0	2	492	0	2803						MEF2B	0	0	0	102	0	395						MEF2B	0
MEN1	0.00352423	0.0054924	76	21489	186	33679	0.640389	0.00092777	0.00233599			MEN1	0.00565956	0.0069255	13	2284	33	4732	0.816165	0.636572	0.82047			MEN1	0	0.00142704	0	494	4	2799						MEN1	0	0.00253165	0	102	1	394						MEN1	0.00215517
MERTK	0.000510086	0.000620109	11	21554	21	33844	0.822484	0.717768	0.839878			MERTK	0	0.000209864	0	2297	1	4764						MERTK	0.00404858	0.00713521	2	492	20	2783	0.56565	0.762194	0.94188			MERTK	0	0.00253165	0	102	1	394						MERTK	0
MET	0.0181312	0.0842463	391	21174	2853	31012	0.200725	9.60937e-268	6.7746e-266			MET	0.0143666	0.0772298	33	2264	368	4397	0.174159	2.56697e-32	2.97769e-30			MET	0.0384615	0.074563	19	475	209	2594	0.496459	0.00272866	0.0263235			MET	0.0196078	0.0531646	2	100	21	374	0.35619	0.191321	0.452799			MET	0.0193966
MITF	0.00384883	0.00256902	83	21482	87	33778	1.50009	0.00918414	0.0193278			MITF	0.0043535	0.00272823	10	2287	13	4752	1.59833	0.270184	0.485912			MITF	0.00202429	0.00285408	1	493	8	2795						MITF	0	0.00506329	0	102	2	393						MITF	0.00431034
MKNK1	9.27429e-05	5.9058e-05	2	21563	2	33863						MKNK1	0	0.000419727	0	2297	2	4763						MKNK1	0	0	0	494	0	2803						MKNK1	0	0	0	102	0	395						MKNK1	0
MLH1	0.00496174	0.00519711	107	21458	176	33689	0.954487	0.759957	0.862642			MLH1	0.00391815	0.00755509	9	2288	36	4729	0.516718	0.0795084	0.219595			MLH1	0.00404858	0.0017838	2	492	5	2798						MLH1	0	0.00759494	0	102	3	392						MLH1	0.00215517
MPL	0.000834686	0.00100399	18	21547	34	33831	0.831231	0.571664	0.726168			MPL	0.00043535	0.000419727	1	2296	2	4763						MPL	0	0	0	494	0	2803						MPL	0	0.00253165	0	102	1	394						MPL	0
MRE11	0.00496174	0.00445888	107	21458	151	33714	1.11334	0.405757	0.550113			MRE11	0.00391815	0.0069255	9	2288	33	4732	0.56405	0.138831	0.313495			MRE11	0.00404858	0.00107028	2	492	3	2800						MRE11	0	0	0	102	0	395						MRE11	0.00215517
MSH2	0.0042198	0.00481323	91	21474	163	33702	0.876186	0.33355	0.467966			MSH2	0.0034828	0.004617	8	2289	22	4743	0.753485	0.562816	0.766128			MSH2	0.00404858	0.00356761	2	492	10	2793	1.13537	0.698348	0.936558			MSH2	0	0.00253165	0	102	1	394						MSH2	0.00431034
MSH6	0.00575006	0.00655544	124	21441	222	33643	0.876432	0.24597	0.352099			MSH6	0.00391815	0.00566632	9	2288	27	4738	0.690268	0.377478	0.579965			MSH6	0.00607287	0.0017838	3	491	5	2798						MSH6	0	0.00759494	0	102	3	392						MSH6	0.00215517
MST1R	0.000927429	0.000767754	20	21545	26	33839	1.20817	0.547048	0.701216			MST1R	0.0017414	0.000419727	4	2293	2	4763						MST1R	0	0.000356761	0	494	1	2802						MST1R	0	0	0	102	0	395						MST1R	0
MTOR	0.00366334	0.00463605	79	21486	157	33708	0.789414	0.094285	0.151934			MTOR	0.0043535	0.00398741	10	2287	19	4746	1.09221	0.843577	0.959362			MTOR	0.00202429	0.00463789	1	493	13	2790	0.435325	0.708129	0.936558			MTOR	0	0.00506329	0	102	2	393						MTOR	0.00215517
MUTYH	0.0189195	0.0179832	408	21157	609	33256	1.05307	0.435993	0.585476			MUTYH	0.00522421	0.00965373	12	2285	46	4719	0.53875	0.0662211	0.187357			MUTYH	0.0425101	0.032822	21	473	92	2711	1.30828	0.28271	0.65302			MUTYH	0.0196078	0.0151899	2	100	6	389						MUTYH	0.0258621
MYB	0.0003246	0.00132881	7	21558	45	33820	0.244034	8.6078e-05	0.000252854			MYB	0.00043535	0.00104932	1	2296	5	4760						MYB	0	0.000713521	0	494	2	2801						MYB	0	0	0	102	0	395						MYB	0
MYC	0.0728959	0.0835376	1572	19993	2829	31036	0.862596	5.93002e-06	1.96737e-05			MYC	0.0953418	0.105352	219	2078	502	4263	0.894974	0.208193	0.416386			MYC	0.082996	0.084909	41	453	238	2565	0.97543	0.930363	1			MYC	0.0490196	0.0835443	5	97	33	362	0.565448	0.299579	0.576129			MYC	0.0560345
MYCL	0.00338511	0.00912446	73	21492	309	33556	0.368857	7.60424e-17	4.37632e-16			MYCL	0.0043535	0.00986359	10	2287	47	4718	0.438929	0.0152744	0.0644303			MYCL	0.00404858	0.00321085	2	492	9	2794	1.26197	0.674677	0.936558			MYCL	0	0.00759494	0	102	3	392						MYCL	0.00215517
MYCN	0.00417343	0.00501993	90	21475	170	33695	0.830665	0.161089	0.245551			MYCN	0.00565956	0.00755509	13	2284	36	4729	0.747677	0.445019	0.653446			MYCN	0.00202429	0.00570817	1	493	16	2787	0.353322	0.495672	0.841056			MYCN	0.00980392	0.00506329	1	101	2	393						MYCN	0.00646552
MYD88	0.00347786	0.00321866	75	21490	109	33756	1.08081	0.597099	0.741564			MYD88	0.00043535	0.00125918	1	2296	6	4759						MYD88	0.00404858	0.00285408	2	492	8	2795	1.42022	0.652067	0.936558			MYD88	0	0.00506329	0	102	2	393						MYD88	0
NBN	0.0111291	0.00871106	240	21325	295	33570	1.28071	0.00496982	0.0115826			NBN	0.00914236	0.00776495	21	2276	37	4728	1.17902	0.574244	0.770085			NBN	0	0.00356761	0	494	10	2793	0	0.3759	0.733899			NBN	0.00980392	0.00253165	1	101	1	394						NBN	0.0107759
NF1	0.0403431	0.0973867	870	20695	3298	30567	0.389633	3.33603e-147	8.55236e-146			NF1	0.0483239	0.10808	111	2186	515	4250	0.419039	4.81158e-18	1.39536e-16			NF1	0.0445344	0.0371031	22	472	104	2699	1.20962	0.444338	0.809682			NF1	0.0588235	0.0379747	6	96	15	380	1.58333	0.405024	0.661895			NF1	0.0409483
NF2	0.013355	0.0181308	288	21277	614	33251	0.733024	1.20107e-05	3.93839e-05			NF2	0.0187201	0.023085	43	2254	110	4655	0.807312	0.257325	0.470075			NF2	0.0101215	0.00749197	5	489	21	2782	1.35456	0.577639	0.928753			NF2	0.00980392	0.0177215	1	101	7	388						NF2	0.0150862
NFE2L2	0.0146534	0.0227964	316	21249	772	33093	0.637481	8.02779e-12	3.83701e-11			NFE2L2	0.0148019	0.0214061	34	2263	102	4663	0.686846	0.0643048	0.184182			NFE2L2	0.0101215	0.00570817	5	489	16	2787	1.78106	0.22896	0.590402			NFE2L2	0.0196078	0.0151899	2	100	6	389						NFE2L2	0.00862069
NFKBIA	0.0734987	0.0617156	1585	19980	2090	31775	1.20607	6.83137e-08	2.4698e-07			NFKBIA	0.0822812	0.0684155	189	2108	326	4439	1.22084	0.0401042	0.131045			NFKBIA	0.0748988	0.0902604	37	457	253	2550	0.816028	0.3012	0.656297			NFKBIA	0.0686275	0.0759494	7	95	30	365	0.896491	1	1			NFKBIA	0.075431
NKX2-1	0.0882448	0.0759781	1903	19662	2573	31292	1.17708	2.83055e-07	9.88036e-07			NKX2-1	0.116674	0.0894019	268	2029	426	4339	1.34534	0.000391772	0.00267327			NKX2-1	0.0870445	0.115947	43	451	325	2478	0.726959	0.0628506	0.2945			NKX2-1	0.0588235	0.0936709	6	96	37	358	0.60473	0.326111	0.576129			NKX2-1	0.0862069
NOTCH1	0.0108045	0.0231507	233	21332	784	33081	0.460879	9.69846e-28	8.04402e-27			NOTCH1	0.0117545	0.0151102	27	2270	72	4693	0.775275	0.281531	0.498589			NOTCH1	0.00809717	0.0110596	4	490	31	2772	0.729954	0.810874	0.943144			NOTCH1	0.0196078	0.0126582	2	100	5	390						NOTCH1	0
NOTCH2	0.0102017	0.0118116	220	21345	400	33465	0.862298	0.0819148	0.135882			NOTCH2	0.0143666	0.0155299	33	2264	74	4691	0.923998	0.755841	0.899761			NOTCH2	0.01417	0.00713521	7	487	20	2783	2.0001	0.109497	0.408191			NOTCH2	0.0392157	0.0253165	4	98	10	385	1.57143	0.49986	0.679297			NOTCH2	0.00646552
NOTCH3	0.00927429	0.0150598	200	21365	510	33355	0.612235	2.09049e-09	7.96647e-09			NOTCH3	0.00653026	0.00839454	15	2282	40	4725	0.776457	0.47119	0.687523			NOTCH3	0.00809717	0.00927578	4	490	26	2777	0.8719	1	1			NOTCH3	0	0.00759494	0	102	3	392						NOTCH3	0.00431034
NPM1	0.00148389	0.00147645	32	21533	50	33815	1.00504	1	1			NPM1	0.00217675	0.00146905	5	2292	7	4758	1.4828	0.542214	0.751848			NPM1	0	0.00214056	0	494	6	2797						NPM1	0	0	0	102	0	395						NPM1	0.00215517
NRAS	0.00236494	0.0177469	51	21514	601	33264	0.131205	4.00231e-74	7.05407e-73			NRAS	0.0034828	0.0163694	8	2289	78	4687	0.210012	6.04506e-07	7.38133e-06			NRAS	0.00404858	0.00856225	2	492	24	2779	0.470698	0.412744	0.769205			NRAS	0	0.0177215	0	102	7	388						NRAS	0.00215517
NTRK1	0.0138187	0.0135833	298	21267	460	33405	1.01757	0.822	0.884645			NTRK1	0.0139312	0.0174187	32	2265	83	4682	0.796957	0.315843	0.542783			NTRK1	0.00607287	0.00713521	3	491	20	2783	0.850204	1	1			NTRK1	0	0.00506329	0	102	2	393						NTRK1	0.00862069
NTRK2	0.000695572	0.000531522	15	21550	18	33847	1.30886	0.477031	0.637549			NTRK2	0.000870701	0.00125918	2	2295	6	4759						NTRK2	0	0.000356761	0	494	1	2802						NTRK2	0	0	0	102	0	395						NTRK2	0.00215517
NTRK3	0.00264317	0.00259855	57	21508	88	33777	1.01722	0.932159	0.973588			NTRK3	0.00217675	0.00440714	5	2292	21	4744	0.492811	0.207158	0.416386			NTRK3	0	0	0	494	0	2803						NTRK3	0	0.00506329	0	102	2	393						NTRK3	0.00215517
PALB2	0.00621377	0.00667356	134	21431	226	33639	0.930673	0.550874	0.702926			PALB2	0.0043535	0.00776495	10	2287	37	4728	0.55874	0.117941	0.28126			PALB2	0.00404858	0.00499465	2	492	14	2789	0.809814	1	1			PALB2	0.0294118	0.00759494	3	99	3	392						PALB2	0.00215517
PARP1	0.00565732	0.0036616	122	21443	124	33741	1.54814	0.00079506	0.00205209			PARP1	0.00783631	0.00482686	18	2279	23	4742	1.6284	0.132707	0.304831			PARP1	0.00404858	0.00321085	2	492	9	2794	1.26197	0.674677	0.936558			PARP1	0	0.00506329	0	102	2	393						PARP1	0.0107759
PARP2	0.000139114	5.9058e-05	3	21562	2	33863						PARP2	0	0	0	2297	0	4765						PARP2	0	0	0	494	0	2803						PARP2	0	0	0	102	0	395						PARP2	0
PARP3	4.63714e-05	0.000118116	1	21564	4	33861						PARP3	0	0.000209864	0	2297	1	4764						PARP3	0	0.000713521	0	494	2	2801						PARP3	0	0	0	102	0	395						PARP3	0
PAX5	0.006492	0.00623062	140	21425	211	33654	1.04222	0.701072	0.827206			PAX5	0.00870701	0.00839454	20	2277	40	4725	1.03755	0.890499	0.998048			PAX5	0.00607287	0.00428113	3	491	12	2791	1.42108	0.48223	0.841056			PAX5	0	0.00759494	0	102	3	392						PAX5	0.00646552
PBRM1	0.0178994	0.0258969	386	21179	877	32988	0.685549	4.60061e-10	1.82729e-09			PBRM1	0.0208968	0.0258132	48	2249	123	4642	0.805475	0.216285	0.421666			PBRM1	0.0222672	0.0099893	11	483	28	2775	2.2571	0.0377039	0.199466			PBRM1	0.0294118	0.0101266	3	99	4	391						PBRM1	0.012931
PDCD1LG2	0.0058428	0.00803189	126	21439	272	33593	0.725848	0.00274855	0.00679905			PDCD1LG2	0.0104484	0.00839454	24	2273	40	4725	1.24725	0.421726	0.631229			PDCD1LG2	0.00404858	0.00463789	2	492	13	2790	0.87242	1	1			PDCD1LG2	0	0.00759494	0	102	3	392						PDCD1LG2	0.012931
PDGFRA	0.00890332	0.0142035	192	21373	481	33384	0.623489	1.80292e-08	6.60291e-08			PDGFRA	0.00783631	0.0174187	18	2279	83	4682	0.445535	0.00121834	0.00689402			PDGFRA	0.0101215	0.00677845	5	489	19	2784	1.49822	0.390832	0.745308			PDGFRA	0	0.00506329	0	102	2	393						PDGFRA	0.00646552
PDGFRB	0.00171574	0.00197844	37	21528	67	33798	0.86699	0.546161	0.701216			PDGFRB	0.00217675	0.00356768	5	2292	17	4748	0.60928	0.372313	0.576992			PDGFRB	0	0.00285408	0	494	8	2795						PDGFRB	0	0.00253165	0	102	1	394						PDGFRB	0
PDK1	4.63714e-05	0.000177174	1	21564	6	33859						PDK1	0	0	0	2297	0	4765						PDK1	0	0.000356761	0	494	1	2802						PDK1	0	0	0	102	0	395						PDK1	0
PIK3C2B	0.00825412	0.00688026	178	21387	233	33632	1.20134	0.0676521	0.116329			PIK3C2B	0.0108838	0.00482686	25	2272	23	4742	2.26864	0.00509543	0.0246279			PIK3C2B	0.00404858	0.0110596	2	492	31	2772	0.363493	0.217341	0.590402			PIK3C2B	0	0.0126582	0	102	5	390						PIK3C2B	0.012931
PIK3C2G	0.00148389	0.00159457	32	21533	54	33811	0.930486	0.825041	0.884645			PIK3C2G	0.00217675	0.00356768	5	2292	17	4748	0.60928	0.372313	0.576992			PIK3C2G	0.00202429	0.0017838	1	493	5	2798						PIK3C2G	0.0196078	0.00759494	2	100	3	392						PIK3C2G	0.00215517
PIK3CA	0.0535126	0.071726	1154	20411	2429	31436	0.731714	8.90214e-18	5.34128e-17			PIK3CA	0.0444057	0.064638	102	2195	308	4457	0.672446	0.000606484	0.00380282			PIK3CA	0.0425101	0.068498	21	473	192	2611	0.603759	0.0288944	0.163403			PIK3CA	0.107843	0.0632911	11	91	25	370	1.78901	0.134135	0.367171			PIK3CA	0.075431
PIK3CB	0.0035706	0.00770707	77	21488	261	33604	0.461366	3.5656e-10	1.43643e-09			PIK3CB	0.00478886	0.0069255	11	2286	33	4732	0.689997	0.334744	0.550449			PIK3CB	0.00202429	0.00784873	1	493	22	2781	0.256408	0.237601	0.590402			PIK3CB	0	0.0151899	0	102	6	389						PIK3CB	0
PIK3R1	0.00514723	0.00776613	111	21454	263	33602	0.661034	0.000231352	0.000665727			PIK3R1	0.00478886	0.00881427	11	2286	42	4723	0.541109	0.0768762	0.214883			PIK3R1	0.00202429	0.00784873	1	493	22	2781	0.256408	0.237601	0.590402			PIK3R1	0	0.00759494	0	102	3	392						PIK3R1	0.00431034
PMS2	0.00472989	0.00372066	102	21463	126	33739	1.27254	0.0766564	0.129444			PMS2	0.00478886	0.00713536	11	2286	34	4731	0.669562	0.268376	0.485912			PMS2	0.0101215	0.00249732	5	489	7	2796	4.08414	0.0235863	0.142015			PMS2	0	0.00253165	0	102	1	394						PMS2	0
POLD1	0.0006492	0.000738225	14	21551	25	33840	0.879328	0.745355	0.857919			POLD1	0.00130605	0.000209864	3	2294	1	4764						POLD1	0	0.000356761	0	494	1	2802						POLD1	0	0	0	102	0	395						POLD1	0
POLE	0.00106654	0.000974457	23	21542	33	33832	1.0946	0.784385	0.870186			POLE	0	0.000629591	0	2297	3	4762						POLE	0	0	0	494	0	2803						POLE	0	0	0	102	0	395						POLE	0
PPARG	9.27429e-05	5.9058e-05	2	21563	2	33863						PPARG	0	0	0	2297	0	4765						PPARG	0	0	0	494	0	2803						PPARG	0	0	0	102	0	395						PPARG	0
PPP2R1A	0.00115929	0.00138786	25	21540	47	33818	0.835111	0.545659	0.701216			PPP2R1A	0.00130605	0.000629591	3	2294	3	4762						PPP2R1A	0.00202429	0.000356761	1	493	1	2802						PPP2R1A	0	0	0	102	0	395						PPP2R1A	0
PRDM1	0.00185486	0.00307102	40	21525	104	33761	0.603252	0.00603815	0.0137319			PRDM1	0.0034828	0.00587618	8	2289	28	4737	0.591275	0.214742	0.421666			PRDM1	0.00202429	0.0017838	1	493	5	2798						PRDM1	0	0	0	102	0	395						PRDM1	0.00215517
PRKAR1A	0.00111291	0.00206703	24	21541	70	33795	0.537898	0.00787194	0.0176182			PRKAR1A	0.0017414	0.00125918	4	2293	6	4759	1.38363	0.736904	0.894752			PRKAR1A	0	0.00142704	0	494	4	2799						PRKAR1A	0	0	0	102	0	395						PRKAR1A	0
PRKCI	0.00788314	0.023387	170	21395	792	33073	0.331807	7.81325e-47	1.00152e-45			PRKCI	0.0113191	0.0193075	26	2271	92	4673	0.581519	0.0131984	0.0577741			PRKCI	0.00607287	0.0139137	3	491	39	2764	0.433025	0.192442	0.544145			PRKCI	0	0.0278481	0	102	11	384	0	0.131238	0.367171			PRKCI	0.00862069
PRKN	0.008115	0.0109848	175	21390	372	33493	0.736611	0.000800462	0.00205209			PRKN	0.00914236	0.00839454	21	2276	40	4725	1.08991	0.784049	0.918684			PRKN	0.00404858	0.00499465	2	492	14	2789	0.809814	1	1			PRKN	0.00980392	0.00253165	1	101	1	394						PRKN	0.00215517
PTCH1	0.00514723	0.00637827	111	21454	216	33649	0.805996	0.0686707	0.117133			PTCH1	0.00696561	0.0069255	16	2281	33	4732	1.00583	1	1			PTCH1	0.00202429	0.00606493	1	493	17	2786	0.332419	0.502582	0.841056			PTCH1	0	0	0	102	0	395						PTCH1	0.00431034
PTEN	0.0159054	0.0456519	343	21222	1546	32319	0.337875	2.37067e-87	5.14253e-86			PTEN	0.0143666	0.0457503	33	2264	218	4547	0.304023	1.06908e-12	2.48027e-11			PTEN	0.0161943	0.0453086	8	486	127	2676	0.346846	0.00128422	0.0150437			PTEN	0	0.0556962	0	102	22	373	0	0.0118576	0.069828			PTEN	0.0215517
PTPN11	0.00264317	0.00652591	57	21508	221	33644	0.40345	5.55792e-11	2.41128e-10			PTPN11	0.0034828	0.00797482	8	2289	38	4727	0.434757	0.0271283	0.0999009			PTPN11	0.00202429	0.00214056	1	493	6	2797						PTPN11	0	0	0	102	0	395						PTPN11	0.00431034
QKI	0.00185486	0.00318913	40	21525	108	33757	0.580841	0.00301105	0.00738362			QKI	0.0017414	0.00167891	4	2293	8	4757	1.03729	1	1			QKI	0	0.00214056	0	494	6	2797						QKI	0	0.00253165	0	102	1	394						QKI	0
RAC1	0.00102017	0.00124022	22	21543	42	33823	0.822393	0.522038	0.68155			RAC1	0.000870701	0.00104932	2	2295	5	4760						RAC1	0	0	0	494	0	2803						RAC1	0	0	0	102	0	395						RAC1	0
RAD51	0.00115929	0.00106304	25	21540	36	33829	1.09064	0.793042	0.870186			RAD51	0.00130605	0.00419727	3	2294	20	4745	0.310266	0.0463395	0.143343			RAD51	0	0.00107028	0	494	3	2800						RAD51	0	0.00506329	0	102	2	393						RAD51	0
RAD51B	0.00217946	0.00218515	47	21518	74	33791	0.997391	1	1			RAD51B	0.00217675	0.00167891	5	2292	8	4757	1.29717	0.767813	0.904227			RAD51B	0	0.00142704	0	494	4	2799						RAD51B	0.00980392	0.00253165	1	101	1	394						RAD51B	0
RAD51C	0.00208671	0.00298243	45	21520	101	33764	0.699041	0.0502925	0.091413			RAD51C	0.00217675	0.00314795	5	2292	15	4750	0.690809	0.634049	0.82047			RAD51C	0.00202429	0.00285408	1	493	8	2795						RAD51C	0	0	0	102	0	395						RAD51C	0
RAD51D	0.00217946	0.00259855	47	21518	88	33777	0.838367	0.37686	0.523519			RAD51D	0.00391815	0.00125918	9	2288	6	4759	3.11997	0.0288361	0.104531			RAD51D	0.00202429	0.00285408	1	493	8	2795						RAD51D	0	0.00253165	0	102	1	394						RAD51D	0.00215517
RAD52	9.27429e-05	2.9529e-05	2	21563	1	33864						RAD52	0	0.000209864	0	2297	1	4764						RAD52	0	0	0	494	0	2803						RAD52	0	0	0	102	0	395						RAD52	0
RAD54L	0.00301414	0.00230326	65	21500	78	33787	1.30957	0.121877	0.189886			RAD54L	0.0034828	0.00335782	8	2289	16	4749	1.03735	1	1			RAD54L	0.00607287	0.00570817	3	491	16	2787	1.06428	1	1			RAD54L	0	0	0	102	0	395						RAD54L	0.00431034
RAF1	0.00338511	0.00729367	73	21492	247	33618	0.462297	1.09507e-09	4.23028e-09			RAF1	0.00478886	0.00944386	11	2286	45	4720	0.504715	0.0441842	0.140421			RAF1	0	0.00249732	0	494	7	2796						RAF1	0	0.00253165	0	102	1	394						RAF1	0.00215517
RARA	0.000695572	0.00100399	15	21550	34	33831	0.692596	0.245476	0.352099			RARA	0.00043535	0.00104932	1	2296	5	4760						RARA	0	0.000713521	0	494	2	2801						RARA	0	0.00506329	0	102	2	393						RARA	0.00215517
RB1	0.0332947	0.106009	718	20847	3590	30275	0.290449	3.99616e-238	2.25384e-236			RB1	0.0404876	0.096957	93	2204	462	4303	0.393007	3.9093e-18	1.29565e-16			RB1	0.0384615	0.0984659	19	475	276	2527	0.366232	3.30291e-06	7.73824e-05			RB1	0.00980392	0.0531646	1	101	21	374	0.176332	0.0605149	0.267274			RB1	0.0323276
RBM10	0.132205	0.0607412	2851	18714	2057	31808	2.35577	6.31442e-178	1.78067e-176			RBM10	0.0735742	0.038405	169	2128	183	4582	1.98847	6.4567e-10	1.06997e-08			RBM10	0.111336	0.0756333	55	439	212	2591	1.53119	0.00936986	0.0640274			RBM10	0.0784314	0.0683544	8	94	27	368	1.15997	0.669282	0.824929			RBM10	0.112069
REL	0.000834686	0.00345489	18	21547	117	33748	0.240962	6.965e-11	2.93154e-10			REL	0	0.00293809	0	2297	14	4751	0	0.00729486	0.0338481			REL	0.00202429	0.000356761	1	493	1	2802						REL	0	0.00253165	0	102	1	394						REL	0.00215517
RET	0.00500812	0.0209361	108	21457	709	33156	0.235381	5.83086e-60	9.67237e-59			RET	0.00653026	0.0201469	15	2282	96	4669	0.319689	5.20623e-06	5.4902e-05			RET	0.00607287	0.026757	3	491	75	2728	0.22224	0.00326721	0.0297679			RET	0	0.0278481	0	102	11	384	0	0.131238	0.367171			RET	0.00646552
RICTOR	0.0386738	0.0616861	834	20731	2089	31776	0.611937	2.38422e-33	2.16887e-32			RICTOR	0.043535	0.0558237	100	2197	266	4499	0.769847	0.0294514	0.105119			RICTOR	0.034413	0.0549411	17	477	154	2649	0.613044	0.0610894	0.2945			RICTOR	0.0490196	0.0582278	5	97	23	372	0.833707	1	1			RICTOR	0.0150862
RNF43	0.00533272	0.0056991	115	21450	193	33672	0.935367	0.598151	0.741564			RNF43	0.00565956	0.0069255	13	2284	33	4732	0.816165	0.636572	0.82047			RNF43	0.01417	0.00392437	7	487	11	2792	3.64831	0.011527	0.0756172			RNF43	0	0.00253165	0	102	1	394						RNF43	0.00646552
ROS1	0.00264317	0.0130518	57	21508	442	33423	0.2004	5.80907e-43	6.82566e-42			ROS1	0.0026121	0.0151102	6	2291	72	4693	0.170704	2.79429e-07	3.60153e-06			ROS1	0.00404858	0.0210489	2	492	59	2744	0.189059	0.00584316	0.0479139			ROS1	0	0.035443	0	102	14	381	0	0.0848783	0.321325			ROS1	0
RPTOR	0.00273591	0.00307102	59	21506	104	33761	0.890583	0.520105	0.68155			RPTOR	0.00304745	0.00293809	7	2290	14	4751	1.03734	1	1			RPTOR	0.00404858	0.0017838	2	492	5	2798						RPTOR	0	0	0	102	0	395						RPTOR	0.00215517
RSPO2	0	5.9058e-05	0	21565	2	33863						RSPO2	0	0.000209864	0	2297	1	4764						RSPO2	0	0	0	494	0	2803						RSPO2	0	0	0	102	0	395						RSPO2	0
SDHA	0.00426617	0.00484276	92	21473	164	33701	0.880428	0.336088	0.469193			SDHA	0.00522421	0.00608604	12	2285	29	4736	0.857647	0.739849	0.894752			SDHA	0.00809717	0.00321085	4	490	9	2794	2.53424	0.117222	0.408191			SDHA	0	0.00253165	0	102	1	394						SDHA	0.00431034
SDHB	0.000834686	0.00103352	18	21547	35	33830	0.807457	0.485078	0.639215			SDHB	0.000870701	0.00125918	2	2295	6	4759						SDHB	0.00404858	0.000356761	2	492	1	2802						SDHB	0	0	0	102	0	395						SDHB	0
SDHC	0.000788314	0.00168315	17	21548	57	33808	0.467936	0.00567058	0.0131074			SDHC	0.00130605	0.00104932	3	2294	5	4760						SDHC	0.00202429	0.000356761	1	493	1	2802						SDHC	0	0.00506329	0	102	2	393						SDHC	0.00215517
SDHD	0.000602829	0.000679167	13	21552	23	33842	0.887532	0.864574	0.916579			SDHD	0	0.00146905	0	2297	7	4758						SDHD	0.00202429	0.000356761	1	493	1	2802						SDHD	0	0.00253165	0	102	1	394						SDHD	0
SETD2	0.0318108	0.0354643	686	20879	1201	32664	0.893595	0.0210941	0.0415981			SETD2	0.0222029	0.0342078	51	2246	163	4602	0.641091	0.00598312	0.0283283			SETD2	0.0222672	0.0321085	11	483	90	2713	0.686519	0.320185	0.67321			SETD2	0.0196078	0.0405063	2	100	16	379	0.47375	0.550221	0.711261			SETD2	0.0215517
SF3B1	0.0173429	0.0128156	374	21191	434	33431	1.3595	1.74887e-05	5.54138e-05			SF3B1	0.0113191	0.00797482	26	2271	38	4727	1.42416	0.180286	0.383729			SF3B1	0.0101215	0.00784873	5	489	22	2781	1.29253	0.587247	0.933243			SF3B1	0.00980392	0.00506329	1	101	2	393						SF3B1	0.00431034
SMAD2	0.00329237	0.0047837	71	21494	162	33703	0.687218	0.00851933	0.0182466			SMAD2	0.0026121	0.0069255	6	2291	33	4732	0.375541	0.0246125	0.0920985			SMAD2	0.00404858	0.00285408	2	492	8	2795	1.42022	0.652067	0.936558			SMAD2	0	0	0	102	0	395						SMAD2	0.00646552
SMAD4	0.0287503	0.0323933	620	20945	1097	32768	0.884208	0.015788	0.0324979			SMAD4	0.0330866	0.0379853	76	2221	181	4584	0.866625	0.342292	0.555327			SMAD4	0.0506073	0.0470924	25	469	132	2671	1.07862	0.731064	0.94188			SMAD4	0.0294118	0.0379747	3	99	15	380	0.767677	1	1			SMAD4	0.0301724
SMARCA4	0.0705773	0.0936365	1522	20043	3171	30694	0.735037	7.6238e-22	5.37478e-21			SMARCA4	0.0561602	0.0896118	129	2168	427	4338	0.604494	6.73107e-07	7.80804e-06			SMARCA4	0.048583	0.0296111	24	470	83	2720	1.67342	0.0376528	0.199466			SMARCA4	0.0784314	0.0329114	8	94	13	382	2.50082	0.0528201	0.254497			SMARCA4	0.0344828
SMARCB1	0.00347786	0.0049904	75	21490	169	33696	0.695851	0.00844958	0.0182466			SMARCB1	0.000870701	0.00587618	2	2295	28	4737	0.147432	0.00136382	0.00753348			SMARCB1	0	0.00606493	0	494	17	2786	0	0.0942059	0.376823			SMARCB1	0	0.00253165	0	102	1	394						SMARCB1	0.00215517
SMO	0.00153026	0.00141739	33	21532	48	33817	1.07975	0.733547	0.849617			SMO	0.0017414	0.00167891	4	2293	8	4757	1.03729	1	1			SMO	0	0	0	494	0	2803						SMO	0	0	0	102	0	395						SMO	0
SNCAIP	0.0003246	0.000561051	7	21558	19	33846	0.57842	0.233826	0.338148			SNCAIP	0	0.000209864	0	2297	1	4764						SNCAIP	0	0.000356761	0	494	1	2802						SNCAIP	0	0	0	102	0	395						SNCAIP	0.00215517
SOCS1	0.000417343	0.000708696	9	21556	24	33841	0.588717	0.211724	0.31097			SOCS1	0	0.000629591	0	2297	3	4762						SOCS1	0	0	0	494	0	2803						SOCS1	0	0	0	102	0	395						SOCS1	0.00215517
SOX2	0.00255043	0.0214381	55	21510	726	33139	0.116715	2.64719e-94	6.2209e-93			SOX2	0.0017414	0.016999	4	2293	81	4684	0.100876	5.47977e-10	9.77928e-09			SOX2	0	0.00606493	0	494	17	2786	0	0.0942059	0.376823			SOX2	0	0.00506329	0	102	2	393						SOX2	0
SOX9	0.00319963	0.00348442	69	21496	118	33747	0.918004	0.599563	0.741564			SOX9	0.0034828	0.00419727	8	2289	20	4745	0.829183	0.840115	0.959362			SOX9	0.00809717	0.00249732	4	490	7	2796	3.26064	0.0688817	0.297279			SOX9	0	0	0	102	0	395						SOX9	0.00215517
SPEN	0.00602829	0.00797283	130	21435	270	33595	0.754624	0.00860569	0.0182466			SPEN	0.0104484	0.0113326	24	2273	54	4711	0.921152	0.808546	0.937913			SPEN	0.00607287	0.00891902	3	491	25	2778	0.678941	0.789372	0.943144			SPEN	0	0.0101266	0	102	4	391						SPEN	0.00646552
SPOP	0.00268954	0.00191939	58	21507	65	33800	1.40233	0.0642234	0.111796			SPOP	0.00043535	0.00188877	1	2296	9	4756	0.230159	0.182129	0.384126			SPOP	0.00404858	0.00107028	2	492	3	2800						SPOP	0	0	0	102	0	395						SPOP	0
SRC	0.00282866	0.00484276	61	21504	164	33701	0.582921	0.000263917	0.000744246			SRC	0.0034828	0.004617	8	2289	22	4743	0.753485	0.562816	0.766128			SRC	0	0.00249732	0	494	7	2796						SRC	0	0.00506329	0	102	2	393						SRC	0.00215517
STAG2	0.00996986	0.0104237	215	21350	353	33512	0.956018	0.634267	0.767653			STAG2	0.00740096	0.0113326	17	2280	54	4711	0.650479	0.12813	0.299341			STAG2	0.0121457	0.00535141	6	488	15	2788	2.28525	0.114429	0.408191			STAG2	0	0.00506329	0	102	2	393						STAG2	0.00646552
STAT3	0.00245769	0.00333678	53	21512	113	33752	0.735896	0.0669256	0.115785			STAT3	0.00043535	0.0023085	1	2296	11	4754	0.188232	0.118808	0.28126			STAT3	0.00202429	0.00321085	1	493	9	2794	0.629705	1	1			STAT3	0	0.00506329	0	102	2	393						STAT3	0
STK11	0.277997	0.150539	5995	15570	5098	28767	2.17268	1.65479e-286	1.5555e-284			STK11	0.271223	0.19979	623	1674	952	3813	1.4906	2.68249e-11	5.65762e-10			STK11	0.159919	0.0360328	79	415	101	2702	5.09264	5.34461e-22	4.38258e-20			STK11	0.254902	0.043038	26	76	17	378	7.60681	1.77581e-09	4.7059e-08			STK11	0.153017
SUFU	0.00125203	0.0027462	27	21538	93	33772	0.455231	0.000159657	0.000464158			SUFU	0.00217675	0.00251836	5	2292	12	4753	0.864056	1	1			SUFU	0.00202429	0.0017838	1	493	5	2798						SUFU	0	0	0	102	0	395						SUFU	0
SYK	0.000185486	0.000118116	4	21561	4	33861						SYK	0	0.000209864	0	2297	1	4764						SYK	0	0.000356761	0	494	1	2802						SYK	0	0	0	102	0	395						SYK	0
TBX3	0.00686297	0.00664403	148	21417	225	33640	1.03318	0.789958	0.870186			TBX3	0.0113191	0.00776495	26	2271	37	4728	1.46296	0.139181	0.313495			TBX3	0.00607287	0.0017838	3	491	5	2798						TBX3	0	0	0	102	0	395						TBX3	0.00431034
TEK	0.000556457	0.000649638	12	21553	22	33843	0.856485	0.7277	0.847981			TEK	0.000870701	0.00125918	2	2295	6	4759						TEK	0.00404858	0.000356761	2	492	1	2802						TEK	0	0	0	102	0	395						TEK	0
TERC	0.0094134	0.0272553	203	21362	923	32942	0.339158	1.10052e-52	1.6334e-51			TERC	0.0139312	0.0209864	32	2265	100	4665	0.659073	0.0394469	0.130738			TERC	0.00809717	0.0181948	4	490	51	2752	0.440496	0.126937	0.408191			TERC	0.00980392	0.0253165	1	101	10	385	0.381188	0.474566	0.661895			TERC	0.00862069
TERT	0.0392766	0.040248	847	20718	1363	32502	0.974877	0.577839	0.730721			TERT	0.0330866	0.0279119	76	2221	133	4632	1.19174	0.231106	0.44027			TERT	0.0222672	0.0185516	11	483	52	2751	1.20485	0.591812	0.933243			TERT	0.0294118	0.0202532	3	99	8	387	1.46591	0.704013	0.829171			TERT	0.0517241
TET2	0.0361233	0.0360254	779	20786	1220	32645	1.00282	0.962733	0.998127			TET2	0.0278624	0.0239244	64	2233	114	4651	1.16932	0.331286	0.550449			TET2	0.048583	0.0371031	24	470	104	2699	1.3252	0.254272	0.622397			TET2	0.0294118	0.0177215	3	99	7	388	1.67965	0.435764	0.661895			TET2	0.0193966
TGFBR2	0.00315326	0.00239185	68	21497	81	33784	1.31934	0.0930476	0.150801			TGFBR2	0.00217675	0.00251836	5	2292	12	4753	0.864056	1	1			TGFBR2	0.00809717	0.00214056	4	490	6	2797	3.80544	0.0495241	0.253811			TGFBR2	0	0.00506329	0	102	2	393						TGFBR2	0.00215517
TIPARP	0.000185486	0.000354348	4	21561	12	33853	0.523368	0.312256	0.440924			TIPARP	0.00130605	0.000209864	3	2294	1	4764						TIPARP	0	0.000356761	0	494	1	2802						TIPARP	0	0	0	102	0	395						TIPARP	0
TMPRSS2	0	0.00059058	0	21565	20	33845	0	8.33096e-05	0.000247298			TMPRSS2	0	0.000209864	0	2297	1	4764						TMPRSS2	0	0.000356761	0	494	1	2802						TMPRSS2	0	0.00253165	0	102	1	394						TMPRSS2	0
TNFAIP3	0.0022722	0.00239185	49	21516	81	33784	0.949862	0.85714	0.912126			TNFAIP3	0.00130605	0.00188877	3	2294	9	4756	0.691078	0.761772	0.901689			TNFAIP3	0	0.00142704	0	494	4	2799						TNFAIP3	0	0	0	102	0	395						TNFAIP3	0
TNFRSF14	0.00148389	0.00200797	32	21533	68	33797	0.738609	0.181862	0.272794			TNFRSF14	0.00130605	0.00104932	3	2294	5	4760						TNFRSF14	0.00202429	0.00107028	1	493	3	2800						TNFRSF14	0	0.00253165	0	102	1	394						TNFRSF14	0.00431034
TP53	0.487549	0.707308	10514	11051	23953	9912	0.393702	0	0			TP53	0.606879	0.743127	1394	903	3541	1224	0.533618	6.80791e-31	5.26478e-29			TP53	0.51417	0.603996	254	240	1693	1110	0.693887	0.000235452	0.00351038			TP53	0.392157	0.572152	40	62	226	169	0.482444	0.00124532	0.0132004			TP53	0.459052
TSC1	0.00482263	0.00962646	104	21461	326	33539	0.498558	1.08133e-10	4.48435e-10			TSC1	0.00478886	0.0104932	11	2286	50	4715	0.453762	0.0135077	0.0580332			TSC1	0.00404858	0.00606493	2	492	17	2786	0.666188	0.756493	0.94188			TSC1	0	0.00506329	0	102	2	393						TSC1	0.00431034
TSC2	0.00547183	0.00850436	118	21447	288	33577	0.641453	4.11947e-05	0.000129077			TSC2	0.00653026	0.00860441	15	2282	41	4724	0.757359	0.393383	0.600427			TSC2	0.00202429	0.00285408	1	493	8	2795						TSC2	0	0	0	102	0	395						TSC2	0.00215517
TYRO3	0.000185486	0.000265761	4	21561	9	33856	0.697886	0.777309	0.869846			TYRO3	0.00043535	0.000209864	1	2296	1	4764						TYRO3	0	0	0	494	0	2803						TYRO3	0	0	0	102	0	395						TYRO3	0
U2AF1	0.0381637	0.0125203	823	20742	424	33441	3.12941	7.55083e-85	1.52095e-83			U2AF1	0.034828	0.0165792	80	2217	79	4686	2.14042	2.95371e-06	3.26314e-05			U2AF1	0.0121457	0.00784873	6	488	22	2781	1.55421	0.296164	0.656297			U2AF1	0	0.0101266	0	102	4	391						U2AF1	0.0237069
VEGFA	0.00621377	0.0124908	134	21431	423	33442	0.494327	1.01162e-13	5.38258e-13			VEGFA	0.00957771	0.0165792	22	2275	79	4686	0.57361	0.0240925	0.0916306			VEGFA	0.0101215	0.00891902	5	489	25	2778	1.1362	0.796274	0.943144			VEGFA	0	0.0278481	0	102	11	384	0	0.131238	0.367171			VEGFA	0.00862069
VHL	0.00310689	0.00439982	67	21498	149	33716	0.705223	0.0173752	0.0349987			VHL	0.00217675	0.00398741	5	2292	19	4746	0.544916	0.278063	0.496235			VHL	0.00202429	0.00107028	1	493	3	2800						VHL	0	0.00253165	0	102	1	394						VHL	0.00431034
WT1	0.00700209	0.00637827	151	21414	216	33649	1.09849	0.390232	0.537842			WT1	0.0100131	0.0069255	23	2274	33	4732	1.45033	0.196936	0.40433			WT1	0	0.00285408	0	494	8	2795						WT1	0	0.00506329	0	102	2	393						WT1	0.00862069
XPO1	0.000881057	0.000738225	19	21546	25	33840	1.19365	0.643021	0.771625			XPO1	0.0026121	0.00167891	6	2291	8	4757	1.55729	0.403886	0.608452			XPO1	0	0.000713521	0	494	2	2801						XPO1	0	0	0	102	0	395						XPO1	0
XRCC2	0.00125203	0.00144692	27	21538	49	33816	0.865136	0.637949	0.76881			XRCC2	0	0.00104932	0	2297	5	4760						XRCC2	0.00202429	0.000356761	1	493	1	2802						XRCC2	0	0	0	102	0	395						XRCC2	0
ZNF217	0.0156272	0.0172154	337	21228	583	33282	0.906279	0.162098	0.245761			ZNF217	0.0152373	0.0201469	35	2262	96	4669	0.752537	0.159017	0.344785			ZNF217	0.0222672	0.0306814	11	483	86	2717	0.71951	0.385762	0.744293			ZNF217	0.00980392	0.0278481	1	101	11	384	0.345635	0.474288	0.661895			ZNF217	0.0172414
ZNF703	0.00802226	0.0245091	173	21392	830	33035	0.321878	8.16293e-51	1.15097e-49			ZNF703	0.0126252	0.0239244	29	2268	114	4651	0.521671	0.00149999	0.00809299			ZNF703	0.00202429	0.0142704	1	493	40	2763	0.140112	0.0242465	0.142015			ZNF703	0.0294118	0	3	99	0	395						ZNF703	0.00646552
[truncated: 8 more columns]
