# Supplementary material for: Ancestry-associated co-alteration landscape of KRAS and EGFR-altered non-squamous NSCLC
Source: NPJ Precis Oncol. 2024 Jul 20;8:153. doi: 10.1038/s41698-024-00644-4 (PMC11271287; doi:10.1038/s41698-024-00644-4)
Supplement: Supplementary file 6 — Supplementary Data 6: Prevalence of co-occurring alterations in KRAS, KEAP1, and STK11 in different ancestry groups. [file 41698_2024_644_MOESM6_ESM.xlsx]

## Sheet: Supplementary Data 6
Supplementary Data 6: Prevalence of co-occurring alterations in KRAS, KEAP1 and STK11 in different ancestry groups.
EUR: European, AFR: African, EAS: East Asian, SAS: South Asian, AMR: Admixed American
Prevalence within each ancestry was compared against EUR.
Ancestry	Total samples	Altered samples	Prevalence	OR	P value
EUR	55430	2356	0.0425041	NA	NA
AFR	7062	224	0.0317191	0.737947	9.95883e-06
EAS	3297	39	0.0118289	0.269662	1.98292e-23
SAS	497	13	0.0261569	0.605068	0.0731276
AMR	2011	28	0.0139234	0.318084	6.69915e-13
