# Supplementary material for: Ancestry-associated co-alteration landscape of KRAS and EGFR-altered non-squamous NSCLC
Source: NPJ Precis Oncol. 2024 Jul 20;8:153. doi: 10.1038/s41698-024-00644-4 (PMC11271287; doi:10.1038/s41698-024-00644-4)
Supplement: Supplementary file 7 — Supplementary Data 7: Breakdown of co-occurring EGFR and KRAS alterations in samples of East Asian ancestry [file 41698_2024_644_MOESM7_ESM.xlsx]

## Sheet: Supplementary Data 7
Supplementary Data 7: Breakdown of co-occurring EGFR and KRAS alterations in samples of
East Asian ancestry
EGFR alterations	KRAS alterations	Number of samples
L858R	amplification	15
L858R,amplification	amplification	5
E746_A750del	amplification	5
amplification	G12A	2
L747_T751del	amplification	2
I491L	G12C	1
L747_P753>S	Q61H	1
L747_A750>P	amplification	1
L62R,L858R,amplification	amplification	1
amplification	G13D	1
L858R,S768I	amplification	1
E746_R748>IP,amplification	amplification	1
amplification	G12C,amplification	1
E746_A750del,T790M	K117N	1
L858R,S768I,amplification	amplification	1
L858R,amplification	G12V	1
L858R,T790M	G12V	1
E746_T751>A,amplification	A146V	1
L861Q	G12D	1
L858R,V834L	amplification	1
L858R,T790M,amplification	A59G	1
L858R	A59G	1
L747_S752>Q,amplification	amplification	1
L858R,T790M	amplification	1
L858R,T790M,amplification	amplification	1
L747_A750>P	G12S	1
L858R	G12R	1
E746_T751>A,amplification	amplification	1
L858R	G12V	1
L858R	G12V,amplification	1
V292L	Q61H	1
amplification	amplification	1
L747P,amplification	amplification	1
L747_A750>P	G12A	1
V786M	G12V	1
L861Q	amplification	1
E746_A750del	G12R	1
L747_P753>S	Q22K	1
E746_A750del,amplification	G12V,amplification	1
