# Supplementary material for: Ancestry-associated co-alteration landscape of KRAS and EGFR-altered non-squamous NSCLC
Source: NPJ Precis Oncol. 2024 Jul 20;8:153. doi: 10.1038/s41698-024-00644-4 (PMC11271287; doi:10.1038/s41698-024-00644-4)
Supplement: Supplementary file 8 — Supplementary Data 8: Patterns of co-occurrence and mutual exclusivity between samples with KRAS short variants only and other gene alterations in the overall cohort and in different ancestry groups. [file 41698_2024_644_MOESM8_ESM.xlsx]

## Sheet: Supplementary Data 8
Supplementary Data 8: Patterns of co-occurrence and mutual exclusivity between samples with KRAS short variants only
and other gene alterations in the overall cohort and in different ancestry groups.
KRAS short variants include base substitutions and short insertions and deletions. This analysis includes samples with only KRAS short
variants; samples with concurrent KRAS amplifications were excluded.
EUR: European, AFR: African, EAS: East Asian, SAS: South Asian, AMR: Admixed American
Within each ancestry group, co-occurrence and mutual exclusivity was limited to genes altered in at least 10 cases in the overall
cohort.
Overall												EUR												AFR												EAS												SAS
Gene	Alteration prevalence in KRAS SV(+)	Alteration prevalence in KRAS(-)	KRAS(+)Gene(+)	KRAS(+)Gene(-)	KRAS(-)Gene(+)	KRAS(-)Gene(-)	OR	P value	P value (FDR)			Gene	Alteration prevalence in KRAS SV(+)	Alteration prevalence in KRAS(-)	KRAS(+)Gene(+)	KRAS(+)Gene(-)	KRAS(-)Gene(+)	KRAS(-)Gene(-)	OR	P value	P value (FDR)			Gene	Alteration prevalence in KRAS SV(+)	Alteration prevalence in KRAS(-)	KRAS(+)Gene(+)	KRAS(+)Gene(-)	KRAS(-)Gene(+)	KRAS(-)Gene(-)	OR	P value	P value (FDR)			Gene	Alteration prevalence in KRAS SV(+)	Alteration prevalence in KRAS(-)	KRAS(+)Gene(+)	KRAS(+)Gene(-)	KRAS(-)Gene(+)	KRAS(-)Gene(-)	OR	P value	P value (FDR)			Gene	Alteration prevalence in KRAS SV(+)
ABL1	0.00207975	0.00205187	46	22072	89	43286	1.01362	0.927668	0.965047			ABL1	0.00207987	0.00180127	40	19192	61	33804	1.15499	0.470419	0.600263			ABL1	0.00298656	0.00356768	6	2003	17	4748	0.836627	0.82192	0.945827			ABL1	0	0.00321085	0	382	9	2794						ABL1	0
ACVR1B	0.00605841	0.00682421	134	21984	296	43079	0.887099	0.260712	0.373018			ACVR1B	0.00551165	0.00729367	106	19126	247	33618	0.754322	0.0167657	0.0328329			ACVR1B	0.00945744	0.00671563	19	1990	32	4733	1.41217	0.280604	0.494295			ACVR1B	0.0078534	0.00392437	3	379	11	2792	2.00911	0.231011	0.62511			ACVR1B	0
AKT1	0.00357175	0.00827666	79	22039	359	43016	0.429508	2.40015e-13	1.08197e-12			AKT1	0.00327579	0.00826812	63	19169	280	33585	0.394211	4.37682e-13	2.05711e-12			AKT1	0.00597312	0.00818468	12	1997	39	4726	0.728169	0.441411	0.631769			AKT1	0	0.00784873	0	382	22	2781	0	0.0995941	0.354713			AKT1	0
AKT2	0.00845465	0.0232161	187	21931	1007	42368	0.35875	8.94818e-46	8.76305e-45			AKT2	0.00821547	0.0240661	158	19074	815	33050	0.335915	6.27603e-44	6.32086e-43			AKT2	0.0109507	0.0195173	22	1987	93	4672	0.556218	0.0130965	0.0555389			AKT2	0.0104712	0.0221192	4	378	62	2741	0.467827	0.177784	0.513676			AKT2	0.010989
AKT3	0.00809296	0.0075389	179	21939	327	43048	1.07409	0.450422	0.566016			AKT3	0.00811148	0.00744131	156	19076	252	33613	1.0908	0.408189	0.542968			AKT3	0.00895968	0.00776495	18	1991	37	4728	1.15525	0.656806	0.812725			AKT3	0.0078534	0.00784873	3	379	22	2781	1.0006	1	1			AKT3	0
ALK	0.00352654	0.0494294	78	22040	2144	41231	0.0680585	2.09191e-282	1.18821e-280			ALK	0.00358777	0.0449432	69	19163	1522	32343	0.0765158	7.49975e-211	3.52488e-209			ALK	0.00199104	0.0386149	4	2005	184	4581	0.0496693	1.63952e-23	7.50899e-22			ALK	0.0078534	0.0802711	3	379	225	2578	0.0906948	9.91045e-10	4.01373e-08			ALK	0
ALOX12B	9.04241e-05	0.000207493	2	22116	9	43366	0.435743	0.353565	0.47142			ALOX12B	0.000103993	0.000236232	2	19230	8	33857	0.440159	0.346067	0.469187			ALOX12B	0	0	0	2009	0	4765						ALOX12B	0	0.000356761	0	382	1	2802						ALOX12B	0
AMER1	0.01067	0.00848415	236	21882	368	43007	1.26042	0.00642937	0.0139385			AMER1	0.0112833	0.00877012	217	19015	297	33568	1.28983	0.00488975	0.0109437			AMER1	0.00796416	0.0102833	16	1993	49	4716	0.772664	0.415194	0.605602			AMER1	0	0.00463789	0	382	13	2790	0	0.3873	0.751285			AMER1	0
APC	0.0203906	0.0403689	451	21667	1751	41624	0.494807	3.19934e-44	2.931e-43			APC	0.0197067	0.0406024	379	18853	1375	32490	0.475013	3.08151e-41	2.89662e-40			APC	0.0219014	0.0413431	44	1965	197	4568	0.519218	5.24649e-05	0.000429088			APC	0.0287958	0.0392437	11	371	110	2693	0.725876	0.391668	0.751285			APC	0.021978
AR	0.00162763	0.00283573	36	22082	123	43252	0.573278	0.0024651	0.00573842			AR	0.00166389	0.00280526	32	19200	95	33770	0.592456	0.00948802	0.0199673			AR	0.00149328	0.00356768	3	2006	17	4748	0.417688	0.219232	0.414121			AR	0.0026178	0.00249732	1	381	7	2796						AR	0
ARAF	0.00180848	0.00491066	40	22078	213	43162	0.367132	1.47419e-10	6.06766e-10			ARAF	0.00166389	0.00487229	32	19200	165	33700	0.340404	9.52186e-10	3.67831e-09			ARAF	0.00298656	0.00671563	6	2003	32	4733	0.443054	0.0736503	0.219749			ARAF	0.0052356	0.00285408	2	380	8	2795	1.83882	0.341529	0.751285			ARAF	0
ARFRP1	0.0106248	0.0207954	235	21883	902	42473	0.50567	1.3389e-22	8.84295e-22			ARFRP1	0.0103473	0.0186919	199	19033	633	33232	0.548907	2.1263e-14	1.07074e-13			ARFRP1	0.0134395	0.0224554	27	1982	107	4658	0.593029	0.0165383	0.0664433			ARFRP1	0.0078534	0.0403139	3	379	113	2690	0.188433	0.000396052	0.0053467			ARFRP1	0.010989
ARID1A	0.0650149	0.0598732	1438	20680	2597	40778	1.09185	0.00995652	0.0204902			ARID1A	0.0640079	0.0613613	1231	18001	2078	31787	1.04608	0.224843	0.325157			ARID1A	0.0706819	0.0749213	142	1867	357	4408	0.939112	0.575475	0.736223			ARID1A	0.0680628	0.0310382	26	356	87	2716	2.27999	0.000934641	0.0116471			ARID1A	0.0879121
ASXL1	0.0213401	0.0180519	472	21646	783	42592	1.18613	0.00418099	0.00934963			ASXL1	0.0223586	0.019814	430	18802	671	33194	1.13136	0.0494914	0.0825832			ASXL1	0.0149328	0.0134313	30	1979	64	4701	1.11349	0.649566	0.808427			ASXL1	0.013089	0.0099893	5	377	28	2775	1.31442	0.586293	0.879439			ASXL1	0
ATM	0.0902885	0.0324611	1997	20121	1408	41967	2.95824	3.4083e-204	1.07551e-202			ATM	0.093802	0.0350509	1804	17428	1187	32678	2.84966	6.06931e-167	1.71155e-165			ATM	0.0647088	0.0243442	130	1879	116	4649	2.7728	1.26197e-14	3.21102e-13			ATM	0.0680628	0.0189083	26	356	53	2750	3.78948	6.06015e-07	1.63624e-05			ATM	0.0769231
ATR	0.0107605	0.013879	238	21880	602	42773	0.772864	0.000724014	0.00185243			ATR	0.0108153	0.0140558	208	19024	476	33389	0.766934	0.00135147	0.00334311			ATR	0.00846192	0.0174187	17	1992	83	4682	0.481408	0.0040766	0.0210916			ATR	0.0209424	0.00856225	8	374	24	2779	2.47683	0.0475383	0.220035			ATR	0.010989
ATRX	0.0159146	0.0150548	352	21766	653	42722	1.05804	0.400869	0.515143			ATRX	0.015495	0.0153846	298	18934	521	33344	1.00729	0.941597	1			ATRX	0.0223992	0.0211962	45	1964	101	4664	1.05805	0.783554	0.915479			ATRX	0.0052356	0.00713521	2	380	20	2783	0.732368	1	1			ATRX	0
AURKA	0.00565151	0.0119193	125	21993	517	42858	0.471158	9.3645e-16	4.83549e-15			AURKA	0.00587562	0.0112506	113	19119	381	33484	0.519428	1.656e-10	6.57737e-10			AURKA	0.00398208	0.0130115	8	2001	62	4703	0.303268	0.000511483	0.00344499			AURKA	0.0052356	0.017838	2	380	50	2753	0.289789	0.0820793	0.309229			AURKA	0
AURKB	0.000180848	0.000576369	4	22114	25	43350	0.313647	0.0286799	0.0522122			AURKB	0.000103993	0.000679167	2	19230	23	33842	0.153031	0.00269817	0.00623675			AURKB	0.00099552	0.000419727	2	2007	2	4763						AURKB	0	0	0	382	0	2803						AURKB	0
AXIN1	0.00108509	0.00129107	24	22094	56	43319	0.840286	0.55452	0.675895			AXIN1	0.00109193	0.00135833	21	19211	46	33819	0.80366	0.447226	0.578522			AXIN1	0.00099552	0.000839454	2	2007	4	4761						AXIN1	0	0.00107028	0	382	3	2800						AXIN1	0
AXL	0.00438557	0.00876081	97	22021	380	42995	0.49839	1.04522e-10	4.36532e-10			AXL	0.00426373	0.00903588	82	19150	306	33559	0.469605	1.37874e-10	5.55435e-10			AXL	0.00647088	0.00839454	13	1996	40	4725	0.769351	0.454164	0.642828			AXL	0.0026178	0.00749197	1	381	21	2782	0.347707	0.505983	0.830268			AXL	0
BAP1	0.00922326	0.0116196	204	21914	504	42871	0.791848	0.00512801	0.0113778			BAP1	0.00909942	0.0120478	175	19057	408	33457	0.753027	0.00178748	0.00427176			BAP1	0.0099552	0.0104932	20	1989	50	4715	0.948215	0.896076	1			BAP1	0.0104712	0.00713521	4	378	20	2783	1.47249	0.52113	0.831323			BAP1	0
BARD1	0.00370739	0.00518732	82	22036	225	43150	0.71364	0.00918141	0.019033			BARD1	0.00374376	0.00543334	72	19160	184	33681	0.687866	0.00740641	0.0163172			BARD1	0.00398208	0.00482686	8	2001	23	4742	0.824284	0.843875	0.95667			BARD1	0	0.00428113	0	382	12	2791	0	0.381459	0.751285			BARD1	0.010989
BCL2	0.00185369	0.00182133	41	22077	79	43296	1.0178	0.92326	0.965047			BCL2	0.00187188	0.00194891	36	19196	66	33799	0.960399	0.917991	0.985945			BCL2	0.00199104	0.00209864	4	2005	10	4755	0.948628	1	1			BCL2	0	0.000713521	0	382	2	2801						BCL2	0
BCL2L1	0.00497332	0.0129568	110	22008	562	42813	0.38076	3.61108e-24	2.56387e-23			BCL2L1	0.00514767	0.0137015	99	19133	464	33401	0.372472	1.87343e-22	1.32077e-21			BCL2L1	0.0049776	0.0132214	10	1999	63	4702	0.373361	0.00184658	0.0103138			BCL2L1	0	0.00677845	0	382	19	2784	0	0.155448	0.481466			BCL2L1	0
BCL2L2	0.00655575	0.00889914	145	21973	386	42989	0.734935	0.0014595	0.0034859			BCL2L2	0.00660358	0.00850436	127	19105	288	33577	0.775008	0.0182439	0.0352383			BCL2L2	0.00547536	0.00860441	11	1998	41	4724	0.634342	0.222432	0.414121			BCL2L2	0.0104712	0.0135569	4	378	38	2765	0.769981	0.811896	0.967112			BCL2L2	0.010989
BCL6	0.000678181	0.000553314	15	22103	24	43351	1.22582	0.611664	0.72683			BCL6	0.000727953	0.000620109	14	19218	21	33844	1.17404	0.725389	0.84181			BCL6	0	0.000419727	0	2009	2	4763						BCL6	0	0	0	382	0	2803						BCL6	0
BCOR	0.011936	0.0115504	264	21854	501	42874	1.03378	0.672383	0.773105			BCOR	0.0116993	0.0115458	225	19007	391	33474	1.01344	0.866203	0.950464			BCOR	0.0169238	0.0117524	34	1975	56	4709	1.44761	0.103269	0.25705			BCOR	0.0052356	0.00963254	2	380	27	2776	0.541131	0.569167	0.86173			BCOR	0.010989
BCORL1	0.0127498	0.013049	282	21836	566	42809	0.976775	0.770077	0.867865			BCORL1	0.0128432	0.0131699	247	18985	446	33419	0.974866	0.780697	0.887729			BCORL1	0.0149328	0.0176285	30	1979	84	4681	0.844763	0.470258	0.65582			BCORL1	0.0052356	0.00642169	2	380	18	2785	0.814327	1	1			BCORL1	0
BCR	0.000316484	0.000368876	7	22111	16	43359	0.857924	0.828356	0.901353			BCR	0.00031198	0.00029529	6	19226	10	33855	1.05654	1	1			BCR	0.00049776	0.000629591	1	2008	3	4762						BCR	0	0.000356761	0	382	1	2802						BCR	0
BRAF	0.0250023	0.0823977	553	21565	3574	39801	0.285572	1.95732e-207	6.94849e-206			BRAF	0.0243864	0.085516	469	18763	2896	30969	0.2673	5.52366e-195	1.94709e-193			BRAF	0.0313589	0.0906611	63	1946	432	4333	0.324715	4.46502e-20	1.70415e-18			BRAF	0.0157068	0.0442383	6	376	124	2679	0.344758	0.00547086	0.0553925			BRAF	0.010989
BRCA1	0.0111674	0.0142939	247	21871	620	42755	0.778796	0.000873699	0.00219585			BRCA1	0.0113873	0.015237	219	19013	516	33349	0.744435	0.000237598	0.000644256			BRCA1	0.0114485	0.0136411	23	1986	65	4700	0.8374	0.557015	0.720657			BRCA1	0.0026178	0.00820549	1	381	23	2780	0.317243	0.349799	0.751285			BRCA1	0
BRCA2	0.0141514	0.0200346	313	21805	869	42506	0.702132	5.31297e-08	1.90998e-07			BRCA2	0.0137791	0.0213199	265	18967	722	33143	0.64136	2.91443e-10	1.14148e-09			BRCA2	0.0164261	0.0142707	33	1976	68	4697	1.15356	0.51096	0.684269			BRCA2	0.0209424	0.0156975	8	374	44	2759	1.34127	0.394193	0.751285			BRCA2	0.010989
BRD4	0.00384302	0.00527954	85	22033	229	43146	0.726859	0.0119147	0.0243436			BRD4	0.00374376	0.00540381	72	19160	183	33682	0.691646	0.00738806	0.0163172			BRD4	0.00547536	0.00566632	11	1998	27	4738	0.966114	1	1			BRD4	0	0.00428113	0	382	12	2791	0	0.381459	0.751285			BRD4	0
BRIP1	0.00705308	0.00786167	156	21962	341	43034	0.896417	0.273636	0.384716			BRIP1	0.00712354	0.00806142	137	19095	273	33592	0.882824	0.256466	0.364908			BRIP1	0.00796416	0.009234	16	1993	44	4721	0.861378	0.672158	0.823124			BRIP1	0.0026178	0.00606493	1	381	17	2786	0.430137	0.714272	0.940748			BRIP1	0.021978
BTG1	0.000587757	0.000645533	13	22105	28	43347	0.910445	0.869656	0.925027			BTG1	0.00062396	0.000679167	12	19220	23	33842	0.918663	0.862368	0.949952			BTG1	0.00049776	0.000629591	1	2008	3	4762						BTG1	0	0.000356761	0	382	1	2802						BTG1	0
BTK	0.000723393	0.000714697	16	22102	31	43344	1.01218	1	1			BTK	0.000727953	0.000767754	14	19218	26	33839	0.948122	1	1			BTK	0	0.000629591	0	2009	3	4762						BTK	0	0.000356761	0	382	1	2802						BTK	0
CARD11	0.00203454	0.00179827	45	22073	78	43297	1.13166	0.505442	0.621409			CARD11	0.00192388	0.00191939	37	19195	65	33800	1.00234	1	1			CARD11	0.00298656	0.00104932	6	2003	5	4760	2.85172	0.0950384	0.246062			CARD11	0	0.0017838	0	382	5	2798						CARD11	0
CASP8	0.00424993	0.00571758	94	22024	248	43127	0.742214	0.0136451	0.0272902			CASP8	0.00452371	0.00617156	87	19145	209	33656	0.731779	0.0151523	0.0300912			CASP8	0.0024888	0.004617	5	2004	22	4743	0.537901	0.290376	0.49624			CASP8	0.0052356	0.00356761	2	380	10	2793	1.47	0.646602	0.918856			CASP8	0
CBFB	0.000994665	0.00216715	22	22096	94	43281	0.458436	0.000535306	0.00138206			CBFB	0.00103993	0.00233279	20	19212	79	33786	0.445212	0.000733416	0.00189746			CBFB	0.00049776	0.00209864	1	2008	10	4755	0.236803	0.191672	0.381677			CBFB	0	0.00107028	0	382	3	2800						CBFB	0
CBL	0.00691744	0.00933718	153	21965	405	42970	0.739044	0.00139395	0.00338361			CBL	0.00686356	0.00995128	132	19100	337	33528	0.687572	0.000237535	0.000644256			CBL	0.00696864	0.009234	14	1995	44	4721	0.752951	0.389995	0.587558			CBL	0.0026178	0.00535141	1	381	15	2788	0.487839	0.71066	0.940748			CBL	0.010989
CCND1	0.0258613	0.0371873	572	21546	1613	41762	0.687347	7.82026e-15	3.70159e-14			CCND1	0.0254784	0.0380038	490	18742	1287	32578	0.661799	4.06156e-15	2.16106e-14			CCND1	0.0303634	0.0377754	61	1948	180	4585	0.797641	0.150728	0.322587			CCND1	0.0235602	0.0306814	9	373	86	2717	0.762298	0.523425	0.831323			CCND1	0.032967
CCND2	0.00388824	0.00585591	86	22032	254	43121	0.662674	0.000830732	0.0021065			CCND2	0.00410774	0.00581722	79	19153	197	33668	0.704923	0.00830194	0.0178714			CCND2	0.00199104	0.00503673	4	2005	24	4741	0.394098	0.0956309	0.246062			CCND2	0.0052356	0.00784873	2	380	22	2781	0.665311	0.760364	0.951996			CCND2	0.010989
CCND3	0.00904241	0.0189741	200	21918	823	42552	0.471791	4.67618e-24	3.23911e-23			CCND3	0.00878744	0.0184261	169	19063	624	33241	0.472264	7.05924e-20	4.62955e-19			CCND3	0.010453	0.0228751	21	1988	109	4656	0.451221	0.000442109	0.00316384			CCND3	0.013089	0.0153407	5	377	43	2760	0.851274	1	1			CCND3	0
CCNE1	0.0164572	0.0384784	364	21754	1669	41706	0.418123	9.04165e-59	1.11645e-57			CCNE1	0.015703	0.038122	302	18930	1291	32574	0.402533	1.18663e-52	1.45491e-51			CCNE1	0.022897	0.0419727	46	1963	200	4565	0.53487	8.49828e-05	0.000671071			CCNE1	0.0157068	0.0399572	6	376	112	2691	0.383406	0.0139758	0.0780718			CCNE1	0.032967
CD274	0.00533502	0.00889914	118	22000	386	42989	0.597351	4.82425e-07	1.61187e-06			CD274	0.00504368	0.0088587	97	19135	300	33565	0.567164	5.60169e-07	1.95022e-06			CD274	0.00945744	0.0111228	19	1990	53	4712	0.848848	0.605183	0.769928			CD274	0	0.00606493	0	382	17	2786	0	0.250816	0.62511			CD274	0
CD79A	0.000587757	0.000299712	13	22105	13	43362	1.96164	0.0964937	0.154826			CD79A	0.000675957	0.000265761	13	19219	9	33856	2.54452	0.0428497	0.0736806			CD79A	0	0.000209864	0	2009	1	4764						CD79A	0	0.000713521	0	382	2	2801						CD79A	0
CD79B	4.5212e-05	0.000230548	1	22117	10	43365	0.196071	0.112477	0.175514			CD79B	5.19967e-05	0.000206703	1	19231	7	33858						CD79B	0	0.000209864	0	2009	1	4764						CD79B	0	0.000713521	0	382	2	2801						CD79B	0
CDC73	0.00384302	0.00408069	85	22033	177	43198	0.941533	0.69466	0.79029			CDC73	0.00379576	0.00437029	73	19159	148	33717	0.868035	0.361956	0.486055			CDC73	0.00398208	0.00335782	8	2001	16	4749	1.18666	0.660117	0.812725			CDC73	0.0052356	0.00285408	2	380	8	2795	1.83882	0.341529	0.751285			CDC73	0.010989
CDH1	0.00379781	0.00468012	84	22034	203	43172	0.81076	0.117721	0.182693			CDH1	0.00374376	0.00472464	72	19160	160	33705	0.79161	0.100915	0.1585			CDH1	0.00447984	0.00545645	9	2000	26	4739	0.820212	0.712547	0.861211			CDH1	0	0.00428113	0	382	12	2791	0	0.381459	0.751285			CDH1	0
CDK12	0.00397866	0.00859942	88	22030	373	43002	0.460519	2.95325e-12	1.25182e-11			CDK12	0.00405574	0.00921305	78	19154	312	33553	0.437937	3.72575e-12	1.66772e-11			CDK12	0.00348432	0.00650577	7	2002	31	4734	0.53395	0.154723	0.325061			CDK12	0	0.00570817	0	382	16	2787	0	0.244349	0.62511			CDK12	0
CDK4	0.0229677	0.044196	508	21610	1917	41458	0.508388	2.74184e-45	2.59561e-44			CDK4	0.0226705	0.0415473	436	18796	1407	32458	0.535117	5.98504e-32	5.11449e-31			CDK4	0.0253858	0.0478489	51	1958	228	4537	0.518312	1.21471e-05	0.000106988			CDK4	0.0209424	0.0674278	8	374	189	2614	0.295844	0.000104235	0.00168861			CDK4	0.032967
CDK6	0.00565151	0.0230317	125	21993	999	42376	0.24109	5.0332e-70	7.5233e-69			CDK6	0.00566764	0.0221172	109	19123	749	33116	0.252015	6.13806e-55	7.86788e-54			CDK6	0.00696864	0.0281217	14	1995	134	4631	0.242524	2.87562e-09	4.39011e-08			CDK6	0.0052356	0.02533	2	380	71	2732	0.20252	0.00958625	0.0647072			CDK6	0
CDK8	0.000994665	0.00165994	22	22096	72	43303	0.598818	0.037587	0.0663025			CDK8	0.00077995	0.00177174	15	19217	60	33805	0.43978	0.00359608	0.00817819			CDK8	0.00298656	0.00167891	6	2003	8	4757	1.7812	0.378029	0.584923			CDK8	0	0.000356761	0	382	1	2802						CDK8	0
CDKN1A	0.000859029	0.00149856	19	22099	65	43310	0.57287	0.0369623	0.0656081			CDKN1A	0.00093594	0.00141739	18	19214	48	33817	0.660007	0.158239	0.236103			CDKN1A	0	0.0023085	0	2009	11	4754	0	0.0409742	0.135987			CDKN1A	0.0026178	0.00142704	1	381	4	2799						CDKN1A	0
CDKN1B	0.0037526	0.00491066	83	22035	213	43162	0.763285	0.036338	0.0649056			CDKN1B	0.00389975	0.00507899	75	19157	172	33693	0.766911	0.06295	0.103209			CDKN1B	0.00348432	0.00734523	7	2002	35	4730	0.472527	0.0882761	0.237826			CDKN1B	0.0026178	0.0017838	1	381	5	2798						CDKN1B	0
CDKN2A	0.246767	0.266974	5458	16660	11580	31795	0.899516	2.34336e-08	8.53222e-08			CDKN2A	0.246516	0.265377	4741	14491	8987	24878	0.905675	1.80208e-06	6.1974e-06			CDKN2A	0.233449	0.253305	469	1540	1207	3558	0.89774	0.0844129	0.230126			CDKN2A	0.248691	0.282554	95	287	792	2011	0.840482	0.180738	0.513676			CDKN2A	0.362637
CDKN2B	0.153269	0.172749	3390	18728	7493	35882	0.866821	2.00667e-10	8.14135e-10			CDKN2B	0.15417	0.168729	2965	16267	5714	28151	0.897989	1.23609e-05	3.91661e-05			CDKN2B	0.132404	0.150892	266	1743	719	4046	0.858779	0.0497724	0.160534			CDKN2B	0.159686	0.221192	61	321	620	2183	0.669094	0.00520595	0.0553925			CDKN2B	0.263736
CDKN2C	0.000904241	0.00140634	20	22098	61	43314	0.642651	0.0992519	0.157472			CDKN2C	0.000987937	0.00150598	19	19213	51	33814	0.655669	0.135049	0.204751			CDKN2C	0.00049776	0.00167891	1	2008	8	4757						CDKN2C	0	0.000356761	0	382	1	2802						CDKN2C	0
CEBPA	0.00176327	0.00182133	39	22079	79	43296	0.968068	0.922568	0.965047			CEBPA	0.00176789	0.00186033	34	19198	63	33802	0.950221	0.915852	0.985945			CEBPA	0.00199104	0.00188877	4	2005	9	4756	1.05425	1	1			CEBPA	0	0.000713521	0	382	2	2801						CEBPA	0.010989
CHEK1	0.00203454	0.00228242	45	22073	99	43276	0.891175	0.596719	0.712051			CHEK1	0.00197587	0.00245091	38	19194	83	33782	0.805796	0.298095	0.408072			CHEK1	0.00348432	0.00209864	7	2002	10	4755	1.66259	0.296508	0.499267			CHEK1	0	0.00107028	0	382	3	2800						CHEK1	0
CHEK2	0.0221087	0.0171758	489	21629	745	42630	1.29369	1.55989e-05	4.61468e-05			CHEK2	0.0240745	0.0205227	463	18769	695	33170	1.17734	0.00782877	0.0169824			CHEK2	0.00846192	0.0069255	17	1992	33	4732	1.22374	0.534559	0.703529			CHEK2	0.0104712	0.00321085	4	378	9	2794	3.28513	0.0603683	0.264315			CHEK2	0
CIC	0.00569672	0.00813833	126	21992	353	43022	0.698267	0.000469579	0.00122349			CIC	0.00571963	0.008652	110	19122	293	33572	0.659127	0.000172489	0.000491331			CIC	0.00547536	0.00839454	11	1998	40	4725	0.650338	0.222197	0.414121			CIC	0.0078534	0.00428113	3	379	12	2791	1.84103	0.411423	0.757393			CIC	0
CREBBP	0.00981101	0.0176138	217	21901	764	42611	0.552617	9.33487e-16	4.83549e-15			CREBBP	0.0094114	0.0184261	181	19051	624	33241	0.506116	2.95408e-17	1.77245e-16			CREBBP	0.0129418	0.0176285	26	1983	84	4681	0.730651	0.172646	0.353			CREBBP	0.013089	0.0121299	5	377	34	2769	1.08012	0.804578	0.967112			CREBBP	0
CRKL	0.00651053	0.0163458	144	21974	709	42666	0.394357	1.18933e-28	9.3825e-28			CRKL	0.00608361	0.0163	117	19115	552	33313	0.369391	1.2227e-26	9.85148e-26			CRKL	0.0109507	0.0226653	22	1987	108	4657	0.477427	0.000930636	0.00575988			CRKL	0.0078534	0.00927578	3	379	26	2777	0.845443	1	1			CRKL	0
CSF1R	0.00321006	0.0029049	71	22047	126	43249	1.10539	0.497933	0.614839			CSF1R	0.00337978	0.0029529	65	19167	100	33765	1.14505	0.417442	0.55267			CSF1R	0.00149328	0.00377754	3	2006	18	4747	0.3944	0.153231	0.324906			CSF1R	0.0026178	0.00214056	1	381	6	2797						CSF1R	0
CTCF	0.00357175	0.00479539	79	22039	208	43167	0.743916	0.0243864	0.045564			CTCF	0.00343178	0.00484276	66	19166	164	33701	0.707638	0.0192089	0.0368497			CTCF	0.0049776	0.00545645	10	1999	26	4739	0.911802	1	1			CTCF	0.0026178	0.00249732	1	381	7	2796						CTCF	0.010989
CTNNA1	0.0033909	0.00456484	75	22043	198	43177	0.741955	0.0290822	0.0526073			CTNNA1	0.00348378	0.00472464	67	19165	160	33705	0.736445	0.0377269	0.0663585			CTNNA1	0.0024888	0.00503673	5	2004	24	4741	0.492868	0.159006	0.331021			CTNNA1	0	0.00356761	0	382	10	2793	0	0.619692	0.89634			CTNNA1	0.010989
CTNNB1	0.027082	0.0414524	599	21519	1798	41577	0.643677	2.85068e-21	1.83998e-20			CTNNB1	0.0267263	0.03762	514	18718	1274	32591	0.702477	1.27469e-11	5.5302e-11			CTNNB1	0.0298656	0.0463799	60	1949	221	4544	0.632973	0.0016714	0.00956875			CTNNB1	0.039267	0.0731359	15	367	205	2598	0.517977	0.0129915	0.075165			CTNNB1	0
CUL3	0.0105796	0.0103977	234	21884	451	42924	1.01768	0.83913	0.909592			CUL3	0.0105553	0.0103942	203	19029	352	33513	1.01567	0.859165	0.949952			CUL3	0.0129418	0.0159496	26	1983	76	4689	0.808942	0.383819	0.586669			CUL3	0.0052356	0.00463789	2	380	13	2790	1.12955	0.699078	0.940748			CUL3	0
CUL4A	0.00135636	0.00696254	30	22088	302	43073	0.193715	4.33155e-26	3.23727e-25			CUL4A	0.00119592	0.0068212	23	19209	231	33634	0.174337	2.21119e-23	1.64094e-22			CUL4A	0.00199104	0.00755509	4	2005	36	4729	0.262067	0.00487524	0.0242702			CUL4A	0.0052356	0.00856225	2	380	24	2779	0.60943	0.76157	0.951996			CUL4A	0
CYP17A1	0.000361696	0.000322767	8	22110	14	43361	1.12066	0.823221	0.899211			CYP17A1	0.000415973	0.000354348	8	19224	12	33853	1.17398	0.816756	0.913989			CYP17A1	0	0.000419727	0	2009	2	4763						CYP17A1	0	0	0	382	0	2803						CYP17A1	0
DAXX	0.00198933	0.00313545	44	22074	136	43239	0.633736	0.00727185	0.0152978			DAXX	0.00176789	0.00345489	34	19198	117	33748	0.51084	0.00034396	0.000923777			DAXX	0.00447984	0.00251836	9	2000	12	4753	1.78238	0.229743	0.424284			DAXX	0	0.00107028	0	382	3	2800						DAXX	0.010989
DDR1	0.000813817	0.000691643	18	22100	30	43345	1.17679	0.647221	0.753323			DDR1	0.000727953	0.000767754	14	19218	26	33839	0.948122	1	1			DDR1	0.00199104	0.000629591	4	2005	3	4762						DDR1	0	0.000356761	0	382	1	2802						DDR1	0
DDR2	0.000949453	0.00106052	21	22097	46	43329	0.895173	0.796182	0.886728			DDR2	0.00103993	0.0011221	20	19212	38	33827	0.926696	0.891464	0.974391			DDR2	0.00049776	0.000839454	1	2008	4	4761						DDR2	0	0.000713521	0	382	2	2801						DDR2	0
DIS3	0.00244145	0.00177522	54	22064	77	43298	1.37622	0.0787249	0.129236			DIS3	0.00265183	0.0018308	51	19181	62	33803	1.44965	0.0504697	0.0837203			DIS3	0.00049776	0.00251836	1	2008	12	4753	0.197253	0.125462	0.284463			DIS3	0.0052356	0.000713521	2	380	2	2801						DIS3	0
DNMT3A	0.0534406	0.0509049	1182	20936	2208	41167	1.05263	0.167633	0.248982			DNMT3A	0.0533486	0.0510852	1026	18206	1730	32135	1.0468	0.263012	0.370846			DNMT3A	0.0557491	0.0635887	112	1897	303	4462	0.869436	0.244031	0.447065			DNMT3A	0.0366492	0.0356761	14	368	100	2703	1.02832	0.883485	1			DNMT3A	0.0549451
DOT1L	0.000768605	0.000530259	17	22101	23	43352	1.44983	0.245487	0.3539			DOT1L	0.000727953	0.000620109	14	19218	21	33844	1.17404	0.725389	0.84181			DOT1L	0.00099552	0.000209864	2	2007	1	4764						DOT1L	0	0.000356761	0	382	1	2802						DOT1L	0
EGFR	0.0146487	0.256784	324	21794	11138	32237	0.0430284	0	0			EGFR	0.0137791	0.224804	265	18967	7613	26252	0.0481786	0	0			EGFR	0.0139373	0.221616	28	1981	1056	3709	0.049644	1.21493e-136	2.78218e-134			EGFR	0.052356	0.606136	20	362	1699	1104	0.0359002	6.82377e-106	1.10545e-103			EGFR	0.021978
EMSY	0.00610363	0.0138559	135	21983	601	42774	0.437071	9.361e-21	5.90783e-20			EMSY	0.00571963	0.0141149	110	19122	478	33387	0.401799	1.31123e-20	9.01871e-20			EMSY	0.00796416	0.0128017	16	1993	61	4704	0.619085	0.102224	0.25705			EMSY	0.0052356	0.0153407	2	380	43	2760	0.337821	0.161912	0.485737			EMSY	0.010989
EP300	0.0133828	0.0172219	296	21822	747	42628	0.774054	0.000189254	0.000507057			EP300	0.0138831	0.0179536	267	18965	608	33257	0.770084	0.000385065	0.00101484			EP300	0.00945744	0.0149003	19	1990	71	4694	0.631227	0.0813045	0.228902			EP300	0.0078534	0.0121299	3	379	34	2769	0.644653	0.614851	0.89634			EP300	0.021978
EPHA3	0.0103988	0.013902	230	21888	603	42772	0.745356	0.000143075	0.000394498			EPHA3	0.0105033	0.0138786	202	19030	470	33395	0.754217	0.000790611	0.00200858			EPHA3	0.0114485	0.0157398	23	1986	75	4690	0.724203	0.219917	0.414121			EPHA3	0.0078534	0.0117731	3	379	33	2770	0.664428	0.794577	0.967112			EPHA3	0
EPHB1	0.00429514	0.00740058	95	22023	321	43054	0.57857	1.19811e-06	3.95653e-06			EPHB1	0.00426373	0.00782519	82	19150	265	33600	0.542923	5.30981e-07	1.87171e-06			EPHB1	0.0049776	0.00797482	10	1999	38	4727	0.622285	0.206324	0.400408			EPHB1	0.0052356	0.00214056	2	380	6	2797						EPHB1	0
EPHB4	0.00569672	0.0191354	126	21992	830	42545	0.293681	1.97079e-48	2.07298e-47			EPHB4	0.00535566	0.0196663	103	19129	666	33199	0.268408	2.97219e-46	3.22368e-45			EPHB4	0.00895968	0.0207765	18	1991	99	4666	0.426099	0.000460902	0.00319838			EPHB4	0.0078534	0.0114163	3	379	32	2771	0.685439	0.792502	0.967112			EPHB4	0.010989
ERBB2	0.0107153	0.060219	237	21881	2612	40763	0.169034	1.08475e-234	4.401e-233			ERBB2	0.0108153	0.0600325	208	19024	2033	31832	0.171194	7.65844e-197	3.08526e-195			ERBB2	0.00945744	0.0616999	19	1990	294	4471	0.145197	4.68535e-26	2.68236e-24			ERBB2	0.0078534	0.0602925	3	379	169	2634	0.12337	7.59252e-07	1.75713e-05			ERBB2	0
ERBB3	0.00538023	0.00986744	119	21999	428	42947	0.542792	7.17962e-10	2.79317e-09			ERBB3	0.00509567	0.00968552	98	19134	328	33537	0.523686	4.68518e-09	1.73845e-08			ERBB3	0.0074664	0.0117524	15	1994	56	4709	0.632567	0.118882	0.283085			ERBB3	0.0052356	0.00891902	2	380	25	2778	0.584842	0.763948	0.951996			ERBB3	0.021978
ERBB4	0.0078669	0.00899135	174	21944	390	42985	0.873948	0.152415	0.22782			ERBB4	0.00769551	0.00947881	148	19084	321	33544	0.810405	0.0378855	0.0663585			ERBB4	0.00945744	0.009234	19	1990	44	4721	1.02443	0.890801	0.999968			ERBB4	0.0078534	0.00499465	3	379	14	2789	1.57689	0.447422	0.80536			ERBB4	0
ERCC4	0.00298399	0.00198271	66	22052	86	43289	1.50652	0.0158876	0.031334			ERCC4	0.00322379	0.00209656	62	19170	71	33794	1.5394	0.0145515	0.029103			ERCC4	0.00199104	0.0023085	4	2005	11	4754	0.862208	1	1			ERCC4	0	0.000356761	0	382	1	2802						ERCC4	0
ERG	0.00045212	0.000668588	10	22108	29	43346	0.676085	0.314328	0.43546			ERG	0.000415973	0.000797283	8	19224	27	33838	0.521539	0.114428	0.176332			ERG	0.00099552	0	2	2007	0	4765						ERG	0	0.000356761	0	382	1	2802						ERG	0
ERRFI1	0.00438557	0.00721614	97	22021	313	43062	0.606017	9.98355e-06	3.04874e-05			ERRFI1	0.00447171	0.00764801	86	19146	259	33606	0.582824	8.24403e-06	2.64184e-05			ERRFI1	0.0049776	0.0069255	10	1999	33	4732	0.717328	0.406181	0.598331			ERRFI1	0	0.00321085	0	382	9	2794						ERRFI1	0
ESR1	0.00103988	0.00202882	23	22095	88	43287	0.512046	0.00339701	0.00765676			ESR1	0.00103993	0.00218515	20	19212	74	33791	0.475364	0.00244962	0.00570903			ESR1	0.00099552	0.00209864	2	2007	10	4755	0.473842	0.528091	0.699034			ESR1	0	0.000713521	0	382	2	2801						ESR1	0
ETV4	0	0	0	22118	0	43375						ETV4	0	0	0	19232	0	33865						ETV4	0	0	0	2009	0	4765						ETV4	0	0	0	382	0	2803						ETV4	0
ETV5	0	0.000161383	0	22118	7	43368						ETV5	0	0.000177174	0	19232	6	33859						ETV5	0	0	0	2009	0	4765						ETV5	0	0.000356761	0	382	1	2802						ETV5	0
ETV6	0.000859029	0.00230548	19	22099	100	43275	0.372064	1.62105e-05	4.69773e-05			ETV6	0.000831947	0.00236232	16	19216	80	33785	0.351634	4.13483e-05	0.000126742			ETV6	0.00149328	0.00167891	3	2006	8	4757	0.88927	1	1			ETV6	0	0.00285408	0	382	8	2795						ETV6	0
EWSR1	4.5212e-05	0.000276657	1	22117	12	43363	0.163385	0.0734039	0.121911			EWSR1	0	0.00029529	0	19232	10	33855	0	0.0172744	0.0335956			EWSR1	0	0	0	2009	0	4765						EWSR1	0	0.000356761	0	382	1	2802						EWSR1	0
EZH2	0.00302921	0.00378098	67	22051	164	43211	0.800566	0.143116	0.215053			EZH2	0.00301581	0.00389783	58	19174	132	33733	0.77303	0.112209	0.173862			EZH2	0.00447984	0.00419727	9	2000	20	4745	1.06763	0.84072	0.95667			EZH2	0	0.00249732	0	382	7	2796						EZH2	0
FAM46C	9.04241e-05	0.000184438	2	22116	8	43367	0.490222	0.511143	0.625709			FAM46C	0.000103993	0.000177174	2	19230	6	33859						FAM46C	0	0.000209864	0	2009	1	4764						FAM46C	0	0.000356761	0	382	1	2802						FAM46C	0
FANCA	0.00872592	0.0109971	193	21925	477	42898	0.791656	0.00594036	0.0129774			FANCA	0.00904742	0.0110439	174	19058	374	33491	0.817577	0.0286236	0.0527572			FANCA	0.00647088	0.010703	13	1996	51	4714	0.602008	0.129326	0.29035			FANCA	0.0078534	0.0103461	3	379	29	2774	0.757165	1	1			FANCA	0
FANCC	0.00406908	0.00470317	90	22028	204	43171	0.864628	0.266216	0.378027			FANCC	0.00426373	0.0047837	82	19150	162	33703	0.890838	0.423343	0.557863			FANCC	0.00298656	0.00587618	6	2003	28	4737	0.506776	0.136032	0.299024			FANCC	0.0026178	0.0017838	1	381	5	2798						FANCC	0
FANCG	0.00235103	0.00318156	52	22066	138	43237	0.73834	0.0652015	0.110827			FANCG	0.00228785	0.00336631	44	19188	114	33751	0.678898	0.030876	0.0557398			FANCG	0.00398208	0.00293809	8	2001	14	4751	1.35675	0.488398	0.673754			FANCG	0	0.000713521	0	382	2	2801						FANCG	0
FANCL	0.00212497	0.00308934	47	22071	134	43241	0.687174	0.0273741	0.0504821			FANCL	0.00202787	0.00304149	39	19193	103	33762	0.666059	0.0290291	0.0531571			FANCL	0.0024888	0.00398741	5	2004	19	4746	0.623227	0.501689	0.67733			FANCL	0.0026178	0.00142704	1	381	4	2799						FANCL	0.010989
FAS	0.00207975	0.00424207	46	22072	184	43191	0.489206	4.86852e-06	1.51941e-05			FAS	0.00197587	0.00428171	38	19194	145	33720	0.460402	6.75265e-06	2.21424e-05			FAS	0.00398208	0.004617	8	2001	22	4743	0.861933	0.842491	0.95667			FAS	0	0.00285408	0	382	8	2795						FAS	0
FBXW7	0.00854508	0.0119654	189	21929	519	42856	0.711684	5.28856e-05	0.000151712			FBXW7	0.00863145	0.0129928	166	19066	440	33425	0.661405	4.16131e-06	1.41384e-05			FBXW7	0.00846192	0.0104932	17	1992	50	4715	0.804769	0.502821	0.67733			FBXW7	0.0052356	0.00499465	2	380	14	2789	1.0485	1	1			FBXW7	0.010989
FGF10	0.0211592	0.0395389	468	21650	1715	41660	0.525101	8.24182e-38	7.31461e-37			FGF10	0.0214226	0.0409272	412	18820	1386	32479	0.513	5.44067e-35	4.94925e-34			FGF10	0.024888	0.0360965	50	1959	172	4593	0.681559	0.0168681	0.0665999			FGF10	0.0104712	0.0353193	4	378	99	2704	0.289028	0.00787843	0.062113			FGF10	0.021978
FGF12	0.00275793	0.0132104	61	22057	573	42802	0.206582	3.8669e-46	3.92215e-45			FGF12	0.00280782	0.0145283	54	19178	492	33373	0.190994	1.69511e-45	1.77045e-44			FGF12	0.0024888	0.0113326	5	2004	54	4711	0.217667	0.000141757	0.00108208			FGF12	0.0026178	0.00535141	1	381	15	2788	0.487839	0.71066	0.940748			FGF12	0
FGF14	0.00176327	0.00426513	39	22079	185	43190	0.412379	5.53833e-08	1.96611e-07			FGF14	0.00171589	0.00377971	33	19199	128	33737	0.453035	1.71295e-05	5.36725e-05			FGF14	0.00099552	0.00545645	2	2007	26	4739	0.181634	0.00634788	0.030929			FGF14	0.0078534	0.00927578	3	379	26	2777	0.845443	1	1			FGF14	0
FGF19	0.0231938	0.0345591	513	21605	1499	41876	0.663325	4.02319e-16	2.19728e-15			FGF19	0.0228785	0.0354348	440	18792	1200	32665	0.637355	2.50953e-16	1.41537e-15			FGF19	0.026879	0.0344176	54	1955	164	4601	0.774917	0.113747	0.274189			FGF19	0.0209424	0.0285408	8	374	80	2723	0.728075	0.50538	0.830268			FGF19	0.032967
FGF23	0.00357175	0.00583285	79	22039	253	43122	0.610961	9.15782e-05	0.00025994			FGF23	0.00369176	0.00581722	71	19161	197	33668	0.633273	0.000887497	0.00223459			FGF23	0.00199104	0.00545645	4	2005	26	4739	0.363629	0.0687857	0.210026			FGF23	0.0078534	0.00677845	3	379	19	2784	1.15984	0.741347	0.951996			FGF23	0.010989
FGF3	0.02238	0.0331988	495	21623	1440	41935	0.666658	2.79119e-15	1.36672e-14			FGF3	0.0220466	0.0343422	424	18808	1163	32702	0.633896	3.19057e-16	1.7642e-15			FGF3	0.0263813	0.032319	53	1956	154	4611	0.8113	0.216266	0.414121			FGF3	0.0183246	0.02533	7	375	71	2732	0.718272	0.483617	0.830268			FGF3	0.032967
FGF4	0.0210236	0.0322075	465	21653	1397	41978	0.645298	8.22406e-17	4.57967e-16			FGF4	0.0206947	0.0331611	398	18834	1123	32742	0.616121	2.9137e-17	1.77245e-16			FGF4	0.024888	0.0316894	50	1959	151	4614	0.779895	0.136978	0.299024			FGF4	0.0183246	0.0256868	7	375	72	2731	0.708037	0.483798	0.830268			FGF4	0.021978
FGF6	0.00366218	0.0055562	81	22037	241	43134	0.657863	0.000917292	0.00228518			FGF6	0.00379576	0.00558098	73	19159	189	33676	0.678905	0.00453097	0.0102219			FGF6	0.0024888	0.004617	5	2004	22	4743	0.537901	0.290376	0.49624			FGF6	0.0052356	0.00713521	2	380	20	2783	0.732368	1	1			FGF6	0.010989
FGFR1	0.00587757	0.0266052	130	21988	1154	42221	0.216312	4.03664e-88	7.16503e-87			FGFR1	0.00556364	0.0285546	107	19125	967	32898	0.190338	4.45506e-88	9.66405e-87			FGFR1	0.0074664	0.0268625	15	1994	128	4637	0.272517	4.58542e-08	6.17684e-07			FGFR1	0.0104712	0.0135569	4	378	38	2765	0.769981	0.811896	0.967112			FGFR1	0.032967
FGFR2	0.00176327	0.00532565	39	22079	231	43144	0.329909	8.72645e-13	3.87236e-12			FGFR2	0.00166389	0.00534475	32	19200	181	33684	0.310166	7.86832e-12	3.46698e-11			FGFR2	0.00199104	0.00734523	4	2005	35	4730	0.269612	0.00735893	0.033043			FGFR2	0.0026178	0.00107028	1	381	3	2800						FGFR2	0.010989
FGFR3	0.00126594	0.00500288	28	22090	217	43158	0.252095	9.18726e-16	4.83549e-15			FGFR3	0.00109193	0.00487229	21	19211	165	33700	0.223262	1.46576e-14	7.51536e-14			FGFR3	0.0024888	0.0069255	5	2004	33	4732	0.357769	0.0308143	0.105321			FGFR3	0.0052356	0.00392437	2	380	11	2792	1.33589	0.663123	0.923012			FGFR3	0
FGFR4	0.00162763	0.00398847	36	22082	173	43202	0.407119	1.41781e-07	4.8513e-07			FGFR4	0.00171589	0.00363207	33	19199	123	33742	0.471521	5.54718e-05	0.000166415			FGFR4	0.00099552	0.00377754	2	2007	18	4747	0.262802	0.0821026	0.228902			FGFR4	0	0.00963254	0	382	27	2776	0	0.0668045	0.277197			FGFR4	0
FH	0.00348133	0.00398847	77	22041	173	43202	0.872403	0.348374	0.46669			FH	0.0031718	0.00413406	61	19171	140	33725	0.766494	0.0906974	0.145322			FH	0.00597312	0.00587618	12	1997	28	4737	1.0166	1	1			FH	0.0026178	0.000713521	1	381	2	2801						FH	0
FLCN	0.00551587	0.00804611	122	21996	349	43026	0.683788	0.000239342	0.000635264			FLCN	0.00561564	0.00877012	108	19124	297	33568	0.638284	4.89694e-05	0.000148488			FLCN	0.00447984	0.00650577	9	2000	31	4734	0.687194	0.387219	0.587239			FLCN	0.0078534	0.00214056	3	379	6	2797						FLCN	0
FLT1	0.00189891	0.0019366	42	22076	84	43291	0.980499	1	1			FLT1	0.00181988	0.00188986	35	19197	64	33801	0.962907	0.916841	0.985945			FLT1	0.0024888	0.00251836	5	2004	12	4753	0.988232	1	1			FLT1	0	0.00142704	0	382	4	2799						FLT1	0
FLT3	0.00284836	0.00368876	63	22055	160	43215	0.771521	0.0885607	0.144547			FLT3	0.00275582	0.00372066	53	19179	126	33739	0.739966	0.0729559	0.117563			FLT3	0.00348432	0.00503673	7	2002	24	4741	0.690705	0.437801	0.630544			FLT3	0.0026178	0.0017838	1	381	5	2798						FLT3	0
FOXL2	0	0	0	22118	0	43375						FOXL2	0	0	0	19232	0	33865						FOXL2	0	0	0	2009	0	4765						FOXL2	0	0	0	382	0	2803						FOXL2	0
FUBP1	0.00461163	0.00521037	102	22016	226	43149	0.884553	0.320103	0.441216			FUBP1	0.00447171	0.00540381	86	19146	183	33682	0.826737	0.161694	0.239988			FUBP1	0.0049776	0.00608604	10	1999	29	4736	0.81696	0.725484	0.869821			FUBP1	0.0052356	0.00214056	2	380	6	2797						FUBP1	0
GABRA6	0.0022606	0.00198271	50	22068	86	43289	1.14048	0.468461	0.580974			GABRA6	0.00223586	0.00194891	43	19189	66	33799	1.14756	0.486256	0.617676			GABRA6	0.00149328	0.00314795	3	2006	15	4750	0.473579	0.305098	0.50961			GABRA6	0.0026178	0.000713521	1	381	2	2801						GABRA6	0.010989
GATA3	0.00370739	0.00424207	82	22036	184	43191	0.873487	0.330135	0.448604			GATA3	0.00379576	0.00431124	73	19159	146	33719	0.879978	0.398303	0.532329			GATA3	0.00348432	0.00629591	7	2002	30	4735	0.551865	0.205357	0.400408			GATA3	0.0026178	0.00142704	1	381	4	2799						GATA3	0
GATA4	0.00271272	0.00295101	60	22058	128	43247	0.919033	0.643291	0.751829			GATA4	0.00280782	0.00301196	54	19178	102	33763	0.932033	0.738778	0.853834			GATA4	0.0024888	0.00335782	5	2004	16	4749	0.74055	0.640439	0.806092			GATA4	0	0.000713521	0	382	2	2801						GATA4	0
GATA6	0.00849986	0.00737752	188	21930	320	43055	1.15343	0.13172	0.200045			GATA6	0.00743552	0.00738225	143	19089	250	33615	1.00727	0.958011	1			GATA6	0.0149328	0.00650577	30	1979	31	4734	2.31495	0.00165813	0.00956875			GATA6	0.0235602	0.00784873	9	373	22	2781	3.05009	0.00839749	0.062113			GATA6	0
GID4	0.000904241	0.00221326	20	22098	96	43279	0.408021	0.00010707	0.000298116			GID4	0.00093594	0.0022442	18	19214	76	33789	0.416501	0.000365023	0.000971099			GID4	0.00049776	0.00272823	1	2008	13	4752	0.182041	0.0792271	0.227707			GID4	0.0026178	0.0017838	1	381	5	2798						GID4	0
GNA11	0.000497332	0.000207493	11	22107	9	43366	2.39756	0.0572711	0.0985757			GNA11	0.000571963	0.000265761	11	19221	9	33856	2.15283	0.102219	0.159259			GNA11	0	0	0	2009	0	4765						GNA11	0	0	0	382	0	2803						GNA11	0
GNA13	0.000587757	0.000553314	13	22105	24	43351	1.06228	0.863039	0.925027			GNA13	0.000571963	0.000501993	11	19221	17	33848	1.13946	0.84442	0.937505			GNA13	0.00049776	0.00104932	1	2008	5	4760						GNA13	0.0026178	0.000356761	1	381	1	2802						GNA13	0
GNAQ	0.000361696	0.000276657	8	22110	12	43363	1.30749	0.637178	0.747763			GNAQ	0.00031198	0.000236232	6	19226	8	33857	1.32075	0.590108	0.723524			GNAQ	0.00099552	0.000419727	2	2007	2	4763						GNAQ	0	0	0	382	0	2803						GNAQ	0
GNAS	0.0272177	0.0266282	602	21516	1155	42220	1.02275	0.663841	0.766386			GNAS	0.0255304	0.0256017	491	18741	867	32998	0.997143	0.977189	1			GNAS	0.0283723	0.0306401	57	1952	146	4619	0.923826	0.64065	0.806092			GNAS	0.0497382	0.0335355	19	363	94	2709	1.50844	0.138087	0.444467			GNAS	0.0769231
GRM3	0.00203454	0.00274352	45	22073	119	43256	0.741055	0.0979549	0.156288			GRM3	0.00187188	0.00283479	36	19196	96	33769	0.659688	0.0366385	0.0649815			GRM3	0.00149328	0.00272823	3	2006	13	4752	0.546668	0.42207	0.611734			GRM3	0.0052356	0.00249732	2	380	7	2796						GRM3	0.032967
GSK3B	4.5212e-05	0.000345821	1	22117	15	43360	0.130699	0.0170679	0.0334296			GSK3B	5.19967e-05	0.00029529	1	19231	10	33855	0.176044	0.0668233	0.1083			GSK3B	0	0.000209864	0	2009	1	4764						GSK3B	0	0.000713521	0	382	2	2801						GSK3B	0
H3F3A	0.000271272	0.000276657	6	22112	12	43363	0.980531	1	1			H3F3A	0.00031198	0.000324819	6	19226	11	33854	0.960461	1	1			H3F3A	0	0	0	2009	0	4765						H3F3A	0	0	0	382	0	2803						H3F3A	0
HGF	0.0145583	0.0297176	322	21796	1289	42086	0.482352	5.29966e-35	4.3003e-34			HGF	0.0147151	0.0287908	283	18949	975	32890	0.503801	2.56959e-26	2.01285e-25			HGF	0.0164261	0.0346275	33	1976	165	4600	0.465587	2.51282e-05	0.000213125			HGF	0.0104712	0.0338923	4	378	95	2708	0.301643	0.010906	0.0693629			HGF	0.010989
HNF1A	0.000768605	0.00112968	17	22101	49	43326	0.680126	0.193393	0.283111			HNF1A	0.00077995	0.0011221	15	19217	38	33827	0.694841	0.255059	0.364908			HNF1A	0	0.00104932	0	2009	5	4760						HNF1A	0	0.0017838	0	382	5	2798						HNF1A	0.010989
HRAS	0.00103988	0.00447262	23	22095	194	43181	0.231699	3.06545e-15	1.47557e-14			HRAS	0.00103993	0.00451794	20	19212	153	33712	0.229377	2.54363e-13	1.23673e-12			HRAS	0.00149328	0.00440714	3	2006	21	4744	0.337844	0.0738893	0.219749			HRAS	0	0.00356761	0	382	10	2793	0	0.619692	0.89634			HRAS	0
HSD3B1	0.000949453	0.00124496	21	22097	54	43321	0.762414	0.32937	0.448604			HSD3B1	0.00077995	0.00124022	15	19217	42	33823	0.628592	0.130617	0.199102			HSD3B1	0.00099552	0.000839454	2	2007	4	4761						HSD3B1	0.0078534	0.0017838	3	379	5	2798						HSD3B1	0.010989
IDH1	0.0107605	0.0036196	238	21880	157	43218	2.9943	5.99457e-27	4.60123e-26			IDH1	0.0109713	0.00375018	211	19021	127	33738	2.9469	1.36266e-22	9.8531e-22			IDH1	0.00696864	0.0023085	14	1995	11	4754	3.03285	0.00699792	0.0327046			IDH1	0.0104712	0.00392437	4	378	11	2792	2.68591	0.0952394	0.350654			IDH1	0.021978
IDH2	0.00352654	0.00232853	78	22040	101	43274	1.51631	0.00696516	0.014873			IDH2	0.00343178	0.00245091	66	19166	83	33782	1.40159	0.0492253	0.0825832			IDH2	0.0049776	0.0023085	10	1999	11	4754	2.16199	0.0917071	0.244197			IDH2	0.0052356	0.0017838	2	380	5	2798						IDH2	0
IGF1R	0.00248666	0.00364265	55	22063	158	43217	0.681861	0.0135618	0.0272902			IGF1R	0.00254784	0.00363207	49	19183	123	33742	0.700721	0.0385457	0.067098			IGF1R	0.00149328	0.00482686	3	2006	23	4742	0.308336	0.0509643	0.162095			IGF1R	0.0078534	0.00249732	3	379	7	2796	3.1617	0.108242	0.365317			IGF1R	0
IKBKE	0.00492811	0.00373487	109	22009	162	43213	1.32107	0.0284543	0.0521356			IKBKE	0.00478369	0.00339584	92	19140	115	33750	1.41066	0.0165914	0.0327187			IKBKE	0.00647088	0.00335782	13	1996	16	4749	1.93315	0.100492	0.255697			IKBKE	0.0026178	0.00713521	1	381	20	2783	0.365223	0.501835	0.830268			IKBKE	0
IKZF1	0.00420472	0.0043804	93	22025	190	43185	0.959724	0.801133	0.888592			IKZF1	0.00400374	0.00437029	77	19155	148	33717	0.91579	0.578321	0.714087			IKZF1	0.00647088	0.00629591	13	1996	30	4735	1.02797	1	1			IKZF1	0	0.00285408	0	382	8	2795						IKZF1	0
INPP4B	0.00840944	0.00873775	186	21932	379	42996	0.962107	0.687806	0.787649			INPP4B	0.00857945	0.00903588	165	19067	306	33559	0.94905	0.630204	0.756244			INPP4B	0.00796416	0.0111228	16	1993	53	4712	0.713743	0.289137	0.49624			INPP4B	0.0104712	0.00356761	4	378	10	2793	2.95556	0.0768091	0.301776			INPP4B	0
IRF2	0.00402387	0.00352738	89	22029	153	43222	1.14132	0.34046	0.460432			IRF2	0.00426373	0.00380924	82	19150	129	33736	1.11982	0.430388	0.564509			IRF2	0.0024888	0.00377754	5	2004	18	4747	0.65799	0.497953	0.67733			IRF2	0.0026178	0.000713521	1	381	2	2801						IRF2	0
IRF4	0.000406908	0.000322767	9	22109	14	43361	1.2608	0.660059	0.765129			IRF4	0.000363977	0.00029529	7	19225	10	33855	1.23269	0.801451	0.904037			IRF4	0.00099552	0.000839454	2	2007	4	4761						IRF4	0	0	0	382	0	2803						IRF4	0
IRS2	0.00176327	0.00726225	39	22079	315	43060	0.241462	4.81697e-23	3.25719e-22			IRS2	0.0016119	0.00705743	31	19201	239	33626	0.227151	3.50617e-20	2.35414e-19			IRS2	0.00199104	0.00713536	4	2005	34	4731	0.2776	0.00722716	0.033043			IRS2	0.0052356	0.00963254	2	380	27	2776	0.541131	0.569167	0.86173			IRS2	0
JAK1	0.000542545	0.00112968	12	22106	49	43326	0.479981	0.0207388	0.0392656			JAK1	0.00046797	0.00103352	9	19223	35	33830	0.452538	0.0285162	0.0527572			JAK1	0.00049776	0.000839454	1	2008	4	4761						JAK1	0.0052356	0.00285408	2	380	8	2795	1.83882	0.341529	0.751285			JAK1	0
JAK2	0.0101727	0.0125648	225	21893	545	42830	0.80766	0.00726489	0.0152978			JAK2	0.0102433	0.0131404	197	19035	445	33420	0.777248	0.00333003	0.0076347			JAK2	0.0114485	0.012382	23	1986	59	4706	0.923737	0.808627	0.93523			JAK2	0.0052356	0.00820549	2	380	23	2780	0.636156	0.760337	0.951996			JAK2	0
JAK3	0.000859029	0.0009683	19	22099	42	43333	0.887055	0.786664	0.879577			JAK3	0.000883943	0.00103352	17	19215	35	33830	0.85515	0.666405	0.792937			JAK3	0	0.000419727	0	2009	2	4763						JAK3	0	0.00142704	0	382	4	2799						JAK3	0.010989
JUN	0.00167285	0.00364265	37	22081	158	43217	0.458332	6.38161e-06	1.96998e-05			JUN	0.00166389	0.00348442	32	19200	118	33747	0.476653	0.00011365	0.000330406			JUN	0.00149328	0.004617	3	2006	22	4743	0.322419	0.0760993	0.22342			JUN	0	0.00392437	0	382	11	2792	0	0.380858	0.751285			JUN	0
KDM5A	0.00886156	0.0094755	196	21922	411	42964	0.934628	0.463644	0.577522			KDM5A	0.00899542	0.00950834	173	19059	322	33543	0.945566	0.573149	0.714087			KDM5A	0.00846192	0.00734523	17	1992	35	4730	1.15333	0.64837	0.808427			KDM5A	0.0052356	0.0124866	2	380	35	2768	0.416241	0.308225	0.74526			KDM5A	0.010989
KDM5C	0.018763	0.0135101	415	21703	586	42789	1.39625	3.4792e-07	1.1763e-06			KDM5C	0.0185108	0.0140263	356	18876	475	33390	1.32575	8.34517e-05	0.00024772			KDM5C	0.0204082	0.0151102	41	1968	72	4693	1.35793	0.120421	0.283085			KDM5C	0.0183246	0.00927578	7	375	26	2777	1.99374	0.106124	0.365317			KDM5C	0.021978
KDM6A	0.00691744	0.0120346	153	21965	522	42853	0.571835	3.1608e-10	1.24676e-09			KDM6A	0.00696755	0.0128156	134	19098	434	33431	0.540476	8.80578e-11	3.59888e-10			KDM6A	0.00647088	0.0113326	13	1996	54	4711	0.568201	0.0795482	0.227707			KDM6A	0.0104712	0.00606493	4	378	17	2786	1.7342	0.306565	0.74526			KDM6A	0
KDR	0.00777647	0.0155389	172	21946	674	42701	0.496537	4.68458e-18	2.71515e-17			KDR	0.00821547	0.0158866	158	19074	538	33327	0.513132	1.21518e-14	6.34595e-14			KDR	0.00597312	0.0203568	12	1997	97	4668	0.289176	4.01714e-06	3.6797e-05			KDR	0.0052356	0.00784873	2	380	22	2781	0.665311	0.760364	0.951996			KDR	0
KEAP1	0.174745	0.136669	3865	18253	5928	37447	1.33759	1.80642e-37	1.50889e-36			KEAP1	0.176061	0.14168	3386	15846	4798	29067	1.29452	1.29363e-25	9.85958e-25			KEAP1	0.185167	0.196432	372	1637	936	3829	0.929616	0.296232	0.499267			KEAP1	0.123037	0.0335355	47	335	94	2709	4.04328	6.95634e-12	3.75642e-10			KEAP1	0.164835
KEL	0.0145583	0.0171297	322	21796	743	42632	0.847668	0.0142586	0.0283178			KEL	0.0140391	0.0168611	270	18962	571	33294	0.830251	0.012559	0.0258514			KEL	0.0194126	0.0193075	39	1970	92	4673	1.00556	1	1			KEL	0.0209424	0.0174813	8	374	49	2754	1.20223	0.678866	0.932002			KEL	0.010989
KIT	0.00886156	0.0177752	196	21922	771	42604	0.494051	1.19677e-20	7.38873e-20			KIT	0.0093074	0.0181899	179	19053	616	33249	0.507093	6.66355e-17	3.91484e-16			KIT	0.00647088	0.0226653	13	1996	108	4657	0.280844	9.14759e-07	1.04481e-05			KIT	0.0026178	0.00963254	1	381	27	2776	0.269855	0.243374	0.62511			KIT	0
KLHL6	0.00117551	0.000783862	26	22092	34	43341	1.50023	0.132766	0.200561			KLHL6	0.00124792	0.000826812	24	19208	28	33837	1.50995	0.149382	0.225271			KLHL6	0.00049776	0.000209864	1	2008	1	4764						KLHL6	0.0026178	0.00142704	1	381	4	2799						KLHL6	0
KMT2A	0.000904241	0.0012219	20	22098	53	43322	0.739792	0.267599	0.3781			KMT2A	0.00093594	0.0011221	18	19214	38	33827	0.83394	0.579879	0.714087			KMT2A	0.00099552	0.00209864	2	2007	10	4755	0.473842	0.528091	0.699034			KMT2A	0	0.00107028	0	382	3	2800						KMT2A	0
KMT2D	0.0139705	0.034951	309	21809	1516	41859	0.391212	7.26867e-60	1.03215e-58			KMT2D	0.0140391	0.0372361	270	18962	1261	32604	0.368159	4.7808e-59	7.09572e-58			KMT2D	0.012444	0.0312697	25	1984	149	4616	0.390371	2.91447e-06	2.78089e-05			KMT2D	0.0183246	0.0221192	7	375	62	2741	0.825247	0.850785	1			KMT2D	0.032967
LTK	0.000361696	0.000345821	8	22110	15	43360	1.04592	1	1			LTK	0.000363977	0.000413406	7	19225	14	33851	0.88039	1	1			LTK	0.00049776	0.000209864	1	2008	1	4764						LTK	0	0	0	382	0	2803						LTK	0
LYN	0.00895198	0.00965994	198	21920	419	42956	0.92605	0.392481	0.508971			LYN	0.00894343	0.00941975	172	19060	319	33546	0.948977	0.604033	0.734212			LYN	0.010453	0.0134313	21	1988	64	4701	0.775913	0.3413	0.550406			LYN	0.0052356	0.00927578	2	380	26	2777	0.562146	0.569045	0.86173			LYN	0.021978
MAP2K1	0.00415951	0.014317	92	22026	621	42754	0.287566	1.61645e-37	1.39112e-36			MAP2K1	0.00400374	0.014292	77	19155	484	33381	0.277244	5.12505e-33	4.51645e-32			MAP2K1	0.00447984	0.0232949	9	2000	111	4654	0.188676	3.47389e-09	4.97201e-08			MAP2K1	0.0052356	0.00392437	2	380	11	2792	1.33589	0.663123	0.923012			MAP2K1	0.010989
MAP2K2	0.000542545	0.000760807	12	22106	33	43342	0.712962	0.347997	0.46669			MAP2K2	0.00062396	0.000797283	12	19220	27	33838	0.782472	0.510929	0.646108			MAP2K2	0	0.000629591	0	2009	3	4762						MAP2K2	0	0.00107028	0	382	3	2800						MAP2K2	0
MAP2K4	0.00583235	0.00929107	129	21989	403	42972	0.625554	1.96961e-06	6.24416e-06			MAP2K4	0.00582363	0.00921305	112	19120	312	33553	0.629951	1.91038e-05	5.92009e-05			MAP2K4	0.0049776	0.010703	10	1999	51	4714	0.462388	0.0235972	0.0831348			MAP2K4	0.0104712	0.0110596	4	378	31	2772	0.946237	1	1			MAP2K4	0.010989
MAP3K1	0.00461163	0.0058098	102	22016	252	43123	0.792812	0.0486428	0.0844137			MAP3K1	0.0046797	0.00599439	90	19142	203	33662	0.779649	0.0511351	0.0843281			MAP3K1	0.00597312	0.00713536	12	1997	34	4731	0.836137	0.746106	0.885276			MAP3K1	0	0.00214056	0	382	6	2797						MAP3K1	0
MAP3K13	0.0041143	0.00548703	91	22027	238	43137	0.748788	0.0193115	0.0370572			MAP3K13	0.00415973	0.00587627	80	19152	199	33666	0.706666	0.00863055	0.018438			MAP3K13	0.0049776	0.00482686	10	1999	23	4742	1.03139	1	1			MAP3K13	0	0.0017838	0	382	5	2798						MAP3K13	0
MCL1	0.0274889	0.0343977	608	21510	1492	41883	0.793473	1.68713e-06	5.50741e-06			MCL1	0.0276622	0.0337517	532	18700	1143	32722	0.814449	0.000105896	0.000311069			MCL1	0.0328522	0.0503673	66	1943	240	4525	0.64044	0.00133091	0.00802046			MCL1	0.0157068	0.0228327	6	376	64	2739	0.682929	0.45931	0.817673			MCL1	0
MDM2	0.0180848	0.0553314	400	21718	2400	40975	0.314447	7.38051e-126	1.74672e-124			MDM2	0.0182508	0.0509671	351	18881	1726	32139	0.346157	4.56922e-87	9.20371e-86			MDM2	0.0149328	0.0526758	30	1979	251	4514	0.272624	1.51138e-14	3.46105e-13			MDM2	0.0235602	0.0966821	9	373	271	2532	0.225439	1.19479e-07	3.87113e-06			MDM2	0.0549451
MDM4	0.0078669	0.00629395	174	21944	273	43102	1.2519	0.023822	0.0448042			MDM4	0.00795549	0.00608298	153	19079	206	33659	1.3103	0.0130668	0.0267018			MDM4	0.00846192	0.00503673	17	1992	24	4741	1.68585	0.121146	0.283085			MDM4	0	0.00891902	0	382	25	2778	0	0.0641954	0.273675			MDM4	0.010989
MED12	0.00131115	0.00161383	29	22089	70	43305	0.812198	0.395231	0.510208			MED12	0.00124792	0.00144692	24	19208	49	33816	0.862294	0.626533	0.755053			MED12	0.00149328	0.00209864	3	2006	10	4755	0.711117	0.766532	0.900184			MED12	0.0026178	0.00356761	1	381	10	2793	0.733071	1	1			MED12	0.010989
MEF2B	0.000361696	0.000345821	8	22110	15	43360	1.04592	1	1			MEF2B	0.00031198	0.000324819	6	19226	11	33854	0.960461	1	1			MEF2B	0.00049776	0.000629591	1	2008	3	4762						MEF2B	0.0026178	0	1	381	0	2803						MEF2B	0
MEN1	0.00361696	0.00530259	80	22038	230	43145	0.680958	0.00259633	0.00599478			MEN1	0.00343178	0.0054924	66	19166	186	33679	0.623532	0.000782094	0.002005			MEN1	0.00647088	0.0069255	13	1996	33	4732	0.933928	1	1			MEN1	0	0.00142704	0	382	4	2799						MEN1	0
MERTK	0.000542545	0.000991354	12	22106	43	43332	0.54703	0.0642142	0.10986			MERTK	0.000519967	0.000620109	10	19222	21	33844	0.838424	0.712101	0.833754			MERTK	0	0.000209864	0	2009	1	4764						MERTK	0.0052356	0.00713521	2	380	20	2783	0.732368	1	1			MERTK	0
MET	0.0148748	0.0822133	329	21789	3566	39809	0.168562	0	0			MET	0.015027	0.0842463	289	18943	2853	31012	0.165835	3.69076e-281	2.60199e-279			MET	0.0134395	0.0772298	27	1982	368	4397	0.162768	1.69983e-30	1.29754e-28			MET	0.0183246	0.074563	7	375	209	2594	0.231681	5.9941e-06	0.000121381			MET	0.010989
MITF	0.00357175	0.00267435	79	22039	116	43259	1.33676	0.0487459	0.0844137			MITF	0.00358777	0.00256902	69	19163	87	33778	1.39798	0.044895	0.0767297			MITF	0.00398208	0.00272823	8	2001	13	4752	1.46142	0.472534	0.65582			MITF	0.0026178	0.00285408	1	381	8	2795						MITF	0
MKNK1	9.04241e-05	9.2219e-05	2	22116	4	43371						MKNK1	0.000103993	5.9058e-05	2	19230	2	33863						MKNK1	0	0.000419727	0	2009	2	4763						MKNK1	0	0	0	382	0	2803						MKNK1	0
MLH1	0.00506375	0.00518732	112	22006	225	43150	0.976057	0.862606	0.925027			MLH1	0.00525166	0.00519711	101	19131	176	33689	1.01055	0.950055	1			MLH1	0.00447984	0.00755509	9	2000	36	4729	0.591125	0.19025	0.381677			MLH1	0.0026178	0.0017838	1	381	5	2798						MLH1	0
MPL	0.000768605	0.000853026	17	22101	37	43338	0.900957	0.775217	0.870205			MPL	0.000883943	0.00100399	17	19215	34	33831	0.880328	0.771158	0.88401			MPL	0	0.000419727	0	2009	2	4763						MPL	0	0	0	382	0	2803						MPL	0
MRE11	0.00470205	0.00440346	104	22014	191	43184	1.06813	0.579418	0.700233			MRE11	0.00478369	0.00445888	92	19140	151	33714	1.0732	0.593136	0.724088			MRE11	0.00447984	0.0069255	9	2000	33	4732	0.645273	0.309327	0.50961			MRE11	0.0052356	0.00107028	2	380	3	2800						MRE11	0
MSH2	0.00397866	0.00461095	88	22030	200	43175	0.862324	0.261375	0.373018			MSH2	0.00410774	0.00481323	79	19153	163	33702	0.852822	0.255182	0.364908			MSH2	0.00348432	0.004617	7	2002	22	4743	0.753814	0.68399	0.833158			MSH2	0.0026178	0.00356761	1	381	10	2793	0.733071	1	1			MSH2	0
MSH6	0.00547066	0.0060634	121	21997	263	43112	0.901705	0.358122	0.475265			MSH6	0.00561564	0.00655544	108	19124	222	33643	0.855829	0.206198	0.299732			MSH6	0.00447984	0.00566632	9	2000	27	4738	0.789667	0.714542	0.861211			MSH6	0.0078534	0.0017838	3	379	5	2798						MSH6	0
MST1R	0.000994665	0.000691643	22	22096	30	43345	1.43856	0.190466	0.280272			MST1R	0.00103993	0.000767754	20	19212	26	33839	1.35488	0.357128	0.481866			MST1R	0.00099552	0.000419727	2	2007	2	4763						MST1R	0	0.000356761	0	382	1	2802						MST1R	0
MTOR	0.0037526	0.0045879	83	22035	199	43176	0.817249	0.130025	0.198533			MTOR	0.00379576	0.00463605	73	19159	157	33708	0.818057	0.16921	0.248527			MTOR	0.00398208	0.00398741	8	2001	19	4746	0.998659	1	1			MTOR	0.0026178	0.00463789	1	381	13	2790	0.563295	1	1			MTOR	0
MUTYH	0.0182657	0.0179827	404	21714	780	42595	1.01603	0.804113	0.888592			MUTYH	0.0188748	0.0179832	363	18869	609	33256	1.05053	0.458975	0.591008			MUTYH	0.00547536	0.00965373	11	1998	46	4719	0.564793	0.108065	0.263265			MUTYH	0.0497382	0.032822	19	363	92	2711	1.54237	0.100721	0.354713			MUTYH	0.010989
MYB	0.000316484	0.0012219	7	22111	53	43322	0.258775	0.000166286	0.000454088			MYB	0.00031198	0.00132881	6	19226	45	33820	0.234544	0.000117195	0.000337234			MYB	0.00049776	0.00104932	1	2008	5	4760						MYB	0	0.000713521	0	382	2	2801						MYB	0
MYC	0.0681798	0.0857406	1508	20610	3719	39656	0.7802	2.39019e-15	1.1909e-14			MYC	0.0666077	0.0835376	1281	17951	2829	31036	0.782877	1.5708e-12	7.26174e-12			MYC	0.0836237	0.105352	168	1841	502	4263	0.774938	0.00652758	0.031142			MYC	0.0837696	0.084909	32	350	238	2565	0.985354	1	1			MYC	0.0549451
MYCL	0.00298399	0.00873775	66	22052	379	42996	0.339535	1.50531e-19	8.90642e-19			MYCL	0.00291181	0.00912446	56	19176	309	33556	0.317133	8.59962e-19	5.51157e-18			MYCL	0.00398208	0.00986359	8	2001	47	4718	0.401331	0.0116347	0.0502707			MYCL	0.0026178	0.00321085	1	381	9	2794	0.814815	1	1			MYCL	0
MYCN	0.00370739	0.00537176	82	22036	233	43142	0.68901	0.00338405	0.00765676			MYCN	0.00348378	0.00501993	67	19165	170	33695	0.692919	0.0100667	0.0210282			MYCN	0.00647088	0.00755509	13	1996	36	4729	0.855558	0.753965	0.88999			MYCN	0	0.00570817	0	382	16	2787	0	0.244349	0.62511			MYCN	0
MYD88	0.00330048	0.00288184	73	22045	125	43250	1.14575	0.366806	0.484525			MYD88	0.00363977	0.00321866	70	19162	109	33756	1.13131	0.436353	0.567057			MYD88	0.00049776	0.00125918	1	2008	6	4759						MYD88	0.0052356	0.00285408	2	380	8	2795	1.83882	0.341529	0.751285			MYD88	0
NBN	0.0105344	0.00802305	233	21885	348	43027	1.31635	0.00148964	0.00352547			NBN	0.0109713	0.00871106	211	19021	295	33570	1.26235	0.0105811	0.0219402			NBN	0.00945744	0.00776495	19	1990	37	4728	1.22005	0.466168	0.654924			NBN	0	0.00356761	0	382	10	2793	0	0.619692	0.89634			NBN	0.010989
NF1	0.0397866	0.0927954	880	21238	4025	39350	0.405087	1.26826e-144	3.27441e-143			NF1	0.0389975	0.0973867	750	18482	3298	30567	0.37611	3.43109e-144	8.79606e-143			NF1	0.0457939	0.10808	92	1917	515	4250	0.396048	5.01038e-18	1.43422e-16			NF1	0.0418848	0.0371031	16	366	104	2699	1.13451	0.666619	0.923012			NF1	0.0549451
NF2	0.0126142	0.0181441	279	21839	787	42588	0.691328	8.02474e-08	2.81361e-07			NF2	0.0120112	0.0181308	231	19001	614	33251	0.658373	3.81369e-08	1.3967e-07			NF2	0.0184171	0.023085	37	1972	110	4655	0.794002	0.273043	0.484704			NF2	0.0104712	0.00749197	4	378	21	2782	1.40186	0.53156	0.836046			NF2	0.010989
NFE2L2	0.014287	0.0213026	316	21802	924	42451	0.665896	2.12369e-10	8.49475e-10			NFE2L2	0.0144551	0.0227964	278	18954	772	33093	0.628728	1.30277e-11	5.56636e-11			NFE2L2	0.0154306	0.0214061	31	1978	102	4663	0.716474	0.124563	0.284463			NFE2L2	0.0052356	0.00570817	2	380	16	2787	0.916776	1	1			NFE2L2	0.021978
NFKBIA	0.0692649	0.0647608	1532	20586	2809	40566	1.07472	0.0295879	0.0531832			NFKBIA	0.0688956	0.0617156	1325	17907	2090	31775	1.12495	0.00127673	0.00318617			NFKBIA	0.0741663	0.0684155	149	1860	326	4439	1.09079	0.404729	0.598331			NFKBIA	0.065445	0.0902604	25	357	253	2550	0.705816	0.121636	0.402145			NFKBIA	0.0659341
NKX2-1	0.0843205	0.0805072	1865	20253	3492	39883	1.05173	0.0942671	0.152113			NKX2-1	0.0823107	0.0759781	1583	17649	2573	31292	1.09082	0.00918237	0.0194694			NKX2-1	0.107516	0.0894019	216	1793	426	4339	1.22703	0.0230929	0.0826293			NKX2-1	0.078534	0.115947	30	352	325	2478	0.649825	0.0299838	0.156689			NKX2-1	0.0549451
NOTCH1	0.0104892	0.0211182	232	21886	916	42459	0.491356	1.71036e-24	1.24549e-23			NOTCH1	0.0106073	0.0231507	204	19028	784	33081	0.452376	1.05771e-26	8.77279e-26			NOTCH1	0.0114485	0.0151102	23	1986	72	4693	0.75486	0.259879	0.468601			NOTCH1	0.0104712	0.0110596	4	378	31	2772	0.946237	1	1			NOTCH1	0.010989
NOTCH2	0.0103536	0.0118271	229	21889	513	42862	0.874107	0.0933458	0.151487			NOTCH2	0.00977537	0.0118116	188	19044	400	33465	0.825906	0.0310324	0.0557398			NOTCH2	0.0149328	0.0155299	30	1979	74	4691	0.960969	0.91412	1			NOTCH2	0.013089	0.00713521	5	377	20	2783	1.84549	0.212877	0.594588			NOTCH2	0.032967
NOTCH3	0.00859029	0.0136023	190	21928	590	42785	0.628339	1.00836e-08	3.71916e-08			NOTCH3	0.00899542	0.0150598	173	19059	510	33355	0.593659	1.22085e-09	4.65242e-09			NOTCH3	0.00597312	0.00839454	12	1997	40	4725	0.709815	0.361124	0.56642			NOTCH3	0.0078534	0.00927578	3	379	26	2777	0.845443	1	1			NOTCH3	0
NPM1	0.00131115	0.00152161	29	22089	66	43309	0.861502	0.587417	0.703909			NPM1	0.00119592	0.00147645	23	19209	50	33815	0.809771	0.465217	0.596324			NPM1	0.0024888	0.00146905	5	2004	7	4758	1.69589	0.355942	0.562143			NPM1	0	0.00214056	0	382	6	2797						NPM1	0
NRAS	0.0022606	0.0166916	50	22068	724	42651	0.133474	4.59877e-75	7.68265e-74			NRAS	0.00223586	0.0177469	43	19189	601	33264	0.124027	3.97489e-70	6.59363e-69			NRAS	0.00298656	0.0163694	6	2003	78	4687	0.179999	7.52718e-07	9.07223e-06			NRAS	0.0026178	0.00856225	1	381	24	2779	0.303915	0.351985	0.751285			NRAS	0
NTRK1	0.012162	0.0133026	269	21849	577	42798	0.913205	0.227435	0.331238			NTRK1	0.0124272	0.0135833	239	18993	460	33405	0.913814	0.267614	0.3736			NTRK1	0.012444	0.0174187	25	1984	83	4682	0.710807	0.166852	0.344226			NTRK1	0.0052356	0.00713521	2	380	20	2783	0.732368	1	1			NTRK1	0
NTRK2	0.000632969	0.000599424	14	22104	26	43349	1.056	0.868212	0.925027			NTRK2	0.00062396	0.000531522	12	19220	18	33847	1.17402	0.705494	0.832424			NTRK2	0.00049776	0.00125918	1	2008	6	4759						NTRK2	0	0.000356761	0	382	1	2802						NTRK2	0
NTRK3	0.00244145	0.00267435	54	22064	116	43259	0.9127	0.626456	0.741306			NTRK3	0.00254784	0.00259855	49	19183	88	33777	0.980433	1	1			NTRK3	0.00199104	0.00440714	4	2005	21	4744	0.450683	0.186919	0.378801			NTRK3	0	0	0	382	0	2803						NTRK3	0
PALB2	0.00610363	0.00666282	135	21983	289	43086	0.915556	0.410287	0.522518			PALB2	0.0062916	0.00667356	121	19111	226	33639	0.942403	0.614543	0.743781			PALB2	0.00447984	0.00776495	9	2000	37	4728	0.575027	0.147097	0.317786			PALB2	0.0026178	0.00499465	1	381	14	2789	0.522872	1	1			PALB2	0.032967
PARP1	0.00583235	0.00382709	129	21989	166	43209	1.52704	0.000417279	0.00109729			PARP1	0.00556364	0.0036616	107	19125	124	33741	1.52236	0.0015807	0.00384273			PARP1	0.00846192	0.00482686	17	1992	23	4742	1.75952	0.0829645	0.228902			PARP1	0.0052356	0.00321085	2	380	9	2794	1.63392	0.631862	0.905855			PARP1	0
PARP2	0.000135636	4.61095e-05	3	22115	2	43373						PARP2	0.00015599	5.9058e-05	3	19229	2	33863						PARP2	0	0	0	2009	0	4765						PARP2	0	0	0	382	0	2803						PARP2	0
PARP3	4.5212e-05	0.000161383	1	22117	7	43368						PARP3	5.19967e-05	0.000118116	1	19231	4	33861						PARP3	0	0.000209864	0	2009	1	4764						PARP3	0	0.000713521	0	382	2	2801						PARP3	0
PAX5	0.00642011	0.006317	142	21976	274	43101	1.01643	0.876116	0.928422			PAX5	0.0061876	0.00623062	119	19113	211	33654	0.993053	1	1			PAX5	0.00846192	0.00839454	17	1992	40	4725	1.00809	1	1			PAX5	0.0078534	0.00428113	3	379	12	2791	1.84103	0.411423	0.757393			PAX5	0
PBRM1	0.0173614	0.0243689	384	21734	1057	42318	0.707362	4.37438e-09	1.63464e-08			PBRM1	0.0170029	0.0258969	327	18905	877	32988	0.65062	1.7775e-11	7.3714e-11			PBRM1	0.0204082	0.0258132	41	1968	123	4642	0.786247	0.195251	0.385453			PBRM1	0.0209424	0.0099893	8	374	28	2775	2.11994	0.0684438	0.277197			PBRM1	0.032967
PDCD1LG2	0.00465684	0.00781556	103	22015	339	43036	0.593951	1.89994e-06	6.13162e-06			PDCD1LG2	0.00431572	0.00803189	83	19149	272	33593	0.535318	2.19265e-07	7.82693e-07			PDCD1LG2	0.00895968	0.00839454	18	1991	40	4725	1.06793	0.885254	0.998636			PDCD1LG2	0	0.00463789	0	382	13	2790	0	0.3873	0.751285			PDCD1LG2	0
PDGFRA	0.00700787	0.0137637	155	21963	597	42778	0.505692	1.61544e-15	8.19258e-15			PDGFRA	0.00722754	0.0142035	139	19093	481	33384	0.505282	1.25546e-13	6.21121e-13			PDGFRA	0.00696864	0.0174187	14	1995	83	4682	0.395857	0.000689057	0.0045084			PDGFRA	0.0026178	0.00677845	1	381	19	2784	0.384584	0.500358	0.830268			PDGFRA	0
PDGFRB	0.00167285	0.0021902	37	22081	95	43280	0.76339	0.168326	0.248982			PDGFRB	0.00171589	0.00197844	33	19199	67	33798	0.867065	0.533635	0.668823			PDGFRB	0.00199104	0.00356768	4	2005	17	4748	0.557195	0.346713	0.55137			PDGFRB	0	0.00285408	0	382	8	2795						PDGFRB	0
PDK1	4.5212e-05	0.000161383	1	22117	7	43368						PDK1	5.19967e-05	0.000177174	1	19231	6	33859						PDK1	0	0	0	2009	0	4765						PDK1	0	0.000356761	0	382	1	2802						PDK1	0
PIK3C2B	0.00818338	0.00700865	181	21937	304	43071	1.169	0.101342	0.159894			PIK3C2B	0.00816348	0.00688026	157	19075	233	33632	1.18804	0.10117	0.1585			PIK3C2B	0.0099552	0.00482686	20	1989	23	4742	2.07314	0.0188593	0.0719798			PIK3C2B	0	0.0110596	0	382	31	2772	0	0.0446385	0.212689			PIK3C2B	0
PIK3C2G	0.00167285	0.00182133	37	22081	79	43296	0.91834	0.695678	0.79029			PIK3C2G	0.0015599	0.00159457	30	19202	54	33811	0.978226	1	1			PIK3C2G	0.00199104	0.00356768	4	2005	17	4748	0.557195	0.346713	0.55137			PIK3C2G	0.0026178	0.0017838	1	381	5	2798						PIK3C2G	0.010989
PIK3CA	0.0534406	0.0705937	1182	20936	3062	40313	0.743299	1.20142e-17	6.82406e-17			PIK3CA	0.0536086	0.071726	1031	18201	2429	31436	0.7331	1.94936e-16	1.12188e-15			PIK3CA	0.0467894	0.064638	94	1915	308	4457	0.710315	0.00407758	0.0210916			PIK3CA	0.0445026	0.068498	17	365	192	2611	0.633376	0.0782382	0.301776			PIK3CA	0.120879
PIK3CB	0.00325527	0.00763112	72	22046	331	43044	0.424705	1.2333e-12	5.38856e-12			PIK3CB	0.0031718	0.00770707	61	19171	261	33604	0.409671	1.34223e-11	5.64938e-11			PIK3CB	0.0049776	0.0069255	10	1999	33	4732	0.717328	0.406181	0.598331			PIK3CB	0.0026178	0.00784873	1	381	22	2781	0.331782	0.512511	0.830268			PIK3CB	0
PIK3R1	0.00492811	0.00783862	109	22009	340	43035	0.626858	1.55099e-05	4.61468e-05			PIK3R1	0.00504368	0.00776613	97	19135	263	33602	0.647668	0.000217865	0.000602332			PIK3R1	0.00447984	0.00881427	9	2000	42	4723	0.506036	0.0647812	0.200472			PIK3R1	0.0026178	0.00784873	1	381	22	2781	0.331782	0.512511	0.830268			PIK3R1	0
PMS2	0.00483769	0.00401153	107	22011	174	43201	1.20695	0.129463	0.198533			PMS2	0.00478369	0.00372066	92	19140	126	33739	1.28709	0.0667298	0.1083			PMS2	0.0049776	0.00713536	10	1999	34	4731	0.696083	0.407597	0.598331			PMS2	0.013089	0.00249732	5	377	7	2796	5.29746	0.0093368	0.0647072			PMS2	0
POLD1	0.000723393	0.000622478	16	22102	27	43348	1.16223	0.631121	0.743727			POLD1	0.000727953	0.000738225	14	19218	25	33840	0.986076	1	1			POLD1	0.00099552	0.000209864	2	2007	1	4764						POLD1	0	0.000356761	0	382	1	2802						POLD1	0
POLE	0.000994665	0.000853026	22	22096	37	43338	1.16621	0.582982	0.701554			POLE	0.00114393	0.000974457	22	19210	33	33832	1.17411	0.576065	0.714087			POLE	0	0.000629591	0	2009	3	4762						POLE	0	0	0	382	0	2803						POLE	0
PPARG	9.04241e-05	4.61095e-05	2	22116	2	43373						PPARG	0.000103993	5.9058e-05	2	19230	2	33863						PPARG	0	0	0	2009	0	4765						PPARG	0	0	0	382	0	2803						PPARG	0
PPP2R1A	0.00126594	0.00119885	28	22090	52	43323	1.05603	0.813749	0.892296			PPP2R1A	0.00124792	0.00138786	24	19208	47	33818	0.89904	0.712534	0.833754			PPP2R1A	0.00149328	0.000629591	3	2006	3	4762						PPP2R1A	0.0026178	0.000356761	1	381	1	2802						PPP2R1A	0
PRDM1	0.00207975	0.00322767	46	22072	140	43235	0.643611	0.00827399	0.017278			PRDM1	0.00192388	0.00307102	37	19195	104	33761	0.625742	0.0138382	0.027874			PRDM1	0.00348432	0.00587618	7	2002	28	4737	0.591533	0.26628	0.476391			PRDM1	0.0026178	0.0017838	1	381	5	2798						PRDM1	0
PRKAR1A	0.000994665	0.00186744	22	22096	81	43294	0.532172	0.00665674	0.0143221			PRKAR1A	0.00093594	0.00206703	18	19214	70	33795	0.452282	0.00175353	0.00422645			PRKAR1A	0.00199104	0.00125918	4	2005	6	4759	1.58238	0.495725	0.67733			PRKAR1A	0	0.00142704	0	382	4	2799						PRKAR1A	0
PRKCI	0.00718872	0.0221556	159	21959	961	42414	0.319573	8.84812e-51	9.66486e-50			PRKCI	0.00691556	0.023387	133	19099	792	33073	0.290797	1.73301e-50	2.03628e-49			PRKCI	0.00945744	0.0193075	19	1990	92	4673	0.484963	0.0031573	0.0172148			PRKCI	0.0078534	0.0139137	3	379	39	2764	0.56099	0.472741	0.830268			PRKCI	0
PRKN	0.00773126	0.0100749	171	21947	437	42938	0.765564	0.00293444	0.00672082			PRKN	0.00769551	0.0109848	148	19084	372	33493	0.698238	0.000198288	0.000559171			PRKN	0.0099552	0.00839454	20	1989	40	4725	1.18778	0.570296	0.733696			PRKN	0.0026178	0.00499465	1	381	14	2789	0.522872	1	1			PRKN	0.010989
PTCH1	0.0048829	0.00638617	108	22010	277	43098	0.763451	0.0173567	0.0337623			PTCH1	0.00478369	0.00637827	92	19140	216	33649	0.748797	0.0203524	0.0387796			PTCH1	0.00647088	0.0069255	13	1996	33	4732	0.933928	1	1			PTCH1	0.0026178	0.00606493	1	381	17	2786	0.430137	0.714272	0.940748			PTCH1	0
PTEN	0.0153721	0.0456023	340	21778	1978	41397	0.326741	1.71161e-99	3.47213e-98			PTEN	0.015495	0.0456519	298	18934	1546	32319	0.32902	1.40335e-83	2.47341e-82			PTEN	0.0129418	0.0457503	26	1983	218	4547	0.273476	6.38648e-13	1.32955e-11			PTEN	0.0157068	0.0453086	6	376	127	2676	0.336237	0.0039666	0.0458992			PTEN	0
PTPN11	0.00280315	0.00624784	62	22056	271	43104	0.447109	1.05825e-09	4.06139e-09			PTPN11	0.00275582	0.00652591	53	19179	221	33644	0.420693	1.40814e-09	5.2946e-09			PTPN11	0.00298656	0.00797482	6	2003	38	4727	0.372625	0.0195885	0.0735372			PTPN11	0.0026178	0.00214056	1	381	6	2797						PTPN11	0
QKI	0.00167285	0.00292795	37	22081	127	43248	0.570618	0.00213676	0.0050152			QKI	0.00176789	0.00318913	34	19198	108	33757	0.553558	0.0021197	0.00502315			QKI	0.00149328	0.00167891	3	2006	8	4757	0.88927	1	1			QKI	0	0.00214056	0	382	6	2797						QKI	0
RAC1	0.00103988	0.00110663	23	22095	48	43327	0.939618	0.900265	0.950466			RAC1	0.00109193	0.00124022	21	19211	42	33823	0.880303	0.695178	0.823699			RAC1	0.00099552	0.00104932	2	2007	5	4760						RAC1	0	0	0	382	0	2803						RAC1	0
RAD51	0.0011303	0.0014755	25	22093	64	43311	0.765779	0.312618	0.435213			RAD51	0.00114393	0.00106304	22	19210	36	33829	1.07617	0.785853	0.890002			RAD51	0.00149328	0.00419727	3	2006	20	4745	0.354811	0.107644	0.263265			RAD51	0	0.00107028	0	382	3	2800						RAD51	0
RAD51B	0.00207975	0.00205187	46	22072	89	43286	1.01362	0.927668	0.965047			RAD51B	0.00213186	0.00218515	41	19191	74	33791	0.975564	0.923012	0.985945			RAD51B	0.0024888	0.00167891	5	2004	8	4757	1.4836	0.545121	0.709277			RAD51B	0	0.00142704	0	382	4	2799						RAD51B	0
RAD51C	0.00203454	0.00302017	45	22073	131	43244	0.672986	0.0206483	0.0392656			RAD51C	0.00202787	0.00298243	39	19193	101	33764	0.679288	0.0426192	0.0736806			RAD51C	0.0024888	0.00314795	5	2004	15	4750	0.790086	0.808184	0.93523			RAD51C	0.0026178	0.00285408	1	381	8	2795						RAD51C	0
RAD51D	0.00244145	0.00239769	54	22064	104	43271	1.01829	0.932944	0.966993			RAD51D	0.00228785	0.00259855	44	19188	88	33777	0.880159	0.526398	0.662697			RAD51D	0.00398208	0.00125918	8	2001	6	4759	3.17108	0.036489	0.122882			RAD51D	0.0026178	0.00285408	1	381	8	2795						RAD51D	0
RAD52	4.5212e-05	4.61095e-05	1	22117	2	43373						RAD52	5.19967e-05	2.9529e-05	1	19231	1	33864						RAD52	0	0.000209864	0	2009	1	4764						RAD52	0	0	0	382	0	2803						RAD52	0
RAD54L	0.00307442	0.00267435	68	22050	116	43259	1.15006	0.390534	0.50877			RAD54L	0.00296381	0.00230326	57	19175	78	33787	1.28764	0.151919	0.227879			RAD54L	0.00348432	0.00335782	7	2002	16	4749	1.03781	1	1			RAD54L	0.0052356	0.00570817	2	380	16	2787	0.916776	1	1			RAD54L	0
RAF1	0.00357175	0.00719308	79	22039	312	43063	0.494749	3.86552e-09	1.46374e-08			RAF1	0.00369176	0.00729367	71	19161	247	33618	0.50433	1.12367e-07	4.0625e-07			RAF1	0.00398208	0.00944386	8	2001	45	4720	0.419346	0.0224221	0.0817739			RAF1	0	0.00249732	0	382	7	2796						RAF1	0
RARA	0.000632969	0.00101441	14	22104	44	43331	0.623739	0.128484	0.198313			RARA	0.000675957	0.00100399	13	19219	34	33831	0.673052	0.287605	0.397572			RARA	0.00049776	0.00104932	1	2008	5	4760						RARA	0	0.000713521	0	382	2	2801						RARA	0
RB1	0.0314676	0.103262	696	21422	4479	38896	0.282145	3.86254e-262	1.82827e-260			RB1	0.031198	0.106009	600	18632	3590	30275	0.27157	1.58484e-236	8.9385e-235			RB1	0.0358387	0.096957	72	1937	462	4303	0.346204	9.37275e-20	3.06623e-18			RB1	0.0340314	0.0984659	13	369	276	2527	0.322562	9.76084e-06	0.000175695			RB1	0.010989
RBM10	0.126096	0.0590663	2789	19329	2562	40813	2.29857	1.30768e-182	3.71382e-181			RBM10	0.132696	0.0607412	2552	16680	2057	31808	2.36585	7.97688e-169	2.49942e-167			RBM10	0.074664	0.038405	150	1859	183	4582	2.0203	1.18107e-09	1.93189e-08			RBM10	0.104712	0.0756333	40	342	212	2591	1.42944	0.0545322	0.245395			RBM10	0.0769231
REL	0.000497332	0.00313545	11	22107	136	43239	0.158197	6.12516e-14	2.85172e-13			REL	0.000519967	0.00345489	10	19222	117	33748	0.15006	2.7082e-13	1.29443e-12			REL	0	0.00293809	0	2009	14	4751	0	0.0147945	0.0604988			REL	0	0.000356761	0	382	1	2802						REL	0
RET	0.00456642	0.0216484	101	22017	939	42436	0.207316	2.06544e-74	3.2588e-73			RET	0.00452371	0.0209361	87	19145	709	33156	0.21251	4.2915e-60	6.72336e-59			RET	0.00547536	0.0201469	11	1998	96	4669	0.267763	1.84034e-06	1.83234e-05			RET	0.0052356	0.026757	2	380	75	2728	0.191439	0.00669649	0.0602684			RET	0
RICTOR	0.0334117	0.0599424	739	21379	2600	40775	0.542098	1.86313e-51	2.11651e-50			RICTOR	0.0332779	0.0616861	640	18592	2089	31776	0.523618	7.23963e-49	8.1663e-48			RICTOR	0.0423096	0.0558237	85	1924	266	4499	0.74722	0.0224967	0.0817739			RICTOR	0.0235602	0.0549411	9	373	154	2649	0.415045	0.0062845	0.0598876			RICTOR	0.032967
RNF43	0.00569672	0.00557925	126	21992	242	43133	1.02117	0.868338	0.925027			RNF43	0.00545965	0.0056991	105	19127	193	33672	0.957754	0.762632	0.877805			RNF43	0.00597312	0.0069255	12	1997	33	4732	0.861656	0.744985	0.885276			RNF43	0.0157068	0.00392437	6	376	11	2792	4.05029	0.0111323	0.0693629			RNF43	0
ROS1	0.00235103	0.0144553	52	22066	627	42748	0.160667	4.28257e-59	5.79166e-58			ROS1	0.00244384	0.0130518	47	19185	442	33423	0.18525	8.00584e-42	7.78499e-41			ROS1	0.00199104	0.0151102	4	2005	72	4693	0.130036	1.72319e-07	2.19228e-06			ROS1	0.0026178	0.0210489	1	381	59	2744	0.122069	0.00780796	0.062113			ROS1	0
RPTOR	0.00217018	0.00297406	48	22070	129	43246	0.729113	0.0669684	0.112539			RPTOR	0.00213186	0.00307102	41	19191	104	33761	0.693535	0.0468096	0.0790438			RPTOR	0.0024888	0.00293809	5	2004	14	4751	0.846699	1	1			RPTOR	0.0026178	0.0017838	1	381	5	2798						RPTOR	0
RSPO2	0	6.91643e-05	0	22118	3	43372						RSPO2	0	5.9058e-05	0	19232	2	33863						RSPO2	0	0.000209864	0	2009	1	4764						RSPO2	0	0	0	382	0	2803						RSPO2	0
SDHA	0.00406908	0.00472622	90	22028	205	43170	0.860391	0.241762	0.350308			SDHA	0.00400374	0.00484276	77	19155	164	33701	0.826052	0.179275	0.261946			SDHA	0.00398208	0.00608604	8	2001	29	4736	0.652915	0.367157	0.571966			SDHA	0.0078534	0.00321085	3	379	9	2794	2.45734	0.166214	0.489575			SDHA	0
SDHB	0.000949453	0.000991354	21	22097	43	43332	0.957693	1	1			SDHB	0.000883943	0.00103352	17	19215	35	33830	0.85515	0.666405	0.792937			SDHB	0.00099552	0.00125918	2	2007	6	4759						SDHB	0.0052356	0.000356761	2	380	1	2802						SDHB	0
SDHC	0.000949453	0.00149856	21	22097	65	43310	0.633229	0.0685306	0.114486			SDHC	0.000883943	0.00168315	17	19215	57	33808	0.524751	0.0207901	0.0393477			SDHC	0.00149328	0.00104932	3	2006	5	4760						SDHC	0.0026178	0.000356761	1	381	1	2802						SDHC	0
SDHD	0.000406908	0.000760807	9	22109	33	43342	0.534649	0.103184	0.161901			SDHD	0.000415973	0.000679167	8	19224	23	33842	0.612314	0.265517	0.372517			SDHD	0	0.00146905	0	2009	7	4758						SDHD	0.0026178	0.000356761	1	381	1	2802						SDHD	0
SETD2	0.031558	0.0352968	698	21420	1531	41844	0.890623	0.0129911	0.0263533			SETD2	0.0328619	0.0354643	632	18600	1201	32664	0.924125	0.119232	0.182735			SETD2	0.0238925	0.0342078	48	1961	163	4602	0.691071	0.0262482	0.0910733			SETD2	0.0235602	0.0321085	9	373	90	2713	0.727346	0.433993	0.789964			SETD2	0.010989
SF3B1	0.0169093	0.0117579	374	21744	510	42865	1.44566	1.088e-07	3.76819e-07			SF3B1	0.0177309	0.0128156	341	18891	434	33431	1.39046	7.24227e-06	2.34749e-05			SF3B1	0.012444	0.00797482	25	1984	38	4727	1.56747	0.0954385	0.246062			SF3B1	0.013089	0.00784873	5	377	22	2781	1.67651	0.363705	0.751285			SF3B1	0.010989
SMAD2	0.00307442	0.00481844	68	22050	209	43166	0.636936	0.00112519	0.00275477			SMAD2	0.00296381	0.0047837	57	19175	162	33703	0.618434	0.00148294	0.00363644			SMAD2	0.00298656	0.0069255	6	2003	33	4732	0.429538	0.0532746	0.167122			SMAD2	0.0052356	0.00285408	2	380	8	2795	1.83882	0.341529	0.751285			SMAD2	0
SMAD4	0.0301564	0.0342594	667	21451	1486	41889	0.876515	0.00541905	0.0119303			SMAD4	0.0292221	0.0323933	562	18670	1097	32768	0.899157	0.0456728	0.0775887			SMAD4	0.0328522	0.0379853	66	1943	181	4584	0.860275	0.321044	0.521413			SMAD4	0.0575916	0.0470924	22	360	132	2671	1.23657	0.372927	0.751285			SMAD4	0.032967
SMARCA4	0.0707116	0.0865706	1564	20554	3755	39620	0.802869	1.41113e-12	6.07212e-12			SMARCA4	0.0733153	0.0936365	1410	17822	3171	30694	0.765808	5.68096e-16	3.08083e-15			SMARCA4	0.0557491	0.0896118	112	1897	427	4338	0.599808	1.37454e-06	1.43077e-05			SMARCA4	0.0575916	0.0296111	22	360	83	2720	2.00268	0.0084351	0.062113			SMARCA4	0.0769231
SMARCB1	0.00307442	0.0050951	68	22050	221	43154	0.602184	0.000174819	0.000472845			SMARCB1	0.00337978	0.0049904	65	19167	169	33696	0.676162	0.0077115	0.0168577			SMARCB1	0.00099552	0.00587618	2	2007	28	4737	0.168589	0.00414464	0.0210916			SMARCB1	0	0.00606493	0	382	17	2786	0	0.250816	0.62511			SMARCB1	0
SMO	0.00131115	0.00133718	29	22089	58	43317	0.980511	1	1			SMO	0.00145591	0.00141739	28	19204	48	33817	1.02721	0.905423	0.985827			SMO	0.00049776	0.00167891	1	2008	8	4757						SMO	0	0	0	382	0	2803						SMO	0
SNCAIP	0.000316484	0.00048415	7	22111	21	43354	0.653581	0.425064	0.53892			SNCAIP	0.00031198	0.000561051	6	19226	19	33846	0.555925	0.297469	0.408072			SNCAIP	0	0.000209864	0	2009	1	4764						SNCAIP	0	0.000356761	0	382	1	2802						SNCAIP	0
SOCS1	0.000271272	0.000622478	6	22112	27	43348	0.435641	0.0655595	0.110827			SOCS1	0.000259983	0.000708696	5	19227	24	33841	0.366683	0.0338519	0.0604191			SOCS1	0	0.000629591	0	2009	3	4762						SOCS1	0	0	0	382	0	2803						SOCS1	0
SOX2	0.001492	0.0193429	33	22085	839	42536	0.075755	1.94582e-107	4.25086e-106			SOX2	0.0016119	0.0214381	31	19201	726	33139	0.0736954	4.74409e-102	1.11486e-100			SOX2	0.00099552	0.016999	2	2007	81	4684	0.0576255	2.05121e-10	3.61329e-09			SOX2	0	0.00606493	0	382	17	2786	0	0.250816	0.62511			SOX2	0
SOX9	0.00311963	0.0034121	69	22049	148	43227	0.914016	0.565761	0.68665			SOX9	0.00291181	0.00348442	56	19176	118	33747	0.835186	0.304388	0.414673			SOX9	0.00398208	0.00419727	8	2001	20	4745	0.948526	1	1			SOX9	0.0104712	0.00249732	4	378	7	2796	4.22676	0.033786	0.165859			SOX9	0
SPEN	0.00614884	0.0085072	136	21982	369	43006	0.721065	0.00109614	0.00270698			SPEN	0.00566764	0.00797283	109	19123	270	33595	0.709221	0.00221659	0.00520898			SPEN	0.0109507	0.0113326	22	1987	54	4711	0.965927	1	1			SPEN	0.0052356	0.00891902	2	380	25	2778	0.584842	0.763948	0.951996			SPEN	0
SPOP	0.0026223	0.00191354	58	22060	83	43292	1.37136	0.0742239	0.122556			SPOP	0.00291181	0.00191939	56	19176	65	33800	1.51856	0.0230652	0.0433626			SPOP	0	0.00188877	0	2009	9	4756						SPOP	0.0052356	0.00107028	2	380	3	2800						SPOP	0
SRC	0.00230581	0.00468012	51	22067	203	43172	0.491511	1.97878e-06	6.24416e-06			SRC	0.00233985	0.00484276	45	19187	164	33701	0.481953	4.8581e-06	1.61175e-05			SRC	0.0024888	0.004617	5	2004	22	4743	0.537901	0.290376	0.49624			SRC	0	0.00249732	0	382	7	2796						SRC	0
STAG2	0.00908762	0.0099366	201	21917	431	42944	0.913777	0.310493	0.434384			STAG2	0.0093594	0.0104237	180	19052	353	33512	0.896928	0.257506	0.364908			STAG2	0.00597312	0.0113326	12	1997	54	4711	0.524231	0.0420182	0.137459			STAG2	0.0157068	0.00535141	6	376	15	2788	2.96596	0.0322619	0.163326			STAG2	0
STAT3	0.00221539	0.00322767	49	22069	140	43235	0.685679	0.0252146	0.0468035			STAT3	0.00249584	0.00333678	48	19184	113	33752	0.747348	0.100347	0.1585			STAT3	0.00049776	0.0023085	1	2008	11	4754	0.21523	0.124929	0.284463			STAT3	0	0.00321085	0	382	9	2794						STAT3	0
STK11	0.285831	0.144553	6322	15796	6270	37105	2.36849	0	0			STK11	0.290921	0.150539	5595	13637	5098	28767	2.31513	0	0			STK11	0.279243	0.19979	561	1448	952	3813	1.55176	1.54437e-12	2.94717e-11			STK11	0.193717	0.0360328	74	308	101	2702	6.42754	7.9688e-26	6.45473e-24			STK11	0.263736
SUFU	0.00140157	0.00262824	31	22087	114	43261	0.532619	0.00146064	0.0034859			SUFU	0.00129992	0.0027462	25	19207	93	33772	0.472666	0.000513026	0.00133957			SUFU	0.0024888	0.00251836	5	2004	12	4753	0.988232	1	1			SUFU	0.0026178	0.0017838	1	381	5	2798						SUFU	0
SYK	0.000135636	0.000138329	3	22115	6	43369						SYK	0.00015599	0.000118116	3	19229	4	33861						SYK	0	0.000209864	0	2009	1	4764						SYK	0	0.000356761	0	382	1	2802						SYK	0
TBX3	0.00673659	0.00622478	149	21969	270	43105	1.08278	0.437357	0.552042			TBX3	0.00644759	0.00664403	124	19108	225	33640	0.970242	0.823245	0.917609			TBX3	0.010453	0.00776495	21	1988	37	4728	1.34983	0.311704	0.509859			TBX3	0.0052356	0.0017838	2	380	5	2798						TBX3	0
TEK	0.000632969	0.000668588	14	22104	29	43346	0.946691	1	1			TEK	0.00062396	0.000649638	12	19220	22	33843	0.960448	1	1			TEK	0.00099552	0.00125918	2	2007	6	4759						TEK	0	0.000356761	0	382	1	2802						TEK	0
TERC	0.00881635	0.0258905	195	21923	1123	42252	0.334659	8.75766e-56	1.03632e-54			TERC	0.00837146	0.0272553	161	19071	923	32942	0.301301	3.08303e-56	4.14006e-55			TERC	0.012444	0.0209864	25	1984	100	4665	0.587828	0.0173833	0.0674709			TERC	0.0104712	0.0181948	4	378	51	2752	0.571014	0.400039	0.753563			TERC	0.010989
TERT	0.0364861	0.0368876	807	21311	1600	41775	0.988704	0.809166	0.89071			TERT	0.0372816	0.040248	717	18515	1363	32502	0.923442	0.093824	0.149482			TERT	0.0318566	0.0279119	64	1945	133	4632	1.14598	0.384281	0.586669			TERT	0.0235602	0.0185516	9	373	52	2751	1.2765	0.548002	0.853618			TERT	0.032967
TET2	0.0353558	0.0340519	782	21336	1477	41898	1.0397	0.389692	0.50877			TET2	0.0361897	0.0360254	696	18536	1220	32645	1.00473	0.922878	0.985945			TET2	0.0283723	0.0239244	57	1952	114	4651	1.19134	0.308765	0.50961			TET2	0.052356	0.0371031	20	362	104	2699	1.43381	0.157516	0.481466			TET2	0.021978
TGFBR2	0.00348133	0.00242075	77	22041	105	43270	1.43965	0.0182791	0.0353147			TGFBR2	0.00348378	0.00239185	67	19165	81	33784	1.45812	0.02569	0.0479774			TGFBR2	0.0024888	0.00251836	5	2004	12	4753	0.988232	1	1			TGFBR2	0.0104712	0.00214056	4	378	6	2797	4.93298	0.0236934	0.127945			TGFBR2	0
TIPARP	0.000180848	0.000322767	4	22114	14	43361	0.560227	0.454879	0.5691			TIPARP	0.00015599	0.000354348	3	19229	12	33853	0.440129	0.283055	0.39321			TIPARP	0.00049776	0.000209864	1	2008	1	4764						TIPARP	0	0.000356761	0	382	1	2802						TIPARP	0
TMPRSS2	0	0.000530259	0	22118	23	43352	0	9.24434e-05	0.00025994			TMPRSS2	0	0.00059058	0	19232	20	33845	0	0.000204268	0.000570331			TMPRSS2	0	0.000209864	0	2009	1	4764						TMPRSS2	0	0.000356761	0	382	1	2802						TMPRSS2	0
TNFAIP3	0.00221539	0.00223631	49	22069	97	43278	0.990624	1	1			TNFAIP3	0.00239185	0.00239185	46	19186	81	33784	0.999999	1	1			TNFAIP3	0.00149328	0.00188877	3	2006	9	4756	0.790296	1	1			TNFAIP3	0	0.00142704	0	382	4	2799						TNFAIP3	0
TNFRSF14	0.001492	0.00186744	33	22085	81	43294	0.798655	0.321591	0.441216			TNFRSF14	0.00145591	0.00200797	28	19204	68	33797	0.724662	0.167381	0.247127			TNFRSF14	0.00149328	0.00104932	3	2006	5	4760						TNFRSF14	0.0026178	0.00107028	1	381	3	2800						TNFRSF14	0
TP53	0.473641	0.70015	10476	11642	30369	13006	0.385373	0	0			TP53	0.462926	0.707308	8903	10329	23953	9912	0.356681	0	0			TP53	0.582877	0.743127	1171	838	3541	1224	0.483024	4.57698e-38	5.24064e-36			TP53	0.505236	0.603996	193	189	1693	1110	0.669517	0.000300756	0.00442932			TP53	0.362637
TSC1	0.00424993	0.00938329	94	22024	407	42968	0.450591	8.39241e-14	3.84427e-13			TSC1	0.00426373	0.00962646	82	19150	326	33539	0.440532	1.73362e-12	7.88515e-12			TSC1	0.00447984	0.0104932	9	2000	50	4715	0.42435	0.0144017	0.0599635			TSC1	0.0052356	0.00606493	2	380	17	2786	0.862539	1	1			TSC1	0
TSC2	0.00506375	0.00804611	112	22006	349	43026	0.627455	1.03322e-05	3.12164e-05			TSC2	0.00504368	0.00850436	97	19135	288	33577	0.591007	4.30224e-06	1.44432e-05			TSC2	0.00647088	0.00860441	13	1996	41	4724	0.750428	0.454752	0.642828			TSC2	0.0026178	0.00285408	1	381	8	2795						TSC2	0
TYRO3	0.00022606	0.000230548	5	22113	10	43365	0.980532	1	1			TYRO3	0.000207987	0.000265761	4	19228	9	33856	0.782562	0.780289	0.887729			TYRO3	0.00049776	0.000209864	1	2008	1	4764						TYRO3	0	0	0	382	0	2803						TYRO3	0
U2AF1	0.0382946	0.0124265	847	21271	539	42836	3.16458	8.61717e-98	1.63152e-96			U2AF1	0.0393615	0.0125203	757	18475	424	33441	3.23165	7.40683e-86	1.39248e-84			U2AF1	0.0368342	0.0165792	74	1935	79	4686	2.26843	9.58126e-07	1.04481e-05			U2AF1	0.013089	0.00784873	5	377	22	2781	1.67651	0.363705	0.751285			U2AF1	0
VEGFA	0.00547066	0.0128876	121	21997	559	42816	0.421324	1.23853e-20	7.48387e-20			VEGFA	0.00519967	0.0124908	100	19132	423	33442	0.41323	1.15499e-17	7.23791e-17			VEGFA	0.00647088	0.0165792	13	1996	79	4686	0.38633	0.00075412	0.00479704			VEGFA	0.0104712	0.00891902	4	378	25	2778	1.17587	0.771658	0.954264			VEGFA	0
VHL	0.00307442	0.0041268	68	22050	179	43196	0.744202	0.0429124	0.0752291			VHL	0.0031718	0.00439982	61	19171	149	33716	0.720004	0.0308839	0.0557398			VHL	0.00199104	0.00398741	4	2005	19	4746	0.498333	0.255278	0.463958			VHL	0.0026178	0.00107028	1	381	3	2800						VHL	0
WT1	0.00673659	0.00613256	149	21969	266	43109	1.09916	0.376093	0.494492			WT1	0.00644759	0.00637827	124	19108	216	33649	1.01094	0.954872	1			WT1	0.010453	0.0069255	21	1988	33	4732	1.51472	0.137107	0.299024			WT1	0	0.00285408	0	382	8	2795						WT1	0
XPO1	0.00103988	0.000829971	23	22095	36	43339	1.25317	0.410134	0.522518			XPO1	0.00093594	0.000738225	18	19214	25	33840	1.26808	0.432469	0.564613			XPO1	0.0024888	0.00167891	5	2004	8	4757	1.4836	0.545121	0.709277			XPO1	0	0.000713521	0	382	2	2801						XPO1	0
XRCC2	0.00122073	0.00133718	27	22091	58	43317	0.912807	0.732141	0.828398			XRCC2	0.00135191	0.00144692	26	19206	49	33816	0.934249	0.811317	0.911519			XRCC2	0	0.00104932	0	2009	5	4760						XRCC2	0.0026178	0.000356761	1	381	1	2802						XRCC2	0
ZNF217	0.0140157	0.0185821	310	21808	806	42569	0.750765	1.59835e-05	4.67971e-05			ZNF217	0.0144031	0.0172154	277	18955	583	33282	0.834251	0.0135786	0.0275479			ZNF217	0.0114485	0.0201469	23	1986	96	4669	0.56325	0.0113655	0.0500518			ZNF217	0.0157068	0.0306814	6	376	86	2717	0.504144	0.139925	0.444467			ZNF217	0.010989
ZNF703	0.00682702	0.0231239	151	21967	1003	42372	0.290392	6.44923e-59	8.32536e-58			ZNF703	0.00649958	0.0245091	125	19107	830	33035	0.260384	6.1897e-59	8.72748e-58			ZNF703	0.010453	0.0239244	21	1988	114	4651	0.430967	0.000181339	0.00133957			ZNF703	0	0.0142704	0	382	40	2763	0	0.0116439	0.0698634			ZNF703	0.032967
[truncated: 18 more columns]
