# Supplementary material for: Ancestry-associated co-alteration landscape of KRAS and EGFR-altered non-squamous NSCLC
Source: NPJ Precis Oncol. 2024 Jul 20;8:153. doi: 10.1038/s41698-024-00644-4 (PMC11271287; doi:10.1038/s41698-024-00644-4)
Supplement: Supplementary file 9 — Supplementary Data 9: Patterns of co-occurrence and mutual exclusivity between samples with KRAS amplifications only and other gene alterations in the overall cohort and in different ancestry groups. [file 41698_2024_644_MOESM9_ESM.xlsx]

## Sheet: Supplementary Data 9
Supplementary Data 9: Patterns of co-occurrence and mutual exclusivity between samples with KRAS amplifications only and other
gene alterations in the overall cohort and in different ancestry groups.
This analysis includes samples with only KRAS amplifications; samples with concurrent KRAS short variants were excluded.
EUR: European, AFR: African, EAS: East Asian, SAS: South Asian, AMR: Admixed American
In each ancestry group, co-occurrence and mutual exclusivity was limited to genes altered in at least 10 cases within that ancestry
cohort.
Overall												EUR												AFR												EAS												SAS
Gene	Alteration prevalence in KRAS amplification(+)	Alteration prevalence in KRAS(-)	KRAS(+) Gene(+)	KRAS(+) Gene(-)	KRAS(-) Gene(+)	KRAS(-) Gene(-)	OR	P value	P value (FDR)			Gene	Alteration prevalence in KRAS amplification(+)	Alteration prevalence in KRAS(-)	KRAS(+) Gene(+)	KRAS(+) Gene(-)	KRAS(-) Gene(+)	KRAS(-) Gene(-)	OR	P value	P value (FDR)			Gene	Alteration prevalence in KRAS amplification(+)	Alteration prevalence in KRAS(-)	KRAS(+) Gene(+)	KRAS(+) Gene(-)	KRAS(-) Gene(+)	KRAS(-) Gene(-)	OR	P value	P value (FDR)			Gene	Alteration prevalence in KRAS amplification(+)	Alteration prevalence in KRAS(-)	KRAS(+) Gene(+)	KRAS(+) Gene(-)	KRAS(-) Gene(+)	KRAS(-) Gene(-)	OR	P value	P value (FDR)			Gene	Alteration prevalence in KRAS amplification(+)
ABL1	0.0019084	0.00205187	2	1046	89	43286	0.929942	1	1			ABL1	0.00245399	0.00180127	2	813	61	33804	1.36326	0.66093	0.963567			ABL1	0	0.00356768	0	128	17	4748	0	1	1			ABL1	0	0.00321085	0	67	9	2794						ABL1	0
ACVR1B	0.00858779	0.00682421	9	1039	296	43079	1.26067	0.446835	0.819113			ACVR1B	0.00613497	0.00729367	5	810	247	33618	0.840156	1	1			ACVR1B	0.015625	0.00671563	2	126	32	4733	2.34772	0.222912	0.957212			ACVR1B	0.0149254	0.00392437	1	66	11	2792	3.84573	0.247243	1			ACVR1B	0
AKT1	0.00954198	0.00827666	10	1038	359	43016	1.15435	0.603774	0.912154			AKT1	0.0110429	0.00826812	9	806	280	33585	1.33935	0.33145	0.761668			AKT1	0.0078125	0.00818468	1	127	39	4726	0.954169	1	1			AKT1	0	0.00784873	0	67	22	2781	0	1	1			AKT1	0
AKT2	0.0276718	0.0232161	29	1019	1007	42368	1.19738	0.349794	0.773954			AKT2	0.0294479	0.0240661	24	791	815	33050	1.23041	0.299418	0.733971			AKT2	0.03125	0.0195173	4	124	93	4672	1.62053	0.322532	1			AKT2	0.0149254	0.0221192	1	66	62	2741	0.669844	1	1			AKT2	0
AKT3	0.0104962	0.0075389	11	1037	327	43048	1.39643	0.275895	0.668331			AKT3	0.00981595	0.00744131	8	807	252	33613	1.32228	0.406893	0.836181			AKT3	0.0078125	0.00776495	1	127	37	4728	1.00617	1	1			AKT3	0.0149254	0.00784873	1	66	22	2781	1.91529	0.420401	1			AKT3	0
ALK	0.0181298	0.0494294	19	1029	2144	41231	0.355089	2.01091e-07	5.13696e-06			ALK	0.0147239	0.0449432	12	803	1522	32343	0.317564	3.83045e-06	7.68667e-05			ALK	0.0078125	0.0386149	1	127	184	4581	0.196037	0.0937117	0.64134			ALK	0.0597015	0.0802711	4	63	225	2578	0.727478	0.817906	1			ALK	0
ALOX12B	0	0.000207493	0	1048	9	43366						ALOX12B	0	0.000236232	0	815	8	33857						ALOX12B	0	0	0	128	0	4765						ALOX12B	0	0.000356761	0	67	1	2802						ALOX12B	0
AMER1	0.014313	0.00848415	15	1033	368	43007	1.697	0.0592929	0.247297			AMER1	0.0159509	0.00877012	13	802	297	33568	1.83205	0.0380582	0.198908			AMER1	0.0078125	0.0102833	1	127	49	4716	0.757834	1	1			AMER1	0.0149254	0.00463789	1	66	13	2790	3.25175	0.282129	1			AMER1	0
APC	0.0362595	0.0403689	38	1010	1751	41624	0.894375	0.577398	0.896402			APC	0.0417178	0.0406024	34	781	1375	32490	1.02867	0.857309	1			APC	0.015625	0.0413431	2	126	197	4568	0.368061	0.175818	0.907202			APC	0.0149254	0.0392437	1	66	110	2693	0.370937	0.518522	1			APC	0.142857
AR	0.0028626	0.00283573	3	1045	123	43252	1.0095	0.772859	1			AR	0.00245399	0.00280526	2	813	95	33770	0.874474	1	1			AR	0	0.00356768	0	128	17	4748	0	1	1			AR	0.0149254	0.00249732	1	66	7	2796						AR	0
ARAF	0.00954198	0.00491066	10	1038	213	43162	1.9522	0.04475	0.213131			ARAF	0.0122699	0.00487229	10	805	165	33700	2.53717	0.00869542	0.068818			ARAF	0	0.00671563	0	128	32	4733	0	1	1			ARAF	0	0.00285408	0	67	8	2795						ARAF	0
ARFRP1	0.0362595	0.0207954	38	1010	902	42473	1.77161	0.00148307	0.0126286			ARFRP1	0.0331288	0.0186919	27	788	633	33232	1.79883	0.0058775	0.0478843			ARFRP1	0.03125	0.0224554	4	124	107	4658	1.40428	0.537141	1			ARFRP1	0.0447761	0.0403139	3	64	113	2690	1.11587	0.75117	1			ARFRP1	0
ARID1A	0.0706107	0.0598732	74	974	2597	40778	1.19296	0.147949	0.456854			ARID1A	0.0736196	0.0613613	60	755	2078	31787	1.21565	0.160766	0.5637			ARID1A	0.0703125	0.0749213	9	119	357	4408	0.933832	1	1			ARID1A	0.0298507	0.0310382	2	65	87	2716	0.960566	1	1			ARID1A	0.142857
ASXL1	0.0171756	0.0180519	18	1030	783	42592	0.950608	1	1			ASXL1	0.0196319	0.019814	16	799	671	33194	0.990627	1	1			ASXL1	0.0078125	0.0134313	1	127	64	4701	0.578371	1	1			ASXL1	0.0149254	0.0099893	1	66	28	2775	1.50162	0.497638	1			ASXL1	0
ATM	0.0553435	0.0324611	58	990	1408	41967	1.74622	0.00015002	0.00156132			ATM	0.0588957	0.0350509	48	767	1187	32678	1.72286	0.000744633	0.00711253			ATM	0.0546875	0.0243442	7	121	116	4649	2.31854	0.0413073	0.371987			ATM	0.0298507	0.0189083	2	65	53	2750	1.59652	0.369578	1			ATM	0.142857
ATR	0.0133588	0.013879	14	1034	602	42773	0.962013	1	1			ATR	0.0134969	0.0140558	11	804	476	33389	0.959695	1	1			ATR	0.015625	0.0174187	2	126	83	4682	0.895391	1	1			ATR	0	0.00856225	0	67	24	2779	0	1	1			ATR	0
ATRX	0.0171756	0.0150548	18	1030	653	42722	1.14334	0.522163	0.846326			ATRX	0.0196319	0.0153846	16	799	521	33344	1.2816	0.313562	0.748763			ATRX	0.015625	0.0211962	2	126	101	4664	0.732988	1	1			ATRX	0	0.00713521	0	67	20	2783	0	1	1			ATRX	0
AURKA	0.0200382	0.0119193	21	1027	517	42858	1.69508	0.0300786	0.159473			AURKA	0.0184049	0.0112506	15	800	381	33484	1.64783	0.0648857	0.280833			AURKA	0.015625	0.0130115	2	126	62	4703	1.20405	0.684158	1			AURKA	0.0298507	0.017838	2	65	50	2753	1.69415	0.343938	1			AURKA	0
AURKB	0	0.000576369	0	1048	25	43350	0	1	1			AURKB	0	0.000679167	0	815	23	33842	0	1	1			AURKB	0	0.000419727	0	128	2	4763						AURKB	0	0	0	67	0	2803						AURKB	0
AXIN1	0.0019084	0.00129107	2	1046	56	43319	1.47907	0.398781	0.781846			AXIN1	0.00245399	0.00135833	2	813	46	33819	1.8086	0.31179	0.748763			AXIN1	0	0.000839454	0	128	4	4761						AXIN1	0	0.00107028	0	67	3	2800						AXIN1	0
AXL	0.014313	0.00876081	15	1033	380	42995	1.64295	0.0655096	0.262974			AXL	0.0159509	0.00903588	13	802	306	33559	1.77769	0.0587936	0.265217			AXL	0.0078125	0.00839454	1	127	40	4725	0.930118	1	1			AXL	0.0149254	0.00749197	1	66	21	2782	2.00722	0.406437	1			AXL	0
BAP1	0.00954198	0.0116196	10	1038	504	42871	0.819475	0.660426	0.937272			BAP1	0.00981595	0.0120478	8	807	408	33457	0.812912	0.743285	1			BAP1	0	0.0104932	0	128	50	4715	0	0.641863	1			BAP1	0.0298507	0.00713521	2	65	20	2783	4.28154	0.0919471	0.867751			BAP1	0
BARD1	0.00667939	0.00518732	7	1041	225	43150	1.28957	0.509169	0.840571			BARD1	0.00736196	0.00543334	6	809	184	33681	1.35759	0.463182	0.836181			BARD1	0	0.00482686	0	128	23	4742	0	1	1			BARD1	0.0149254	0.00428113	1	66	12	2791	3.52399	0.264889	1			BARD1	0
BCL2	0.00477099	0.00182133	5	1043	79	43296	2.62728	0.0487151	0.22079			BCL2	0.00613497	0.00194891	5	810	66	33799	3.16115	0.0258405	0.149121			BCL2	0	0.00209864	0	128	10	4755	0	1	1			BCL2	0	0.000713521	0	67	2	2801						BCL2	0
BCL2L1	0.0181298	0.0129568	19	1029	562	42813	1.40662	0.165714	0.489731			BCL2L1	0.0147239	0.0137015	12	803	464	33401	1.07574	0.759685	1			BCL2L1	0.0234375	0.0132214	3	125	63	4702	1.79124	0.248264	0.97263			BCL2L1	0.0298507	0.00677845	2	65	19	2784	4.5085	0.0848279	0.853934			BCL2L1	0
BCL2L2	0.0162214	0.00889914	17	1031	386	42989	1.83637	0.0199348	0.11432			BCL2L2	0.0110429	0.00850436	9	806	288	33577	1.30184	0.436513	0.836181			BCL2L2	0.0390625	0.00860441	5	123	41	4724	4.68372	0.00657636	0.084719			BCL2L2	0.0149254	0.0135569	1	66	38	2765	1.10247	0.604449	1			BCL2L2	0.142857
BCL6	0.0019084	0.000553314	2	1046	24	43351	3.45371	0.124718	0.412507			BCL6	0.00122699	0.000620109	1	814	21	33844	1.97988	0.407465	0.836181			BCL6	0	0.000419727	0	128	2	4763						BCL6	0.0149254	0	1	66	0	2803						BCL6	0
BCOR	0.0114504	0.0115504	12	1036	501	42874	0.991238	1	1			BCOR	0.0122699	0.0115458	10	805	391	33474	1.06349	0.741316	1			BCOR	0.0078125	0.0117524	1	127	56	4709	0.66212	1	1			BCOR	0	0.00963254	0	67	27	2776	0	1	1			BCOR	0
BCORL1	0.0152672	0.013049	16	1032	566	42809	1.17262	0.491245	0.840571			BCORL1	0.0147239	0.0131699	12	803	446	33419	1.11976	0.640789	0.944141			BCORL1	0.0234375	0.0176285	3	125	84	4681	1.33743	0.496717	1			BCORL1	0.0149254	0.00642169	1	66	18	2785	2.34428	0.362527	1			BCORL1	0
BCR	0	0.000368876	0	1048	16	43359	0	1	1			BCR	0	0.00029529	0	815	10	33855	0	1	1			BCR	0	0.000629591	0	128	3	4762						BCR	0	0.000356761	0	67	1	2802						BCR	0
BRAF	0.0458015	0.0823977	48	1000	3574	39801	0.534541	5.79579e-06	7.75531e-05			BRAF	0.0441718	0.085516	36	779	2896	30969	0.49419	7.35364e-06	0.00012731			BRAF	0.0625	0.0906611	8	120	432	4333	0.668673	0.346601	1			BRAF	0.0149254	0.0442383	1	66	124	2679	0.327346	0.366491	1			BRAF	0.142857
BRCA1	0.0114504	0.0142939	12	1036	620	42755	0.798761	0.510622	0.840571			BRCA1	0.0110429	0.015237	9	806	516	33349	0.721673	0.465148	0.836181			BRCA1	0.0234375	0.0136411	3	125	65	4700	1.73538	0.262447	0.974169			BRCA1	0	0.00820549	0	67	23	2780	0	1	1			BRCA1	0
BRCA2	0.0181298	0.0200346	19	1029	869	42506	0.903168	0.738283	1			BRCA2	0.0159509	0.0213199	13	802	722	33143	0.744087	0.386868	0.836181			BRCA2	0.03125	0.0142707	4	124	68	4697	2.22818	0.118525	0.713919			BRCA2	0.0149254	0.0156975	1	66	44	2759	0.950069	1	1			BRCA2	0.142857
BRD4	0.0114504	0.00527954	12	1036	229	43146	2.18236	0.0157182	0.0960176			BRD4	0.0110429	0.00540381	9	806	183	33682	2.0552	0.0487207	0.232683			BRD4	0.0234375	0.00566632	3	125	27	4738	4.21156	0.0424643	0.371987			BRD4	0	0.00428113	0	67	12	2791	0	1	1			BRD4	0
BRIP1	0.0114504	0.00786167	12	1036	341	43034	1.46177	0.212605	0.574442			BRIP1	0.0122699	0.00806142	10	805	273	33592	1.52854	0.168896	0.564097			BRIP1	0.015625	0.009234	2	126	44	4721	1.7031	0.339851	1			BRIP1	0	0.00606493	0	67	17	2786	0	1	1			BRIP1	0
BTG1	0.000954198	0.000645533	1	1047	28	43347	1.47861	0.499711	0.840571			BTG1	0.00122699	0.000679167	1	814	23	33842	1.80761	0.435005	0.836181			BTG1	0	0.000629591	0	128	3	4762						BTG1	0	0.000356761	0	67	1	2802						BTG1	0
BTK	0.000954198	0.000714697	1	1047	31	43344	1.33543	0.534313	0.851332			BTK	0.00122699	0.000767754	1	814	26	33839	1.59889	0.473937	0.836181			BTK	0	0.000629591	0	128	3	4762						BTK	0	0.000356761	0	67	1	2802						BTK	0
CARD11	0.000954198	0.00179827	1	1047	78	43297	0.530172	1	1			CARD11	0	0.00191939	0	815	65	33800	0	0.409371	0.836181			CARD11	0	0.00104932	0	128	5	4760						CARD11	0.0149254	0.0017838	1	66	5	2798						CARD11	0
CASP8	0.00477099	0.00571758	5	1043	248	43127	0.833649	1	1			CASP8	0.00368098	0.00617156	3	812	209	33656	0.594951	0.496317	0.864653			CASP8	0.0078125	0.004617	1	127	22	4743	1.69757	0.457235	1			CASP8	0	0.00356761	0	67	10	2793	0	1	1			CASP8	0
CBFB	0.0028626	0.00216715	3	1045	94	43281	1.32183	0.500298	0.840571			CBFB	0.00245399	0.00233279	2	813	79	33786	1.05208	0.715965	1			CBFB	0.0078125	0.00209864	1	127	10	4755	3.74409	0.25315	0.97263			CBFB	0	0.00107028	0	67	3	2800						CBFB	0
CBL	0.0104962	0.00933718	11	1037	405	42970	1.12544	0.626288	0.925682			CBL	0.0122699	0.00995128	10	805	337	33528	1.2359	0.473786	0.836181			CBL	0	0.009234	0	128	44	4721	0	0.630405	1			CBL	0	0.00535141	0	67	15	2788	0	1	1			CBL	0.142857
CCND1	0.0696565	0.0371873	73	975	1613	41762	1.9385	7.36308e-07	1.37935e-05			CCND1	0.0674847	0.0380038	55	760	1287	32578	1.83187	6.90419e-05	0.00100656			CCND1	0.101562	0.0377754	13	115	180	4585	2.87947	0.00145716	0.0285031			CCND1	0.0149254	0.0306814	1	66	86	2717	0.478682	0.722068	1			CCND1	0.285714
CCND2	0.14313	0.00585591	150	898	254	43121	28.3576	1.78837e-137	5.02531e-135			CCND2	0.142331	0.00581722	116	699	197	33668	28.3617	8.77451e-107	2.43054e-104			CCND2	0.132812	0.00503673	17	111	24	4741	30.2541	3.82836e-17	4.19205e-15			CCND2	0.119403	0.00784873	8	59	22	2781	17.1402	2.24719e-07	5.65544e-06			CCND2	0.285714
CCND3	0.0362595	0.0189741	38	1010	823	42552	1.94528	0.000249985	0.00242227			CCND3	0.0306748	0.0184261	25	790	624	33241	1.68579	0.0174191	0.117685			CCND3	0.0625	0.0228751	8	120	109	4656	2.84771	0.011054	0.129118			CCND3	0.0597015	0.0153407	4	63	43	2760	4.0753	0.0227855	0.38295			CCND3	0
CCNE1	0.0505725	0.0384784	53	995	1669	41706	1.33105	0.0514191	0.226554			CCNE1	0.0564417	0.038122	46	769	1291	32574	1.5093	0.00980862	0.0754719			CCNE1	0.0390625	0.0419727	5	123	200	4565	0.927846	1	1			CCNE1	0.0149254	0.0399572	1	66	112	2691	0.364042	0.519932	1			CCNE1	0
CD274	0.0152672	0.00889914	16	1032	386	42989	1.72667	0.0446076	0.213131			CD274	0.0147239	0.0088587	12	803	300	33565	1.67198	0.0881036	0.345041			CD274	0.0234375	0.0111228	3	125	53	4712	2.13374	0.179807	0.907202			CD274	0	0.00606493	0	67	17	2786	0	1	1			CD274	0
CD79A	0	0.000299712	0	1048	13	43362	0	1	1			CD79A	0	0.000265761	0	815	9	33856						CD79A	0	0.000209864	0	128	1	4764						CD79A	0	0.000713521	0	67	2	2801						CD79A	0
CD79B	0	0.000230548	0	1048	10	43365	0	1	1			CD79B	0	0.000206703	0	815	7	33858						CD79B	0	0.000209864	0	128	1	4764						CD79B	0	0.000713521	0	67	2	2801						CD79B	0
CDC73	0.00954198	0.00408069	10	1038	177	43198	2.35122	0.0138028	0.0901994			CDC73	0.00981595	0.00437029	8	807	148	33717	2.25841	0.0315803	0.174955			CDC73	0.015625	0.00335782	2	126	16	4749	4.71131	0.0790961	0.577296			CDC73	0	0.00285408	0	67	8	2795						CDC73	0
CDH1	0.00763359	0.00468012	8	1040	203	43172	1.63592	0.16731	0.489731			CDH1	0.00613497	0.00472464	5	810	160	33705	1.30035	0.444604	0.836181			CDH1	0	0.00545645	0	128	26	4739	0	1	1			CDH1	0.0149254	0.00428113	1	66	12	2791	3.52399	0.264889	1			CDH1	0
CDK12	0.00667939	0.00859942	7	1041	373	43002	0.775224	0.612098	0.919783			CDK12	0.00613497	0.00921305	5	810	312	33553	0.663837	0.457437	0.836181			CDK12	0.015625	0.00650577	2	126	31	4734	2.42396	0.213217	0.957212			CDK12	0	0.00570817	0	67	16	2787	0	1	1			CDK12	0
CDK4	0.155534	0.044196	163	885	1917	41458	3.98319	5.62754e-42	2.63557e-40			CDK4	0.15092	0.0415473	123	692	1407	32458	4.1004	2.9074e-33	1.34225e-31			CDK4	0.101562	0.0478489	13	115	228	4537	2.24947	0.011202	0.129118			CDK4	0.298507	0.0674278	20	47	189	2614	5.8854	1.96185e-08	5.92477e-07			CDK4	0.285714
CDK6	0.0314885	0.0230317	33	1015	999	42376	1.37912	0.0771471	0.305329			CDK6	0.0331288	0.0221172	27	788	749	33116	1.51493	0.0411371	0.211018			CDK6	0.03125	0.0281217	4	124	134	4631	1.11483	0.783611	1			CDK6	0.0149254	0.02533	1	66	71	2732	0.583013	1	1			CDK6	0
CDK8	0.0028626	0.00165994	3	1045	72	43303	1.72659	0.260376	0.653264			CDK8	0.00368098	0.00177174	3	812	60	33805	2.08159	0.184595	0.57724			CDK8	0	0.00167891	0	128	8	4757						CDK8	0	0.000356761	0	67	1	2802						CDK8	0
CDKN1A	0.0028626	0.00149856	3	1045	65	43310	1.91285	0.216402	0.574659			CDKN1A	0.00368098	0.00141739	3	812	48	33817	2.60291	0.117973	0.435713			CDKN1A	0	0.0023085	0	128	11	4754	0	1	1			CDKN1A	0	0.00142704	0	67	4	2799						CDKN1A	0
CDKN1B	0.0028626	0.00491066	3	1045	213	43162	0.581737	0.497764	0.840571			CDKN1B	0.00122699	0.00507899	1	814	172	33693	0.240651	0.198456	0.610804			CDKN1B	0.0078125	0.00734523	1	127	35	4730	1.06412	0.616251	1			CDKN1B	0.0149254	0.0017838	1	66	5	2798						CDKN1B	0
CDKN2A	0.269084	0.266974	282	766	11580	31795	1.01081	0.887618	1			CDKN2A	0.279755	0.265377	228	587	8987	24878	1.07522	0.356266	0.789486			CDKN2A	0.203125	0.253305	26	102	1207	3558	0.751401	0.216454	0.957212			CDKN2A	0.253731	0.282554	17	50	792	2011	0.863308	0.681311	1			CDKN2A	0.428571
CDKN2B	0.180344	0.172749	189	859	7493	35882	1.05363	0.508658	0.840571			CDKN2B	0.186503	0.168729	152	663	5714	28151	1.12949	0.185467	0.57724			CDKN2B	0.140625	0.150892	18	110	719	4046	0.920824	0.90021	1			CDKN2B	0.179104	0.221192	12	55	620	2183	0.768211	0.459341	1			CDKN2B	0.428571
CDKN2C	0	0.00140634	0	1048	61	43314	0	0.407114	0.783555			CDKN2C	0	0.00150598	0	815	51	33814	0	0.634821	0.94035			CDKN2C	0	0.00167891	0	128	8	4757						CDKN2C	0	0.000356761	0	67	1	2802						CDKN2C	0
CEBPA	0.00477099	0.00182133	5	1043	79	43296	2.62728	0.0487151	0.22079			CEBPA	0.00613497	0.00186033	5	810	63	33802	3.31197	0.0218937	0.138926			CEBPA	0	0.00188877	0	128	9	4756						CEBPA	0	0.000713521	0	67	2	2801						CEBPA	0
CHEK1	0.0019084	0.00228242	2	1046	99	43276	0.835815	1	1			CHEK1	0.00122699	0.00245091	1	814	83	33782	0.500015	1	1			CHEK1	0	0.00209864	0	128	10	4755	0	1	1			CHEK1	0.0149254	0.00107028	1	66	3	2800						CHEK1	0
CHEK2	0.0133588	0.0171758	14	1034	745	42630	0.774759	0.399115	0.781846			CHEK2	0.0159509	0.0205227	13	802	695	33170	0.773623	0.450722	0.836181			CHEK2	0	0.0069255	0	128	33	4732	0	1	1			CHEK2	0	0.00321085	0	67	9	2794						CHEK2	0
CIC	0.00381679	0.00813833	4	1044	353	43022	0.466955	0.157615	0.481411			CIC	0.00490798	0.008652	4	811	293	33572	0.56513	0.334558	0.761668			CIC	0	0.00839454	0	128	40	4725	0	0.626394	1			CIC	0	0.00428113	0	67	12	2791	0	1	1			CIC	0
CREBBP	0.0104962	0.0176138	11	1037	764	42611	0.591619	0.0931375	0.339892			CREBBP	0.0110429	0.0184261	9	806	624	33241	0.594836	0.143401	0.509257			CREBBP	0.0078125	0.0176285	1	127	84	4681	0.438789	0.727257	1			CREBBP	0	0.0121299	0	67	34	2769	0	1	1			CREBBP	0
CRKL	0.00763359	0.0163458	8	1040	709	42666	0.462906	0.0245766	0.132808			CRKL	0.00858896	0.0163	7	808	552	33313	0.522831	0.0902796	0.347326			CRKL	0.0078125	0.0226653	1	127	108	4657	0.33953	0.370892	1			CRKL	0	0.00927578	0	67	26	2777	0	1	1			CRKL	0
CSF1R	0.0028626	0.0029049	3	1045	126	43249	0.985395	1	1			CSF1R	0.00368098	0.0029529	3	812	100	33765	1.24748	0.523134	0.870984			CSF1R	0	0.00377754	0	128	18	4747	0	1	1			CSF1R	0	0.00214056	0	67	6	2797						CSF1R	0
CTCF	0.0028626	0.00479539	3	1045	208	43167	0.59579	0.49657	0.840571			CTCF	0.00368098	0.00484276	3	812	164	33701	0.759214	1	1			CTCF	0	0.00545645	0	128	26	4739	0	1	1			CTCF	0	0.00249732	0	67	7	2796						CTCF	0
CTNNA1	0.0028626	0.00456484	3	1045	198	43177	0.626026	0.637499	0.928172			CTNNA1	0.00245399	0.00472464	2	813	160	33705	0.51822	0.596598	0.915232			CTNNA1	0	0.00503673	0	128	24	4741	0	1	1			CTNNA1	0	0.00356761	0	67	10	2793	0	1	1			CTNNA1	0
CTNNB1	0.0353053	0.0414524	37	1011	1798	41577	0.84628	0.386771	0.781846			CTNNB1	0.0343558	0.03762	28	787	1274	32591	0.910147	0.709087	1			CTNNB1	0.046875	0.0463799	6	122	221	4544	1.0112	1	1			CTNNB1	0.0298507	0.0731359	2	65	205	2598	0.389944	0.232761	1			CTNNB1	0
CUL3	0.014313	0.0103977	15	1033	451	42924	1.38202	0.217093	0.574659			CUL3	0.0122699	0.0103942	10	805	352	33513	1.1827	0.597678	0.915232			CUL3	0.015625	0.0159496	2	126	76	4689	0.979323	1	1			CUL3	0.0298507	0.00463789	2	65	13	2790	6.60355	0.0463572	0.583328			CUL3	0
CUL4A	0.00858779	0.00696254	9	1039	302	43073	1.23545	0.454739	0.819113			CUL4A	0.00858896	0.0068212	7	808	231	33634	1.2614	0.514704	0.870984			CUL4A	0.015625	0.00755509	2	126	36	4729	2.0851	0.261961	0.974169			CUL4A	0	0.00856225	0	67	24	2779	0	1	1			CUL4A	0
CYP17A1	0	0.000322767	0	1048	14	43361	0	1	1			CYP17A1	0	0.000354348	0	815	12	33853	0	1	1			CYP17A1	0	0.000419727	0	128	2	4763						CYP17A1	0	0	0	67	0	2803						CYP17A1	0
DAXX	0.0019084	0.00313545	2	1046	136	43239	0.607904	0.775548	1			DAXX	0.00245399	0.00345489	2	813	117	33748	0.70958	1	1			DAXX	0	0.00251836	0	128	12	4753	0	1	1			DAXX	0	0.00107028	0	67	3	2800						DAXX	0
DDR1	0.0019084	0.000691643	2	1046	30	43345	2.76259	0.174003	0.493887			DDR1	0.00122699	0.000767754	1	814	26	33839	1.59889	0.473937	0.836181			DDR1	0.0078125	0.000629591	1	127	3	4762						DDR1	0	0.000356761	0	67	1	2802						DDR1	0
DDR2	0	0.00106052	0	1048	46	43329	0	0.6292	0.925682			DDR2	0	0.0011221	0	815	38	33827	0	1	1			DDR2	0	0.000839454	0	128	4	4761						DDR2	0	0.000713521	0	67	2	2801						DDR2	0
DIS3	0.000954198	0.00177522	1	1047	77	43298	0.537069	1	1			DIS3	0.00122699	0.0018308	1	814	62	33803	0.669791	1	1			DIS3	0	0.00251836	0	128	12	4753	0	1	1			DIS3	0	0.000713521	0	67	2	2801						DIS3	0
DNMT3A	0.0534351	0.0509049	56	992	2208	41167	1.05251	0.72201	0.994533			DNMT3A	0.0564417	0.0510852	46	769	1730	32135	1.11113	0.469388	0.836181			DNMT3A	0.046875	0.0635887	6	122	303	4462	0.724233	0.580107	1			DNMT3A	0.0298507	0.0356761	2	65	100	2703	0.831692	1	1			DNMT3A	0.142857
DOT1L	0	0.000530259	0	1048	23	43352	0	1	1			DOT1L	0	0.000620109	0	815	21	33844	0	1	1			DOT1L	0	0.000209864	0	128	1	4764						DOT1L	0	0.000356761	0	67	1	2802						DOT1L	0
EGFR	0.208969	0.256784	219	829	11138	32237	0.764605	0.000384422	0.0033757			EGFR	0.18773	0.224804	153	662	7613	26252	0.796966	0.0120647	0.0879452			EGFR	0.140625	0.221616	18	110	1056	3709	0.574742	0.0299832	0.298469			EGFR	0.597015	0.606136	40	27	1699	1104	0.962658	0.89973	1			EGFR	0
EMSY	0.0229008	0.0138559	24	1024	601	42774	1.66808	0.0226119	0.127079			EMSY	0.0245399	0.0141149	20	795	478	33387	1.75716	0.0234979	0.138926			EMSY	0.0078125	0.0128017	1	127	61	4704	0.607203	1	1			EMSY	0.0149254	0.0153407	1	66	43	2760	0.972516	1	1			EMSY	0.142857
EP300	0.0133588	0.0172219	14	1034	747	42628	0.772648	0.399177	0.781846			EP300	0.0134969	0.0179536	11	804	608	33257	0.74837	0.420991	0.836181			EP300	0.0078125	0.0149003	1	127	71	4694	0.520572	1	1			EP300	0.0149254	0.0121299	1	66	34	2769	1.23396	0.564716	1			EP300	0
EPHA3	0.0295802	0.013902	31	1017	603	42772	2.16214	0.000167598	0.00168197			EPHA3	0.0306748	0.0138786	25	790	470	33395	2.24852	0.000424184	0.00435181			EPHA3	0.03125	0.0157398	4	124	75	4690	2.0172	0.151297	0.849593			EPHA3	0.0298507	0.0117731	2	65	33	2770	2.58275	0.196085	1			EPHA3	0
EPHB1	0.00763359	0.00740058	8	1040	321	43054	1.03173	0.854782	1			EPHB1	0.00981595	0.00782519	8	807	265	33600	1.25693	0.542422	0.889058			EPHB1	0	0.00797482	0	128	38	4727	0	0.625749	1			EPHB1	0	0.00214056	0	67	6	2797						EPHB1	0
EPHB4	0.0200382	0.0191354	21	1027	830	42545	1.04814	0.819048	1			EPHB4	0.0233129	0.0196663	19	796	666	33199	1.18985	0.44324	0.836181			EPHB4	0.015625	0.0207765	2	126	99	4666	0.748116	1	1			EPHB4	0	0.0114163	0	67	32	2771	0	1	1			EPHB4	0
ERBB2	0.0419847	0.060219	44	1004	2612	40763	0.68393	0.0121193	0.0810841			ERBB2	0.0429448	0.0600325	35	780	2033	31832	0.702587	0.0428871	0.212138			ERBB2	0.0546875	0.0616999	7	121	294	4471	0.879772	1	1			ERBB2	0.0149254	0.0602925	1	66	169	2634	0.236148	0.183273	1			ERBB2	0
ERBB3	0.028626	0.00986744	30	1018	428	42947	2.95708	6.62494e-07	1.35335e-05			ERBB3	0.0294479	0.00968552	24	791	328	33537	3.10231	3.88496e-06	7.68667e-05			ERBB3	0.015625	0.0117524	2	126	56	4709	1.33475	0.664174	1			ERBB3	0.0298507	0.00891902	2	65	25	2778	3.41908	0.129852	1			ERBB3	0
ERBB4	0.0114504	0.00899135	12	1036	390	42985	1.27666	0.405385	0.783555			ERBB4	0.0134969	0.00947881	11	804	321	33544	1.42971	0.269051	0.684693			ERBB4	0	0.009234	0	128	44	4721	0	0.630405	1			ERBB4	0.0149254	0.00499465	1	66	14	2789	3.0184	0.298969	1			ERBB4	0
ERCC4	0	0.00198271	0	1048	86	43289	0	0.273873	0.668331			ERCC4	0	0.00209656	0	815	71	33794	0	0.41783	0.836181			ERCC4	0	0.0023085	0	128	11	4754	0	1	1			ERCC4	0	0.000356761	0	67	1	2802						ERCC4	0
ERG	0	0.000668588	0	1048	29	43346	0	1	1			ERG	0	0.000797283	0	815	27	33838	0	1	1			ERG	0	0	0	128	0	4765						ERG	0	0.000356761	0	67	1	2802						ERG	0
ERRFI1	0.00572519	0.00721614	6	1042	313	43062	0.792197	0.711949	0.990384			ERRFI1	0.00613497	0.00764801	5	810	259	33606	0.800944	0.83749	1			ERRFI1	0.0078125	0.0069255	1	127	33	4732	1.12909	0.595203	1			ERRFI1	0	0.00321085	0	67	9	2794						ERRFI1	0
ESR1	0.00381679	0.00202882	4	1044	88	43287	1.88467	0.172739	0.493887			ESR1	0.00490798	0.00218515	4	811	74	33791	2.25221	0.11156	0.423316			ESR1	0	0.00209864	0	128	10	4755	0	1	1			ESR1	0	0.000713521	0	67	2	2801						ESR1	0
ETV4	0	0	0	1048	0	43375						ETV4	0	0	0	815	0	33865						ETV4	0	0	0	128	0	4765						ETV4	0	0	0	67	0	2803						ETV4	0
ETV5	0	0.000161383	0	1048	7	43368						ETV5	0	0.000177174	0	815	6	33859						ETV5	0	0	0	128	0	4765						ETV5	0	0.000356761	0	67	1	2802						ETV5	0
ETV6	0.0019084	0.00230548	2	1046	100	43275	0.827438	1	1			ETV6	0.00122699	0.00236232	1	814	80	33785	0.518811	1	1			ETV6	0.0078125	0.00167891	1	127	8	4757						ETV6	0	0.00285408	0	67	8	2795						ETV6	0
EWSR1	0	0.000276657	0	1048	12	43363	0	1	1			EWSR1	0	0.00029529	0	815	10	33855	0	1	1			EWSR1	0	0	0	128	0	4765						EWSR1	0	0.000356761	0	67	1	2802						EWSR1	0
EZH2	0.0019084	0.00378098	2	1046	164	43211	0.503789	0.446207	0.819113			EZH2	0.00245399	0.00389783	2	813	132	33733	0.628667	0.773827	1			EZH2	0	0.00419727	0	128	20	4745	0	1	1			EZH2	0	0.00249732	0	67	7	2796						EZH2	0
FAM46C	0.000954198	0.000184438	1	1047	8	43367						FAM46C	0	0.000177174	0	815	6	33859						FAM46C	0.0078125	0.000209864	1	127	1	4764						FAM46C	0	0.000356761	0	67	1	2802						FAM46C	0
FANCA	0.00572519	0.0109971	6	1042	477	42898	0.517848	0.128882	0.421113			FANCA	0.00736196	0.0110439	6	809	374	33491	0.664139	0.395272	0.836181			FANCA	0	0.010703	0	128	51	4714	0	0.644279	1			FANCA	0	0.0103461	0	67	29	2774	0	1	1			FANCA	0
FANCC	0.0028626	0.00470317	3	1045	204	43171	0.607529	0.641108	0.928338			FANCC	0.00368098	0.0047837	3	812	162	33703	0.768633	1	1			FANCC	0	0.00587618	0	128	28	4737	0	1	1			FANCC	0	0.0017838	0	67	5	2798						FANCC	0
FANCG	0.000954198	0.00318156	1	1047	138	43237	0.299247	0.389203	0.781846			FANCG	0.00122699	0.00336631	1	814	114	33751	0.363712	0.529587	0.873188			FANCG	0	0.00293809	0	128	14	4751	0	1	1			FANCG	0	0.000713521	0	67	2	2801						FANCG	0
FANCL	0.000954198	0.00308934	1	1047	134	43241	0.308208	0.384053	0.781846			FANCL	0.00122699	0.00304149	1	814	103	33762	0.402686	0.52381	0.870984			FANCL	0	0.00398741	0	128	19	4746	0	1	1			FANCL	0	0.00142704	0	67	4	2799						FANCL	0
FAS	0.0028626	0.00424207	3	1045	184	43191	0.673877	0.806123	1			FAS	0.00245399	0.00428171	2	813	145	33720	0.572083	0.590036	0.915232			FAS	0.0078125	0.004617	1	127	22	4743	1.69757	0.457235	1			FAS	0	0.00285408	0	67	8	2795						FAS	0
FBXW7	0.0114504	0.0119654	12	1036	519	42856	0.956458	1	1			FBXW7	0.0134969	0.0129928	11	804	440	33425	1.03933	0.874951	1			FBXW7	0.0078125	0.0104932	1	127	50	4715	0.74252	1	1			FBXW7	0	0.00499465	0	67	14	2789	0	1	1			FBXW7	0
FGF10	0.0591603	0.0395389	62	986	1715	41660	1.52746	0.00234838	0.0188542			FGF10	0.0650307	0.0409272	53	762	1386	32479	1.6299	0.00130954	0.0120914			FGF10	0.0390625	0.0360965	5	123	172	4593	1.08551	0.808588	1			FGF10	0.0447761	0.0353193	3	64	99	2704	1.2803	0.514256	1			FGF10	0
FGF12	0.019084	0.0132104	20	1028	573	42802	1.45327	0.101876	0.357839			FGF12	0.0208589	0.0145283	17	798	492	33373	1.44503	0.138939	0.499819			FGF12	0.0234375	0.0113326	3	125	54	4711	2.09378	0.186411	0.907202			FGF12	0	0.00535141	0	67	15	2788	0	1	1			FGF12	0
FGF14	0.00572519	0.00426513	6	1042	185	43190	1.3443	0.465841	0.828489			FGF14	0.00245399	0.00377971	2	813	128	33737	0.648389	0.773029	1			FGF14	0.015625	0.00545645	2	126	26	4739	2.89316	0.165583	0.906566			FGF14	0.0298507	0.00927578	2	65	26	2777	3.28639	0.13782	1			FGF14	0
FGF19	0.0639313	0.0345591	67	981	1499	41876	1.90796	3.68736e-06	5.18074e-05			FGF19	0.0613497	0.0354348	50	765	1200	32665	1.77914	0.000274958	0.00317347			FGF19	0.09375	0.0344176	12	116	164	4601	2.90223	0.00200611	0.0337952			FGF19	0.0149254	0.0285408	1	66	80	2723	0.51572	1	1			FGF19	0.285714
FGF23	0.141221	0.00583285	148	900	253	43122	28.0284	3.79418e-135	5.32968e-133			FGF23	0.141104	0.00581722	115	700	197	33668	28.077	1.59717e-105	2.21208e-103			FGF23	0.117188	0.00545645	15	113	26	4739	24.195	2.86669e-14	1.56951e-12			FGF23	0.134328	0.00677845	9	58	19	2784	22.7368	5.78708e-09	2.18462e-07			FGF23	0.285714
FGF3	0.0620229	0.0331988	65	983	1440	41935	1.92564	3.66011e-06	5.18074e-05			FGF3	0.0588957	0.0343422	48	767	1163	32702	1.75971	0.000463118	0.00458156			FGF3	0.09375	0.032319	12	116	154	4611	3.0974	0.00121265	0.0274494			FGF3	0.0149254	0.02533	1	66	71	2732	0.583013	1	1			FGF3	0.285714
FGF4	0.0629771	0.0322075	66	982	1397	41978	2.01956	6.74265e-07	1.35335e-05			FGF4	0.0601227	0.0331611	49	766	1123	32742	1.86506	0.000112717	0.00141921			FGF4	0.09375	0.0316894	12	116	151	4614	3.161	0.00103352	0.0274494			FGF4	0.0149254	0.0256868	1	66	72	2731	0.574705	1	1			FGF4	0.285714
FGF6	0.139313	0.0055562	146	902	241	43134	28.97	6.01923e-135	5.32968e-133			FGF6	0.137423	0.00558098	112	703	189	33676	28.3871	2.81908e-103	2.60295e-101			FGF6	0.117188	0.004617	15	113	22	4743	28.6183	4.62144e-15	3.37365e-13			FGF6	0.149254	0.00713521	10	57	20	2783	24.4123	5.02239e-10	2.52794e-08			FGF6	0.285714
FGFR1	0.0372137	0.0266052	39	1009	1154	42221	1.41415	0.0417186	0.212952			FGFR1	0.0392638	0.0285546	32	783	967	32898	1.39037	0.0884401	0.345041			FGFR1	0.0390625	0.0268625	5	123	128	4637	1.47262	0.398871	1			FGFR1	0.0149254	0.0135569	1	66	38	2765	1.10247	0.604449	1			FGFR1	0
FGFR2	0.00572519	0.00532565	6	1042	231	43144	1.07545	0.828057	1			FGFR2	0.00368098	0.00534475	3	812	181	33684	0.68756	0.804511	1			FGFR2	0.015625	0.00734523	2	126	35	4730	2.14512	0.252175	0.97263			FGFR2	0.0149254	0.00107028	1	66	3	2800						FGFR2	0
FGFR3	0.00572519	0.00500288	6	1042	217	43158	1.14521	0.656547	0.936496			FGFR3	0.00736196	0.00487229	6	809	165	33700	1.51478	0.302665	0.735423			FGFR3	0	0.0069255	0	128	33	4732	0	1	1			FGFR3	0	0.00392437	0	67	11	2792	0	1	1			FGFR3	0
FGFR4	0.0028626	0.00398847	3	1045	173	43202	0.716907	0.802571	1			FGFR4	0.00245399	0.00363207	2	813	123	33742	0.674847	1	1			FGFR4	0	0.00377754	0	128	18	4747	0	1	1			FGFR4	0.0149254	0.00963254	1	66	27	2776	1.5578	0.485509	1			FGFR4	0
FH	0.0019084	0.00398847	2	1046	173	43202	0.477481	0.449103	0.819113			FH	0.00122699	0.00413406	1	814	140	33725	0.295937	0.268992	0.684693			FH	0.0078125	0.00587618	1	127	28	4737	1.33211	0.537437	1			FH	0	0.000713521	0	67	2	2801						FH	0
FLCN	0.00572519	0.00804611	6	1042	349	43026	0.709887	0.595105	0.90883			FLCN	0.00613497	0.00877012	5	810	297	33568	0.697676	0.565926	0.911404			FLCN	0	0.00650577	0	128	31	4734	0	1	1			FLCN	0	0.00214056	0	67	6	2797						FLCN	0
FLT1	0.0028626	0.0019366	3	1045	84	43291	1.47953	0.462727	0.828193			FLT1	0.00245399	0.00188986	2	813	64	33801	1.29924	0.669258	0.9706			FLT1	0.0078125	0.00251836	1	127	12	4753	3.11877	0.291804	0.998516			FLT1	0	0.00142704	0	67	4	2799						FLT1	0
FLT3	0.00477099	0.00368876	5	1043	160	43215	1.29479	0.600121	0.911535			FLT3	0.00368098	0.00372066	3	812	126	33739	0.989297	1	1			FLT3	0.0078125	0.00503673	1	127	24	4741	1.55545	0.485394	1			FLT3	0	0.0017838	0	67	5	2798						FLT3	0
FOXL2	0	0	0	1048	0	43375						FOXL2	0	0	0	815	0	33865						FOXL2	0	0	0	128	0	4765						FOXL2	0	0	0	67	0	2803						FOXL2	0
FUBP1	0.00572519	0.00521037	6	1042	226	43149	1.09937	0.825999	1			FUBP1	0.00736196	0.00540381	6	809	183	33682	1.36505	0.461838	0.836181			FUBP1	0	0.00608604	0	128	29	4736	0	1	1			FUBP1	0	0.00214056	0	67	6	2797						FUBP1	0
GABRA6	0.00381679	0.00198271	4	1044	86	43289	1.92858	0.163574	0.489731			GABRA6	0.00368098	0.00194891	3	812	66	33799	1.89202	0.220927	0.651029			GABRA6	0.0078125	0.00314795	1	127	15	4750	2.49344	0.346093	1			GABRA6	0	0.000713521	0	67	2	2801						GABRA6	0
GATA3	0.00381679	0.00424207	4	1044	184	43191	0.899363	1	1			GATA3	0.00490798	0.00431124	4	811	146	33719	1.1391	0.782662	1			GATA3	0	0.00629591	0	128	30	4735	0	1	1			GATA3	0	0.00142704	0	67	4	2799						GATA3	0
GATA4	0.00572519	0.00295101	6	1042	128	43247	1.94549	0.138871	0.438458			GATA4	0.00490798	0.00301196	4	811	102	33763	1.6326	0.319113	0.755507			GATA4	0.0078125	0.00335782	1	127	16	4749	2.33711	0.363255	1			GATA4	0.0149254	0.000713521	1	66	2	2801						GATA4	0
GATA6	0.0200382	0.00737752	21	1027	320	43055	2.7512	7.32127e-05	0.00079126			GATA6	0.0220859	0.00738225	18	797	250	33615	3.03674	7.39405e-05	0.00102408			GATA6	0.015625	0.00650577	2	126	31	4734	2.42396	0.213217	0.957212			GATA6	0	0.00784873	0	67	22	2781	0	1	1			GATA6	0
GID4	0.00667939	0.00221326	7	1041	96	43279	3.03147	0.0111815	0.0766343			GID4	0.00613497	0.0022442	5	810	76	33789	2.7444	0.042145	0.212138			GID4	0.015625	0.00272823	2	126	13	4752	5.8022	0.0570897	0.480871			GID4	0	0.0017838	0	67	5	2798						GID4	0
GNA11	0	0.000207493	0	1048	9	43366						GNA11	0	0.000265761	0	815	9	33856						GNA11	0	0	0	128	0	4765						GNA11	0	0	0	67	0	2803						GNA11	0
GNA13	0.000954198	0.000553314	1	1047	24	43351	1.72521	0.449548	0.819113			GNA13	0.00122699	0.000501993	1	814	17	33848	2.44602	0.348297	0.778051			GNA13	0	0.00104932	0	128	5	4760						GNA13	0	0.000356761	0	67	1	2802						GNA13	0
GNAQ	0	0.000276657	0	1048	12	43363	0	1	1			GNAQ	0	0.000236232	0	815	8	33857						GNAQ	0	0.000419727	0	128	2	4763						GNAQ	0	0	0	67	0	2803						GNAQ	0
GNAS	0.0467557	0.0266282	49	999	1155	42220	1.79294	0.000321615	0.00291529			GNAS	0.0404908	0.0256017	33	782	867	32998	1.60611	0.013459	0.0932035			GNAS	0.0625	0.0306401	8	120	146	4619	2.10913	0.0634376	0.496172			GNAS	0.0597015	0.0335355	4	63	94	2709	1.82979	0.288657	1			GNAS	0
GRM3	0.000954198	0.00274352	1	1047	119	43256	0.347178	0.536248	0.851332			GRM3	0.00122699	0.00283479	1	814	96	33769	0.432138	0.731142	1			GRM3	0	0.00272823	0	128	13	4752	0	1	1			GRM3	0	0.00249732	0	67	7	2796						GRM3	0
GSK3B	0	0.000345821	0	1048	15	43360	0	1	1			GSK3B	0	0.00029529	0	815	10	33855	0	1	1			GSK3B	0	0.000209864	0	128	1	4764						GSK3B	0	0.000713521	0	67	2	2801						GSK3B	0
H3F3A	0.000954198	0.000276657	1	1047	12	43363	3.45137	0.266851	0.663585			H3F3A	0.00122699	0.000324819	1	814	11	33854	3.78088	0.248301	0.680984			H3F3A	0	0	0	128	0	4765						H3F3A	0	0	0	67	0	2803						H3F3A	0
HGF	0.0362595	0.0297176	38	1010	1289	42086	1.22842	0.231319	0.596337			HGF	0.0355828	0.0287908	29	786	975	32890	1.24461	0.244413	0.680984			HGF	0.03125	0.0346275	4	124	165	4600	0.899316	1	1			HGF	0.0597015	0.0338923	4	63	95	2708	1.80986	0.291191	1			HGF	0
HNF1A	0.000954198	0.00112968	1	1047	49	43326	0.844512	1	1			HNF1A	0.00122699	0.0011221	1	814	38	33827	1.09359	0.604648	0.915232			HNF1A	0	0.00104932	0	128	5	4760						HNF1A	0	0.0017838	0	67	5	2798						HNF1A	0
HRAS	0.0019084	0.00447262	2	1046	194	43181	0.425588	0.338764	0.755498			HRAS	0.00245399	0.00451794	2	813	153	33712	0.542041	0.591979	0.915232			HRAS	0	0.00440714	0	128	21	4744	0	1	1			HRAS	0	0.00356761	0	67	10	2793	0	1	1			HRAS	0
HSD3B1	0.0019084	0.00124496	2	1046	54	43321	1.53392	0.382053	0.781846			HSD3B1	0.00122699	0.00124022	1	814	42	33823	0.989324	1	1			HSD3B1	0.0078125	0.000839454	1	127	4	4761						HSD3B1	0	0.0017838	0	67	5	2798						HSD3B1	0
IDH1	0.0028626	0.0036196	3	1045	157	43218	0.79026	1	1			IDH1	0.00368098	0.00375018	3	812	127	33738	0.981479	1	1			IDH1	0	0.0023085	0	128	11	4754	0	1	1			IDH1	0	0.00392437	0	67	11	2792	0	1	1			IDH1	0
IDH2	0.000954198	0.00232853	1	1047	101	43274	0.409222	0.736403	1			IDH2	0.00122699	0.00245091	1	814	83	33782	0.500015	1	1			IDH2	0	0.0023085	0	128	11	4754	0	1	1			IDH2	0	0.0017838	0	67	5	2798						IDH2	0
IGF1R	0.00477099	0.00364265	5	1043	158	43217	1.31124	0.440945	0.819113			IGF1R	0.00368098	0.00363207	3	812	123	33742	1.01352	0.771955	1			IGF1R	0.0078125	0.00482686	1	127	23	4742	1.62342	0.471501	1			IGF1R	0.0149254	0.00249732	1	66	7	2796						IGF1R	0
IKBKE	0.00667939	0.00373487	7	1041	162	43213	1.79369	0.123976	0.412507			IKBKE	0.00613497	0.00339584	5	810	115	33750	1.81159	0.210255	0.626244			IKBKE	0.0078125	0.00335782	1	127	16	4749	2.33711	0.363255	1			IKBKE	0	0.00713521	0	67	20	2783	0	1	1			IKBKE	0
IKZF1	0.0019084	0.0043804	2	1046	190	43185	0.434588	0.3364	0.755498			IKZF1	0.00245399	0.00437029	2	813	148	33717	0.560437	0.590321	0.915232			IKZF1	0	0.00629591	0	128	30	4735	0	1	1			IKZF1	0	0.00285408	0	67	8	2795						IKZF1	0
INPP4B	0.0124046	0.00873775	13	1035	379	42996	1.42492	0.237143	0.605793			INPP4B	0.00981595	0.00903588	8	807	306	33559	1.08719	0.708974	1			INPP4B	0.03125	0.0111228	4	124	53	4712	2.86792	0.0609359	0.494258			INPP4B	0	0.00356761	0	67	10	2793	0	1	1			INPP4B	0
IRF2	0.0019084	0.00352738	2	1046	153	43222	0.540147	0.592434	0.90883			IRF2	0.00245399	0.00380924	2	813	129	33736	0.643344	0.773169	1			IRF2	0	0.00377754	0	128	18	4747	0	1	1			IRF2	0	0.000713521	0	67	2	2801						IRF2	0
IRF4	0	0.000322767	0	1048	14	43361	0	1	1			IRF4	0	0.00029529	0	815	10	33855	0	1	1			IRF4	0	0.000839454	0	128	4	4761						IRF4	0	0	0	67	0	2803						IRF4	0
IRS2	0.0104962	0.00726225	11	1037	315	43060	1.45003	0.200979	0.548302			IRS2	0.00981595	0.00705743	8	807	239	33626	1.39474	0.392369	0.836181			IRS2	0.015625	0.00713536	2	126	34	4731	2.20868	0.2424	0.97263			IRS2	0.0149254	0.00963254	1	66	27	2776	1.5578	0.485509	1			IRS2	0
JAK1	0.000954198	0.00112968	1	1047	49	43326	0.844512	1	1			JAK1	0.00122699	0.00103352	1	814	35	33830	1.18743	0.575379	0.915232			JAK1	0	0.000839454	0	128	4	4761						JAK1	0	0.00285408	0	67	8	2795						JAK1	0
JAK2	0.0152672	0.0125648	16	1032	545	42830	1.21841	0.400661	0.781846			JAK2	0.0134969	0.0131404	11	804	445	33420	1.0275	0.875902	1			JAK2	0.03125	0.012382	4	124	59	4706	2.57299	0.0817177	0.577296			JAK2	0	0.00820549	0	67	23	2780	0	1	1			JAK2	0
JAK3	0.0028626	0.0009683	3	1045	42	43333	2.96193	0.0896751	0.331562			JAK3	0.00368098	0.00103352	3	812	35	33830	3.57108	0.0594472	0.265217			JAK3	0	0.000419727	0	128	2	4763						JAK3	0	0.00142704	0	67	4	2799						JAK3	0
JUN	0.0028626	0.00364265	3	1045	158	43217	0.78524	1	1			JUN	0.00368098	0.00348442	3	812	118	33747	1.05662	0.763187	1			JUN	0	0.004617	0	128	22	4743	0	1	1			JUN	0	0.00392437	0	67	11	2792	0	1	1			JUN	0
KDM5A	0.16126	0.0094755	169	879	411	42964	20.0984	7.58673e-135	5.32968e-133			KDM5A	0.153374	0.00950834	125	690	322	33543	18.8715	9.57489e-98	6.63061e-96			KDM5A	0.171875	0.00734523	22	106	35	4730	28.0485	3.97098e-21	8.69644e-19			KDM5A	0.208955	0.0124866	14	53	35	2768	20.8906	1.2509e-12	1.52702e-10			KDM5A	0.142857
KDM5C	0.0152672	0.0135101	16	1032	586	42789	1.13207	0.587745	0.907452			KDM5C	0.0122699	0.0140263	10	805	475	33390	0.873227	0.879305	1			KDM5C	0.0234375	0.0151102	3	125	72	4693	1.56433	0.447603	1			KDM5C	0.0149254	0.00927578	1	66	26	2777	1.6183	0.473092	1			KDM5C	0.142857
KDM6A	0.00858779	0.0120346	9	1039	522	42853	0.711111	0.387094	0.781846			KDM6A	0.00981595	0.0128156	8	807	434	33431	0.763618	0.633072	0.94035			KDM6A	0.0078125	0.0113326	1	127	54	4711	0.686935	1	1			KDM6A	0	0.00606493	0	67	17	2786	0	1	1			KDM6A	0
KDR	0.0333969	0.0155389	35	1013	674	42701	2.18895	4.91001e-05	0.000551885			KDR	0.0343558	0.0158866	28	787	538	33327	2.20393	0.00022919	0.00276025			KDR	0.03125	0.0203568	4	124	97	4668	1.55238	0.338078	1			KDR	0.0298507	0.00784873	2	65	22	2781	3.88951	0.106681	0.910574			KDR	0
KEAP1	0.131679	0.136669	138	910	5928	37447	0.957958	0.682017	0.958234			KEAP1	0.137423	0.14168	112	703	4798	29067	0.965167	0.7605	1			KEAP1	0.15625	0.196432	20	108	936	3829	0.757558	0.308966	1			KEAP1	0.0149254	0.0335355	1	66	94	2709	0.436654	0.72549	1			KEAP1	0.285714
KEL	0.0209924	0.0171297	22	1026	743	42632	1.23033	0.334893	0.755498			KEL	0.0220859	0.0168611	18	797	571	33294	1.31687	0.269428	0.684693			KEL	0.015625	0.0193075	2	126	92	4673	0.806246	1	1			KEL	0.0298507	0.0174813	2	65	49	2754	1.72936	0.335319	1			KEL	0
KIT	0.0429389	0.0177752	45	1003	771	42604	2.47918	2.47091e-07	5.78605e-06			KIT	0.0453988	0.0181899	37	778	616	33249	2.56697	1.18016e-06	2.72421e-05			KIT	0.0390625	0.0226653	5	123	108	4657	1.75286	0.221281	0.957212			KIT	0.0298507	0.00963254	2	65	27	2776	3.16353	0.145895	1			KIT	0
KLHL6	0	0.000783862	0	1048	34	43341	0	1	1			KLHL6	0	0.000826812	0	815	28	33837	0	1	1			KLHL6	0	0.000209864	0	128	1	4764						KLHL6	0	0.00142704	0	67	4	2799						KLHL6	0
KMT2A	0.0019084	0.0012219	2	1046	53	43322	1.5629	0.373614	0.781846			KMT2A	0.00245399	0.0011221	2	813	38	33827	2.18988	0.241891	0.680984			KMT2A	0	0.00209864	0	128	10	4755	0	1	1			KMT2A	0	0.00107028	0	67	3	2800						KMT2A	0
KMT2D	0.0381679	0.034951	40	1008	1516	41859	1.09569	0.551564	0.868043			KMT2D	0.0368098	0.0372361	30	785	1261	32604	0.988115	1	1			KMT2D	0.0390625	0.0312697	5	123	149	4616	1.25934	0.602234	1			KMT2D	0.0597015	0.0221192	4	63	62	2741	2.80696	0.0663774	0.770999			KMT2D	0.142857
LTK	0.0019084	0.000345821	2	1046	15	43360	5.52709	0.0598442	0.247297			LTK	0.00245399	0.000413406	2	813	14	33851	5.94816	0.0532458	0.249985			LTK	0	0.000209864	0	128	1	4764						LTK	0	0	0	67	0	2803						LTK	0
LYN	0.0200382	0.00965994	21	1027	419	42956	2.09633	0.00234307	0.0188542			LYN	0.0208589	0.00941975	17	798	319	33546	2.24025	0.00308035	0.0266643			LYN	0.03125	0.0134313	4	124	64	4701	2.36946	0.101374	0.653232			LYN	0	0.00927578	0	67	26	2777	0	1	1			LYN	0
MAP2K1	0.00667939	0.014317	7	1041	621	42754	0.462948	0.0336804	0.175263			MAP2K1	0.00490798	0.014292	4	811	484	33381	0.340168	0.0223017	0.138926			MAP2K1	0	0.0232949	0	128	111	4654	0	0.120617	0.713919			MAP2K1	0.0149254	0.00392437	1	66	11	2792	3.84573	0.247243	1			MAP2K1	0
MAP2K2	0.000954198	0.000760807	1	1047	33	43342	1.25444	0.556042	0.868043			MAP2K2	0	0.000797283	0	815	27	33838	0	1	1			MAP2K2	0.0078125	0.000629591	1	127	3	4762						MAP2K2	0	0.00107028	0	67	3	2800						MAP2K2	0
MAP2K4	0.0104962	0.00929107	11	1037	403	42972	1.13108	0.62484	0.925682			MAP2K4	0.0110429	0.00921305	9	806	312	33553	1.20084	0.575136	0.915232			MAP2K4	0.0078125	0.010703	1	127	51	4714	0.727806	1	1			MAP2K4	0	0.0110596	0	67	31	2772	0	1	1			MAP2K4	0.142857
MAP3K1	0.00477099	0.0058098	5	1043	252	43123	0.82034	0.837057	1			MAP3K1	0.00613497	0.00599439	5	810	203	33662	1.0236	0.818991	1			MAP3K1	0	0.00713536	0	128	34	4731	0	1	1			MAP3K1	0	0.00214056	0	67	6	2797						MAP3K1	0
MAP3K13	0.00381679	0.00548703	4	1044	238	43137	0.694436	0.668579	0.944074			MAP3K13	0.00490798	0.00587627	4	811	199	33666	0.834406	1	1			MAP3K13	0	0.00482686	0	128	23	4742	0	1	1			MAP3K13	0	0.0017838	0	67	5	2798						MAP3K13	0
MCL1	0.0639313	0.0343977	67	981	1492	41883	1.91723	3.45435e-06	5.18074e-05			MCL1	0.0723926	0.0337517	59	756	1143	32722	2.23421	1.60466e-07	4.04083e-06			MCL1	0.0390625	0.0503673	5	123	240	4525	0.76643	0.684722	1			MCL1	0.0298507	0.0228327	2	65	64	2739	1.31683	0.666401	1			MCL1	0
MDM2	0.234733	0.0553314	246	802	2400	40975	5.23683	5.89263e-80	3.31166e-78			MDM2	0.220859	0.0509671	180	635	1726	32139	5.27825	6.76031e-60	3.74521e-58			MDM2	0.1875	0.0526758	24	104	251	4514	4.15017	1.11162e-07	4.86889e-06			MDM2	0.432836	0.0966821	29	38	271	2532	7.13032	2.02255e-12	1.52702e-10			MDM2	0.285714
MDM4	0.0133588	0.00629395	14	1034	273	43102	2.13768	0.00984243	0.0709159			MDM4	0.00981595	0.00608298	8	807	206	33659	1.61976	0.170797	0.564097			MDM4	0.03125	0.00503673	4	124	24	4741	6.37231	0.005622	0.0769511			MDM4	0.0149254	0.00891902	1	66	25	2778	1.68364	0.460379	1			MDM4	0
MED12	0.000954198	0.00161383	1	1047	70	43305	0.590872	1	1			MED12	0.00122699	0.00144692	1	814	49	33816	0.847816	1	1			MED12	0	0.00209864	0	128	10	4755	0	1	1			MED12	0	0.00356761	0	67	10	2793	0	1	1			MED12	0
MEF2B	0	0.000345821	0	1048	15	43360	0	1	1			MEF2B	0	0.000324819	0	815	11	33854	0	1	1			MEF2B	0	0.000629591	0	128	3	4762						MEF2B	0	0	0	67	0	2803						MEF2B	0
MEN1	0.0028626	0.00530259	3	1045	230	43145	0.538527	0.38534	0.781846			MEN1	0.00368098	0.0054924	3	812	186	33679	0.668977	0.806619	1			MEN1	0	0.0069255	0	128	33	4732	0	1	1			MEN1	0	0.00142704	0	67	4	2799						MEN1	0
MERTK	0.000954198	0.000991354	1	1047	43	43332	0.962484	1	1			MERTK	0.00122699	0.000620109	1	814	21	33844	1.97988	0.407465	0.836181			MERTK	0	0.000209864	0	128	1	4764						MERTK	0	0.00713521	0	67	20	2783	0	1	1			MERTK	0
MET	0.0973282	0.0822133	102	946	3566	39809	1.20367	0.0880552	0.331562			MET	0.0993865	0.0842463	81	734	2853	31012	1.19955	0.126281	0.460262			MET	0.046875	0.0772298	6	122	368	4397	0.587625	0.239459	0.97263			MET	0.149254	0.074563	10	57	209	2594	2.17745	0.0331326	0.484057			MET	0.142857
MITF	0.00381679	0.00267435	4	1044	116	43259	1.42882	0.371204	0.781846			MITF	0.00490798	0.00256902	4	811	87	33778	1.91493	0.16649	0.564097			MITF	0	0.00272823	0	128	13	4752	0	1	1			MITF	0	0.00285408	0	67	8	2795						MITF	0
MKNK1	0	9.2219e-05	0	1048	4	43371						MKNK1	0	5.9058e-05	0	815	2	33863						MKNK1	0	0.000419727	0	128	2	4763						MKNK1	0	0	0	67	0	2803						MKNK1	0
MLH1	0.0019084	0.00518732	2	1046	225	43150	0.366688	0.185206	0.510224			MLH1	0.00245399	0.00519711	2	813	176	33689	0.470885	0.450432	0.836181			MLH1	0	0.00755509	0	128	36	4729	0	1	1			MLH1	0	0.0017838	0	67	5	2798						MLH1	0
MPL	0	0.000853026	0	1048	37	43338	0	1	1			MPL	0	0.00100399	0	815	34	33831	0	1	1			MPL	0	0.000419727	0	128	2	4763						MPL	0	0	0	67	0	2803						MPL	0
MRE11	0.00381679	0.00440346	4	1044	191	43184	0.866261	1	1			MRE11	0.00490798	0.00445888	4	811	151	33714	1.10122	0.786959	1			MRE11	0	0.0069255	0	128	33	4732	0	1	1			MRE11	0	0.00107028	0	67	3	2800						MRE11	0
MSH2	0.00381679	0.00461095	4	1044	200	43175	0.827107	1	1			MSH2	0.00368098	0.00481323	3	812	163	33702	0.763894	1	1			MSH2	0	0.004617	0	128	22	4743	0	1	1			MSH2	0.0149254	0.00356761	1	66	10	2793	4.23182	0.229179	1			MSH2	0
MSH6	0.00667939	0.0060634	7	1041	263	43112	1.10227	0.688173	0.962073			MSH6	0.00858896	0.00655544	7	808	222	33643	1.31289	0.505147	0.868602			MSH6	0	0.00566632	0	128	27	4738	0	1	1			MSH6	0	0.0017838	0	67	5	2798						MSH6	0
MST1R	0.000954198	0.000691643	1	1047	30	43345	1.37997	0.523053	0.846326			MST1R	0	0.000767754	0	815	26	33839	0	1	1			MST1R	0.0078125	0.000419727	1	127	2	4763						MST1R	0	0.000356761	0	67	1	2802						MST1R	0
MTOR	0.00477099	0.0045879	5	1043	199	43176	1.0401	0.816562	1			MTOR	0.00490798	0.00463605	4	811	157	33708	1.05894	0.792872	1			MTOR	0.0078125	0.00398741	1	127	19	4746	1.96685	0.412105	1			MTOR	0	0.00463789	0	67	13	2790	0	1	1			MTOR	0
MUTYH	0.0181298	0.0179827	19	1029	780	42595	1.00833	0.906421	1			MUTYH	0.0184049	0.0179832	15	800	609	33256	1.02389	0.893577	1			MUTYH	0.0078125	0.00965373	1	127	46	4719	0.807771	1	1			MUTYH	0.0149254	0.032822	1	66	92	2711	0.446476	0.724226	1			MUTYH	0.142857
MYB	0.000954198	0.0012219	1	1047	53	43322	0.780703	1	1			MYB	0.00122699	0.00132881	1	814	45	33820	0.923287	1	1			MYB	0	0.00104932	0	128	5	4760						MYB	0	0.000713521	0	67	2	2801						MYB	0
MYC	0.153626	0.0857406	161	887	3719	39656	1.93546	1.8042e-12	5.6331e-11			MYC	0.155828	0.0835376	127	688	2829	31036	2.02511	3.54294e-11	1.09044e-09			MYC	0.203125	0.105352	26	102	502	4263	2.16464	0.0012534	0.0274494			MYC	0.0746269	0.084909	5	62	238	2565	0.869138	1	1			MYC	0
MYCL	0.0152672	0.00873775	16	1032	379	42996	1.75885	0.0424389	0.212952			MYCL	0.0159509	0.00912446	13	802	309	33556	1.76028	0.0603201	0.265217			MYCL	0.015625	0.00986359	2	126	47	4718	1.59338	0.36851	1			MYCL	0.0149254	0.00321085	1	66	9	2794	4.7037	0.210688	1			MYCL	0
MYCN	0.0152672	0.00537176	16	1032	233	43142	2.87068	0.000317211	0.00291529			MYCN	0.0159509	0.00501993	13	802	170	33695	3.21281	0.000419213	0.00435181			MYCN	0	0.00755509	0	128	36	4729	0	1	1			MYCN	0.0149254	0.00570817	1	66	16	2787	2.6392	0.331492	1			MYCN	0.142857
MYD88	0.0028626	0.00288184	3	1045	125	43250	0.993301	1	1			MYD88	0.00368098	0.00321866	3	812	109	33756	1.14417	0.748803	1			MYD88	0	0.00125918	0	128	6	4759						MYD88	0	0.00285408	0	67	8	2795						MYD88	0
NBN	0.0114504	0.00802305	12	1036	348	43027	1.43213	0.21882	0.574659			NBN	0.0122699	0.00871106	10	805	295	33570	1.41362	0.253962	0.684693			NBN	0.0078125	0.00776495	1	127	37	4728	1.00617	1	1			NBN	0	0.00356761	0	67	10	2793	0	1	1			NBN	0
NF1	0.0744275	0.0927954	78	970	4025	39350	0.786143	0.0455137	0.213156			NF1	0.0736196	0.0973867	60	755	3298	30567	0.736557	0.0226018	0.138926			NF1	0.078125	0.10808	10	118	515	4250	0.699358	0.383332	1			NF1	0.0746269	0.0371031	5	62	104	2699	2.0929	0.108545	0.910574			NF1	0.142857
NF2	0.0114504	0.0181441	12	1036	787	42588	0.626807	0.12478	0.412507			NF2	0.0122699	0.0181308	10	805	614	33251	0.672729	0.283461	0.709095			NF2	0.015625	0.023085	2	126	110	4655	0.671717	1	1			NF2	0	0.00749197	0	67	21	2782	0	1	1			NF2	0
NFE2L2	0.0257634	0.0213026	27	1021	924	42451	1.21494	0.329438	0.755498			NFE2L2	0.0269939	0.0227964	22	793	772	33093	1.18924	0.406063	0.836181			NFE2L2	0.015625	0.0214061	2	126	102	4663	0.725646	1	1			NFE2L2	0.0447761	0.00570817	3	64	16	2787	8.16504	0.00901835	0.194539			NFE2L2	0
NFKBIA	0.120229	0.0647608	126	922	2809	40566	1.97356	8.42845e-11	2.36839e-09			NFKBIA	0.112883	0.0617156	92	723	2090	31775	1.93459	7.05251e-08	1.95355e-06			NFKBIA	0.171875	0.0684155	22	106	326	4439	2.82608	7.85571e-05	0.00245772			NFKBIA	0.104478	0.0902604	7	60	253	2550	1.17589	0.665121	1			NFKBIA	0.142857
NKX2-1	0.163168	0.0805072	171	877	3492	39883	2.22695	7.02992e-18	2.82201e-16			NKX2-1	0.155828	0.0759781	127	688	2573	31292	2.24496	4.90254e-14	1.94e-12			NKX2-1	0.226562	0.0894019	29	99	426	4339	2.98362	3.77949e-06	0.000137951			NKX2-1	0.119403	0.115947	8	59	325	2478	1.03385	0.848008	1			NKX2-1	0.142857
NOTCH1	0.0152672	0.0211182	16	1032	916	42459	0.718645	0.229011	0.595853			NOTCH1	0.0171779	0.0231507	14	801	784	33081	0.737493	0.342239	0.770733			NOTCH1	0.0078125	0.0151102	1	127	72	4693	0.513233	1	1			NOTCH1	0	0.0110596	0	67	31	2772	0	1	1			NOTCH1	0.142857
NOTCH2	0.0124046	0.0118271	13	1035	513	42862	1.04944	0.773178	1			NOTCH2	0.0134969	0.0118116	11	804	400	33465	1.14464	0.621391	0.935464			NOTCH2	0.0078125	0.0155299	1	127	74	4691	0.499149	0.723596	1			NOTCH2	0.0149254	0.00713521	1	66	20	2783	2.10833	0.392142	1			NOTCH2	0
NOTCH3	0.014313	0.0136023	15	1033	590	42785	1.05301	0.787081	1			NOTCH3	0.0171779	0.0150598	14	801	510	33355	1.14311	0.561366	0.911404			NOTCH3	0	0.00839454	0	128	40	4725	0	0.626394	1			NOTCH3	0.0149254	0.00927578	1	66	26	2777	1.6183	0.473092	1			NOTCH3	0
NPM1	0.000954198	0.00152161	1	1047	66	43309	0.62674	1	1			NPM1	0.00122699	0.00147645	1	814	50	33815	0.830835	1	1			NPM1	0	0.00146905	0	128	7	4758						NPM1	0	0.00214056	0	67	6	2797						NPM1	0
NRAS	0.00667939	0.0166916	7	1041	724	42651	0.39613	0.00917211	0.0686969			NRAS	0.00490798	0.0177469	4	811	601	33264	0.272985	0.00258361	0.0230858			NRAS	0.015625	0.0163694	2	126	78	4687	0.953805	1	1			NRAS	0.0149254	0.00856225	1	66	24	2779	1.75442	0.447365	1			NRAS	0
NTRK1	0.0305344	0.0133026	32	1016	577	42798	2.33617	3.44624e-05	0.000403497			NTRK1	0.0331288	0.0135833	27	788	460	33405	2.48823	5.05258e-05	0.000777536			NTRK1	0.03125	0.0174187	4	124	83	4682	1.81967	0.29002	0.998516			NTRK1	0.0149254	0.00713521	1	66	20	2783	2.10833	0.392142	1			NTRK1	0
NTRK2	0.0019084	0.000599424	2	1046	26	43349	3.1879	0.140763	0.439492			NTRK2	0.00245399	0.000531522	2	813	18	33847	4.6258	0.0793141	0.323088			NTRK2	0	0.00125918	0	128	6	4759						NTRK2	0	0.000356761	0	67	1	2802						NTRK2	0
NTRK3	0.00381679	0.00267435	4	1044	116	43259	1.42882	0.371204	0.781846			NTRK3	0.00490798	0.00259855	4	811	88	33777	1.89312	0.171062	0.564097			NTRK3	0	0.00440714	0	128	21	4744	0	1	1			NTRK3	0	0	0	67	0	2803						NTRK3	0
PALB2	0.00572519	0.00666282	6	1042	289	43086	0.858464	1	1			PALB2	0.00490798	0.00667356	4	811	226	33639	0.734131	0.82488	1			PALB2	0.0078125	0.00776495	1	127	37	4728	1.00617	1	1			PALB2	0.0149254	0.00499465	1	66	14	2789	3.0184	0.298969	1			PALB2	0
PARP1	0.0104962	0.00382709	11	1037	166	43209	2.76109	0.00337221	0.026322			PARP1	0.00981595	0.0036616	8	807	124	33741	2.69745	0.0129695	0.0921169			PARP1	0.0078125	0.00482686	1	127	23	4742	1.62342	0.471501	1			PARP1	0	0.00321085	0	67	9	2794						PARP1	0
PARP2	0	4.61095e-05	0	1048	2	43373						PARP2	0	5.9058e-05	0	815	2	33863						PARP2	0	0	0	128	0	4765						PARP2	0	0	0	67	0	2803						PARP2	0
PARP3	0	0.000161383	0	1048	7	43368						PARP3	0	0.000118116	0	815	4	33861						PARP3	0	0.000209864	0	128	1	4764						PARP3	0	0.000713521	0	67	2	2801						PARP3	0
PAX5	0.00858779	0.006317	9	1039	274	43101	1.36259	0.324121	0.755498			PAX5	0.00981595	0.00623062	8	807	211	33654	1.58114	0.179955	0.57724			PAX5	0.0078125	0.00839454	1	127	40	4725	0.930118	1	1			PAX5	0	0.00428113	0	67	12	2791	0	1	1			PAX5	0
PBRM1	0.0276718	0.0243689	29	1019	1057	42318	1.13939	0.477854	0.840571			PBRM1	0.0319018	0.0258969	26	789	877	32988	1.23952	0.266209	0.684693			PBRM1	0.0078125	0.0258132	1	127	123	4642	0.297164	0.381804	1			PBRM1	0.0298507	0.0099893	2	65	28	2775	3.04945	0.154066	1			PBRM1	0
PDCD1LG2	0.0133588	0.00781556	14	1034	339	43036	1.71886	0.0520848	0.226554			PDCD1LG2	0.0122699	0.00803189	10	805	272	33593	1.53421	0.167427	0.564097			PDCD1LG2	0.0234375	0.00839454	3	125	40	4725	2.835	0.101415	0.653232			PDCD1LG2	0	0.00463789	0	67	13	2790	0	1	1			PDCD1LG2	0
PDGFRA	0.0343511	0.0137637	36	1012	597	42778	2.54899	1.77372e-06	2.93186e-05			PDGFRA	0.0368098	0.0142035	30	785	481	33384	2.65244	5.33145e-06	9.84541e-05			PDGFRA	0.0234375	0.0174187	3	125	83	4682	1.35383	0.492259	1			PDGFRA	0.0298507	0.00677845	2	65	19	2784	4.5085	0.0848279	0.853934			PDGFRA	0
PDGFRB	0.0028626	0.0021902	3	1045	95	43280	1.30788	0.504306	0.840571			PDGFRB	0.00368098	0.00197844	3	812	67	33798	1.86372	0.227119	0.662232			PDGFRB	0	0.00356768	0	128	17	4748	0	1	1			PDGFRB	0	0.00285408	0	67	8	2795						PDGFRB	0
PDK1	0	0.000161383	0	1048	7	43368						PDK1	0	0.000177174	0	815	6	33859						PDK1	0	0	0	128	0	4765						PDK1	0	0.000356761	0	67	1	2802						PDK1	0
PIK3C2B	0.0133588	0.00700865	14	1034	304	43071	1.91831	0.0241337	0.132808			PIK3C2B	0.00981595	0.00688026	8	807	233	33632	1.43091	0.28415	0.709095			PIK3C2B	0.03125	0.00482686	4	124	23	4742	6.65077	0.00491691	0.071787			PIK3C2B	0.0149254	0.0110596	1	66	31	2772	1.35484	0.532361	1			PIK3C2B	0
PIK3C2G	0.0028626	0.00182133	3	1045	79	43296	1.57335	0.446282	0.819113			PIK3C2G	0.00245399	0.00159457	2	813	54	33811	1.54029	0.380251	0.835949			PIK3C2G	0.0078125	0.00356768	1	127	17	4748	2.19917	0.37997	1			PIK3C2G	0	0.0017838	0	67	5	2798						PIK3C2G	0
PIK3CA	0.0629771	0.0705937	66	982	3062	40313	0.884856	0.391945	0.781846			PIK3CA	0.0711656	0.071726	58	757	2429	31436	0.991589	1	1			PIK3CA	0.015625	0.064638	2	126	308	4457	0.229695	0.0165357	0.181066			PIK3CA	0.0447761	0.068498	3	64	192	2611	0.637451	0.623599	1			PIK3CA	0
PIK3CB	0.00858779	0.00763112	9	1039	331	43044	1.12645	0.717353	0.992987			PIK3CB	0.00981595	0.00770707	8	807	261	33604	1.27634	0.420579	0.836181			PIK3CB	0.0078125	0.0069255	1	127	33	4732	1.12909	0.595203	1			PIK3CB	0	0.00784873	0	67	22	2781	0	1	1			PIK3CB	0
PIK3R1	0.00477099	0.00783862	5	1043	340	43035	0.606776	0.369624	0.781846			PIK3R1	0.00613497	0.00776613	5	810	263	33602	0.788668	0.838149	1			PIK3R1	0	0.00881427	0	128	42	4723	0	0.627979	1			PIK3R1	0	0.00784873	0	67	22	2781	0	1	1			PIK3R1	0
PMS2	0.00572519	0.00401153	6	1042	174	43201	1.42964	0.325093	0.755498			PMS2	0.00613497	0.00372066	5	810	126	33739	1.6529	0.239993	0.680984			PMS2	0.0078125	0.00713536	1	127	34	4731	1.09565	0.605866	1			PMS2	0	0.00249732	0	67	7	2796						PMS2	0
POLD1	0	0.000622478	0	1048	27	43348	0	1	1			POLD1	0	0.000738225	0	815	25	33840	0	1	1			POLD1	0	0.000209864	0	128	1	4764						POLD1	0	0.000356761	0	67	1	2802						POLD1	0
POLE	0	0.000853026	0	1048	37	43338	0	1	1			POLE	0	0.000974457	0	815	33	33832	0	1	1			POLE	0	0.000629591	0	128	3	4762						POLE	0	0	0	67	0	2803						POLE	0
PPARG	0	4.61095e-05	0	1048	2	43373						PPARG	0	5.9058e-05	0	815	2	33863						PPARG	0	0	0	128	0	4765						PPARG	0	0	0	67	0	2803						PPARG	0
PPP2R1A	0.000954198	0.00119885	1	1047	52	43323	0.795735	1	1			PPP2R1A	0.00122699	0.00138786	1	814	47	33818	0.883946	1	1			PPP2R1A	0	0.000629591	0	128	3	4762						PPP2R1A	0	0.000356761	0	67	1	2802						PPP2R1A	0
PRDM1	0.000954198	0.00322767	1	1047	140	43235	0.294958	0.269221	0.663605			PRDM1	0.00122699	0.00307102	1	814	104	33761	0.398802	0.52388	0.870984			PRDM1	0	0.00587618	0	128	28	4737	0	1	1			PRDM1	0	0.0017838	0	67	5	2798						PRDM1	0
PRKAR1A	0.0028626	0.00186744	3	1045	81	43294	1.53443	0.452628	0.819113			PRKAR1A	0.00368098	0.00206703	3	812	70	33795	1.78369	0.245883	0.680984			PRKAR1A	0	0.00125918	0	128	6	4759						PRKAR1A	0	0.00142704	0	67	4	2799						PRKAR1A	0
PRKCI	0.0267176	0.0221556	28	1020	961	42414	1.21156	0.338619	0.755498			PRKCI	0.0294479	0.023387	24	791	792	33073	1.26702	0.242439	0.680984			PRKCI	0.03125	0.0193075	4	124	92	4673	1.6385	0.318848	1			PRKCI	0	0.0139137	0	67	39	2764	0	1	1			PRKCI	0
PRKN	0.0114504	0.0100749	12	1036	437	42938	1.1381	0.637192	0.928172			PRKN	0.0122699	0.0109848	10	805	372	33493	1.11845	0.732027	1			PRKN	0.0078125	0.00839454	1	127	40	4725	0.930118	1	1			PRKN	0.0149254	0.00499465	1	66	14	2789	3.0184	0.298969	1			PRKN	0
PTCH1	0.00763359	0.00638617	8	1040	277	43098	1.19683	0.55505	0.868043			PTCH1	0.00981595	0.00637827	8	807	216	33649	1.54431	0.259918	0.684693			PTCH1	0	0.0069255	0	128	33	4732	0	1	1			PTCH1	0	0.00606493	0	67	17	2786	0	1	1			PTCH1	0
PTEN	0.0353053	0.0456023	37	1011	1978	41397	0.765937	0.132234	0.422248			PTEN	0.0355828	0.0456519	29	786	1546	32319	0.771301	0.200794	0.611209			PTEN	0.046875	0.0457503	6	122	218	4547	1.02579	0.831402	1			PTEN	0.0298507	0.0453086	2	65	127	2676	0.648334	0.768077	1			PTEN	0
PTPN11	0.00381679	0.00624784	4	1044	271	43104	0.609407	0.425099	0.812604			PTPN11	0.00245399	0.00652591	2	813	221	33644	0.374503	0.184086	0.57724			PTPN11	0.015625	0.00797482	2	126	38	4727	1.97452	0.281538	0.994465			PTPN11	0	0.00214056	0	67	6	2797						PTPN11	0
QKI	0.000954198	0.00292795	1	1047	127	43248	0.325249	0.378072	0.781846			QKI	0.00122699	0.00318913	1	814	108	33757	0.383986	0.525106	0.870984			QKI	0	0.00167891	0	128	8	4757						QKI	0	0.00214056	0	67	6	2797						QKI	0
RAC1	0.000954198	0.00110663	1	1047	48	43327	0.862126	1	1			RAC1	0.00122699	0.00124022	1	814	42	33823	0.989324	1	1			RAC1	0	0.00104932	0	128	5	4760						RAC1	0	0	0	67	0	2803						RAC1	0
RAD51	0.000954198	0.0014755	1	1047	64	43311	0.646356	1	1			RAD51	0.00122699	0.00106304	1	814	36	33829	1.15442	0.585368	0.915232			RAD51	0	0.00419727	0	128	20	4745	0	1	1			RAD51	0	0.00107028	0	67	3	2800						RAD51	0
RAD51B	0.0019084	0.00205187	2	1046	89	43286	0.929942	1	1			RAD51B	0.00122699	0.00218515	1	814	74	33791	0.560977	1	1			RAD51B	0	0.00167891	0	128	8	4757						RAD51B	0	0.00142704	0	67	4	2799						RAD51B	0.142857
RAD51C	0	0.00302017	0	1048	131	43244	0	0.079771	0.311328			RAD51C	0	0.00298243	0	815	101	33764	0	0.180124	0.57724			RAD51C	0	0.00314795	0	128	15	4750	0	1	1			RAD51C	0	0.00285408	0	67	8	2795						RAD51C	0
RAD51D	0.000954198	0.00239769	1	1047	104	43271	0.39739	0.524059	0.846326			RAD51D	0.00122699	0.00259855	1	814	88	33777	0.471535	0.726476	1			RAD51D	0	0.00125918	0	128	6	4759						RAD51D	0	0.00285408	0	67	8	2795						RAD51D	0
RAD52	0.000954198	4.61095e-05	1	1047	2	43373						RAD52	0.00122699	2.9529e-05	1	814	1	33864						RAD52	0	0.000209864	0	128	1	4764						RAD52	0	0	0	67	0	2803						RAD52	0
RAD54L	0.0028626	0.00267435	3	1045	116	43259	1.07059	0.760622	1			RAD54L	0.00368098	0.00230326	3	812	78	33787	1.60037	0.442237	0.836181			RAD54L	0	0.00335782	0	128	16	4749	0	1	1			RAD54L	0	0.00570817	0	67	16	2787	0	1	1			RAD54L	0
RAF1	0.0028626	0.00719308	3	1045	312	43063	0.396237	0.131292	0.422248			RAF1	0.00122699	0.00729367	1	814	247	33618	0.167205	0.0338224	0.183702			RAF1	0.015625	0.00944386	2	126	45	4720	1.6649	0.349452	1			RAF1	0	0.00249732	0	67	7	2796						RAF1	0
RARA	0.000954198	0.00101441	1	1047	44	43331	0.940588	1	1			RARA	0.00122699	0.00100399	1	814	34	33831	1.22239	0.565149	0.911404			RARA	0	0.00104932	0	128	5	4760						RARA	0	0.000713521	0	67	2	2801						RARA	0
RB1	0.0868321	0.103262	91	957	4479	38896	0.825759	0.0893057	0.331562			RB1	0.0871166	0.106009	71	744	3590	30275	0.804776	0.083647	0.3358			RB1	0.09375	0.096957	12	116	462	4303	0.963502	1	1			RB1	0.0597015	0.0984659	4	63	276	2527	0.58132	0.403353	1			RB1	0
RBM10	0.0696565	0.0590663	73	975	2562	40813	1.19272	0.164039	0.489731			RBM10	0.0662577	0.0607412	54	761	2057	31808	1.09726	0.50441	0.868602			RBM10	0.0390625	0.038405	5	123	183	4582	1.01782	0.817966	1			RBM10	0.149254	0.0756333	10	57	212	2591	2.14416	0.0352624	0.484057			RBM10	0
REL	0.00667939	0.00313545	7	1041	136	43239	2.13788	0.0862195	0.331562			REL	0.00736196	0.00345489	6	809	117	33748	2.13927	0.0705955	0.296287			REL	0	0.00293809	0	128	14	4751	0	1	1			REL	0.0149254	0.000356761	1	66	1	2802						REL	0
RET	0.0200382	0.0216484	21	1027	939	42436	0.924097	0.829619	1			RET	0.0184049	0.0209361	15	800	709	33156	0.876834	0.71034	1			RET	0.0234375	0.0201469	3	125	96	4669	1.16725	0.744594	1			RET	0.0149254	0.026757	1	66	75	2728	0.551111	1	1			RET	0
RICTOR	0.0954198	0.0599424	100	948	2600	40775	1.65429	1.02948e-05	0.000131493			RICTOR	0.0993865	0.0616861	81	734	2089	31776	1.67861	3.83069e-05	0.000624176			RICTOR	0.078125	0.0558237	10	118	266	4499	1.43335	0.247276	0.97263			RICTOR	0.0447761	0.0549411	3	64	154	2649	0.806311	1	1			RICTOR	0.285714
RNF43	0.00572519	0.00557925	6	1042	242	43133	1.02631	0.833814	1			RNF43	0.00490798	0.0056991	4	811	193	33672	0.8605	1	1			RNF43	0.0078125	0.0069255	1	127	33	4732	1.12909	0.595203	1			RNF43	0.0149254	0.00392437	1	66	11	2792	3.84573	0.247243	1			RNF43	0
ROS1	0.00763359	0.0144553	8	1040	627	42748	0.524451	0.0649603	0.262974			ROS1	0.00736196	0.0130518	6	809	442	33423	0.560823	0.20587	0.619847			ROS1	0.0078125	0.0151102	1	127	72	4693	0.513233	1	1			ROS1	0.0149254	0.0210489	1	66	59	2744	0.704674	1	1			ROS1	0
RPTOR	0.00477099	0.00297406	5	1043	129	43246	1.6071	0.251103	0.635675			RPTOR	0.00613497	0.00307102	5	810	104	33761	2.00386	0.114496	0.428587			RPTOR	0	0.00293809	0	128	14	4751	0	1	1			RPTOR	0	0.0017838	0	67	5	2798						RPTOR	0
RSPO2	0	6.91643e-05	0	1048	3	43372						RSPO2	0	5.9058e-05	0	815	2	33863						RSPO2	0	0.000209864	0	128	1	4764						RSPO2	0	0	0	67	0	2803						RSPO2	0
SDHA	0.00572519	0.00472622	6	1042	205	43170	1.21258	0.64422	0.928338			SDHA	0.00613497	0.00484276	5	810	164	33701	1.26848	0.603619	0.915232			SDHA	0.0078125	0.00608604	1	127	29	4736	1.28591	0.549609	1			SDHA	0	0.00321085	0	67	9	2794						SDHA	0
SDHB	0	0.000991354	0	1048	43	43332	0	0.627646	0.925682			SDHB	0	0.00103352	0	815	35	33830	0	1	1			SDHB	0	0.00125918	0	128	6	4759						SDHB	0	0.000356761	0	67	1	2802						SDHB	0
SDHC	0.000954198	0.00149856	1	1047	65	43310	0.636397	1	1			SDHC	0	0.00168315	0	815	57	33808	0	0.646148	0.946999			SDHC	0	0.00104932	0	128	5	4760						SDHC	0	0.000356761	0	67	1	2802						SDHC	0
SDHD	0.00381679	0.000760807	4	1044	33	43342	5.03216	0.0109638	0.0766343			SDHD	0.00490798	0.000679167	4	811	23	33842	7.25717	0.00345513	0.0290021			SDHD	0	0.00146905	0	128	7	4758						SDHD	0	0.000356761	0	67	1	2802						SDHD	0
SETD2	0.0257634	0.0352968	27	1021	1531	41844	0.722763	0.105888	0.367341			SETD2	0.0282209	0.0354643	23	792	1201	32664	0.789822	0.335464	0.761668			SETD2	0.0078125	0.0342078	1	127	163	4602	0.222308	0.131152	0.755851			SETD2	0.0149254	0.0321085	1	66	90	2713	0.456734	0.723224	1			SETD2	0.142857
SF3B1	0.0124046	0.0117579	13	1035	510	42865	1.05569	0.771999	1			SF3B1	0.0147239	0.0128156	12	803	434	33431	1.15113	0.634597	0.94035			SF3B1	0.0078125	0.00797482	1	127	38	4727	0.979486	1	1			SF3B1	0	0.00784873	0	67	22	2781	0	1	1			SF3B1	0
SMAD2	0.00572519	0.00481844	6	1042	209	43166	1.18927	0.647854	0.928812			SMAD2	0.00736196	0.0047837	6	809	162	33703	1.54297	0.296731	0.733879			SMAD2	0	0.0069255	0	128	33	4732	0	1	1			SMAD2	0	0.00285408	0	67	8	2795						SMAD2	0
SMAD4	0.0248092	0.0342594	26	1022	1486	41889	0.717139	0.101131	0.357839			SMAD4	0.0269939	0.0323933	22	793	1097	32768	0.828691	0.481439	0.844042			SMAD4	0.0234375	0.0379853	3	125	181	4584	0.607823	0.6335	1			SMAD4	0.0149254	0.0470924	1	66	132	2671	0.306589	0.370668	1			SMAD4	0
SMARCA4	0.0505725	0.0865706	53	995	3755	39620	0.562027	1.57627e-05	0.000192579			SMARCA4	0.0552147	0.0936365	45	770	3171	30694	0.565691	8.66389e-05	0.00114281			SMARCA4	0.046875	0.0896118	6	122	427	4338	0.499635	0.112811	0.705873			SMARCA4	0	0.0296111	0	67	83	2720	0	0.263545	1			SMARCA4	0.142857
SMARCB1	0.0019084	0.0050951	2	1046	221	43154	0.373359	0.184445	0.510224			SMARCB1	0.00245399	0.0049904	2	813	169	33696	0.490491	0.446734	0.836181			SMARCB1	0	0.00587618	0	128	28	4737	0	1	1			SMARCB1	0	0.00606493	0	67	17	2786	0	1	1			SMARCB1	0
SMO	0.00477099	0.00133718	5	1043	58	43317	3.58027	0.0164952	0.0986202			SMO	0.00245399	0.00141739	2	813	48	33817	1.73314	0.329114	0.761668			SMO	0.0234375	0.00167891	3	125	8	4757	14.271	0.00247415	0.0387028			SMO	0	0	0	67	0	2803						SMO	0
SNCAIP	0	0.00048415	0	1048	21	43354	0	1	1			SNCAIP	0	0.000561051	0	815	19	33846	0	1	1			SNCAIP	0	0.000209864	0	128	1	4764						SNCAIP	0	0.000356761	0	67	1	2802						SNCAIP	0
SOCS1	0.000954198	0.000622478	1	1047	27	43348	1.53341	0.487616	0.840571			SOCS1	0.00122699	0.000708696	1	814	24	33841	1.73224	0.448292	0.836181			SOCS1	0	0.000629591	0	128	3	4762						SOCS1	0	0	0	67	0	2803						SOCS1	0
SOX2	0.0219466	0.0193429	23	1025	839	42536	1.13762	0.497162	0.840571			SOX2	0.0257669	0.0214381	21	794	726	33139	1.20726	0.391198	0.836181			SOX2	0.015625	0.016999	2	126	81	4684	0.917891	1	1			SOX2	0	0.00606493	0	67	17	2786	0	1	1			SOX2	0
SOX9	0.00667939	0.0034121	7	1041	148	43227	1.964	0.099844	0.357839			SOX9	0.00858896	0.00348442	7	808	118	33747	2.47765	0.0284986	0.161104			SOX9	0	0.00419727	0	128	20	4745	0	1	1			SOX9	0	0.00249732	0	67	7	2796						SOX9	0
SPEN	0.0124046	0.0085072	13	1035	369	43006	1.46388	0.17341	0.493887			SPEN	0.0147239	0.00797283	12	803	270	33595	1.85942	0.0451156	0.219246			SPEN	0	0.0113326	0	128	54	4711	0	0.403886	1			SPEN	0.0149254	0.00891902	1	66	25	2778	1.68364	0.460379	1			SPEN	0
SPOP	0.000954198	0.00191354	1	1047	83	43292	0.498176	0.725817	0.994901			SPOP	0.00122699	0.00191939	1	814	65	33800	0.638821	1	1			SPOP	0	0.00188877	0	128	9	4756						SPOP	0	0.00107028	0	67	3	2800						SPOP	0
SRC	0.0104962	0.00468012	11	1037	203	43172	2.2559	0.0192474	0.112677			SRC	0.00981595	0.00484276	8	807	164	33701	2.03711	0.0676449	0.288272			SRC	0.0234375	0.004617	3	125	22	4743	5.17418	0.0264254	0.275579			SRC	0	0.00249732	0	67	7	2796						SRC	0
STAG2	0.0124046	0.0099366	13	1035	431	42944	1.25149	0.42864	0.813836			STAG2	0.0122699	0.0104237	10	805	353	33512	1.17931	0.598278	0.915232			STAG2	0.0234375	0.0113326	3	125	54	4711	2.09378	0.186411	0.907202			STAG2	0	0.00535141	0	67	15	2788	0	1	1			STAG2	0
STAT3	0.0028626	0.00322767	3	1045	140	43235	0.886569	1	1			STAT3	0.00245399	0.00333678	2	813	113	33752	0.734785	1	1			STAT3	0	0.0023085	0	128	11	4754	0	1	1			STAT3	0.0149254	0.00321085	1	66	9	2794	4.7037	0.210688	1			STAT3	0
STK11	0.23187	0.144553	243	805	6270	37105	1.78639	1.4475e-13	5.08434e-12			STK11	0.246626	0.150539	201	614	5098	28767	1.84724	1.73407e-12	6.00421e-11			STK11	0.28125	0.19979	36	92	952	3813	1.56727	0.0331987	0.316109			STK11	0.0447761	0.0360328	3	64	101	2702	1.25402	0.734051	1			STK11	0.142857
SUFU	0.000954198	0.00262824	1	1047	114	43261	0.362447	0.530158	0.851282			SUFU	0.00122699	0.0027462	1	814	93	33772	0.446118	0.728929	1			SUFU	0	0.00251836	0	128	12	4753	0	1	1			SUFU	0	0.0017838	0	67	5	2798						SUFU	0
SYK	0	0.000138329	0	1048	6	43369						SYK	0	0.000118116	0	815	4	33861						SYK	0	0.000209864	0	128	1	4764						SYK	0	0.000356761	0	67	1	2802						SYK	0
TBX3	0.00858779	0.00622478	9	1039	270	43105	1.3829	0.318445	0.755498			TBX3	0.00858896	0.00664403	7	808	225	33640	1.29527	0.507991	0.868602			TBX3	0.015625	0.00776495	2	126	37	4728	2.02831	0.271751	0.977908			TBX3	0	0.0017838	0	67	5	2798						TBX3	0
TEK	0.000954198	0.000668588	1	1047	29	43346	1.42759	0.511522	0.840571			TEK	0	0.000649638	0	815	22	33843	0	1	1			TEK	0	0.00125918	0	128	6	4759						TEK	0.0149254	0.000356761	1	66	1	2802						TEK	0
TERC	0.0305344	0.0258905	32	1016	1123	42252	1.18501	0.326334	0.755498			TERC	0.0331288	0.0272553	27	788	923	32942	1.22289	0.326649	0.761668			TERC	0.0390625	0.0209864	5	123	100	4665	1.89634	0.199437	0.949495			TERC	0	0.0181948	0	67	51	2752	0	0.631894	1			TERC	0
TERT	0.0229008	0.0368876	24	1024	1600	41775	0.611938	0.0153854	0.0960176			TERT	0.0257669	0.040248	21	794	1363	32502	0.630686	0.0367356	0.195687			TERT	0.0234375	0.0279119	3	125	133	4632	0.83585	1	1			TERT	0	0.0185516	0	67	52	2751	0	0.633464	1			TERT	0
TET2	0.0333969	0.0340519	35	1013	1477	41898	0.980102	1	1			TET2	0.0380368	0.0360254	31	784	1220	32645	1.05804	0.704321	1			TET2	0.0078125	0.0239244	1	127	114	4651	0.321246	0.372303	1			TET2	0.0298507	0.0371031	2	65	104	2699	0.798521	1	1			TET2	0.142857
TGFBR2	0	0.00242075	0	1048	105	43270	0	0.184422	0.510224			TGFBR2	0	0.00239185	0	815	81	33784	0	0.26879	0.684693			TGFBR2	0	0.00251836	0	128	12	4753	0	1	1			TGFBR2	0	0.00214056	0	67	6	2797						TGFBR2	0
TIPARP	0.0019084	0.000322767	2	1046	14	43361	5.92202	0.0536217	0.228298			TIPARP	0.00122699	0.000354348	1	814	12	33853	3.4657	0.265972	0.684693			TIPARP	0.0078125	0.000209864	1	127	1	4764						TIPARP	0	0.000356761	0	67	1	2802						TIPARP	0
TMPRSS2	0	0.000530259	0	1048	23	43352	0	1	1			TMPRSS2	0	0.00059058	0	815	20	33845	0	1	1			TMPRSS2	0	0.000209864	0	128	1	4764						TMPRSS2	0	0.000356761	0	67	1	2802						TMPRSS2	0
TNFAIP3	0.0019084	0.00223631	2	1046	97	43278	0.853088	1	1			TNFAIP3	0.00245399	0.00239185	2	813	81	33784	1.02604	0.722486	1			TNFAIP3	0	0.00188877	0	128	9	4756						TNFAIP3	0	0.00142704	0	67	4	2799						TNFAIP3	0
TNFRSF14	0.000954198	0.00186744	1	1047	81	43294	0.5105	1	1			TNFRSF14	0	0.00200797	0	815	68	33797	0	0.412925	0.836181			TNFRSF14	0	0.00104932	0	128	5	4760						TNFRSF14	0	0.00107028	0	67	3	2800						TNFRSF14	0
TP53	0.722328	0.70015	757	291	30369	13006	1.11408	0.124605	0.412507			TP53	0.736196	0.707308	600	215	23953	9912	1.15482	0.0730761	0.302121			TP53	0.8125	0.743127	104	24	3541	1224	1.49788	0.0807444	0.577296			TP53	0.462687	0.603996	31	36	1693	1110	0.56458	0.0228249	0.38295			TP53	0.571429
TSC1	0.0171756	0.00938329	18	1030	407	42968	1.84496	0.0155716	0.0960176			TSC1	0.0184049	0.00962646	15	800	326	33539	1.92901	0.0184991	0.122006			TSC1	0.015625	0.0104932	2	126	50	4715	1.49683	0.396682	1			TSC1	0	0.00606493	0	67	17	2786	0	1	1			TSC1	0
TSC2	0.0104962	0.00804611	11	1037	349	43026	1.30773	0.379099	0.781846			TSC2	0.0110429	0.00850436	9	806	288	33577	1.30184	0.436513	0.836181			TSC2	0.015625	0.00860441	2	126	41	4724	1.82888	0.310816	1			TSC2	0	0.00285408	0	67	8	2795						TSC2	0
TYRO3	0	0.000230548	0	1048	10	43365	0	1	1			TYRO3	0	0.000265761	0	815	9	33856						TYRO3	0	0.000209864	0	128	1	4764						TYRO3	0	0	0	67	0	2803						TYRO3	0
U2AF1	0.00858779	0.0124265	9	1039	539	42836	0.68841	0.321239	0.755498			U2AF1	0.0110429	0.0125203	9	806	424	33441	0.880686	0.872838	1			U2AF1	0	0.0165792	0	128	79	4686	0	0.272385	0.977908			U2AF1	0	0.00784873	0	67	22	2781	0	1	1			U2AF1	0
VEGFA	0.0200382	0.0128876	21	1027	559	42816	1.56619	0.0524057	0.226554			VEGFA	0.0208589	0.0124908	17	798	423	33442	1.68422	0.0542274	0.25035			VEGFA	0.03125	0.0165792	4	124	79	4686	1.91343	0.171424	0.907202			VEGFA	0	0.00891902	0	67	25	2778	0	1	1			VEGFA	0
VHL	0.0028626	0.0041268	3	1045	179	43196	0.69278	0.804153	1			VHL	0.00368098	0.00439982	3	812	149	33716	0.836017	1	1			VHL	0	0.00398741	0	128	19	4746	0	1	1			VHL	0	0.00107028	0	67	3	2800						VHL	0
WT1	0.0114504	0.00613256	12	1036	266	43109	1.87719	0.043539	0.213131			WT1	0.0134969	0.00637827	11	804	216	33649	2.13135	0.0235724	0.138926			WT1	0.0078125	0.0069255	1	127	33	4732	1.12909	0.595203	1			WT1	0	0.00285408	0	67	8	2795						WT1	0
XPO1	0	0.000829971	0	1048	36	43339	0	1	1			XPO1	0	0.000738225	0	815	25	33840	0	1	1			XPO1	0	0.00167891	0	128	8	4757						XPO1	0	0.000713521	0	67	2	2801						XPO1	0
XRCC2	0.000954198	0.00133718	1	1047	58	43317	0.713319	1	1			XRCC2	0.00122699	0.00144692	1	814	49	33816	0.847816	1	1			XRCC2	0	0.00104932	0	128	5	4760						XRCC2	0	0.000356761	0	67	1	2802						XRCC2	0
ZNF217	0.0429389	0.0185821	45	1003	806	42569	2.36957	8.88862e-07	1.56106e-05			ZNF217	0.0355828	0.0172154	29	786	583	33282	2.10628	0.000386298	0.00428018			ZNF217	0.0703125	0.0201469	9	119	96	4669	3.67831	0.00156181	0.0285031			ZNF217	0.0298507	0.0306814	2	65	86	2717	0.972093	1	1			ZNF217	0
ZNF703	0.0362595	0.0231239	38	1010	1003	42372	1.58943	0.00928997	0.0686969			ZNF703	0.0392638	0.0245091	32	783	830	33035	1.62661	0.0116911	0.0875252			ZNF703	0.03125	0.0239244	4	124	114	4651	1.31607	0.551753	1			ZNF703	0.0149254	0.0142704	1	66	40	2763	1.04659	0.622954	1			ZNF703	0
[truncated: 18 more columns]
