# Supplementary material for: Ancestry-associated co-alteration landscape of KRAS and EGFR-altered non-squamous NSCLC
Source: NPJ Precis Oncol. 2024 Jul 20;8:153. doi: 10.1038/s41698-024-00644-4 (PMC11271287; doi:10.1038/s41698-024-00644-4)
Supplement: Supplementary file 10 — Supplementary Data 10: Prevalence of co-occurring gene alterations in EGFR-altered non-Sq NSCLC based on ancestry. [file 41698_2024_644_MOESM10_ESM.xlsx]

## Sheet: Supplementary Data 10
Supplementary Data 10: Prevalence of co-occurring gene alterations in EGFR-altered non-Sq NSCLC based on ancestry.
EUR: European, AFR: African, EAS: East Asian, SAS: South Asian, AMR: Admixed American
For each gene, the prevalence within each ancestry was compared against EUR.
Gene	Total samples (EUR)	Altered samples (EUR)	Prevalence (EUR)	Total samples (AFR)	Altered samples (AFR)	Prevalence (AFR)	OR	P value	P value (FDR)	Total samples (EAS)	Altered samples (EAS)	Prevalence (EAS)	OR	P value	P value (FDR)	Total samples (SAS)	Altered samples (SAS)	Prevalence SAS	OR	P value	P value (FDR)	Total samples (AMR)	Altered samples (AMR)	Prevalence (AMR)	OR	P value	P value (FDR)
TP53	8066	5432	0.6734	1105	731	0.6615	0.947767	0.432133	0.973123	1762	1081	0.6135	0.769723	1.94e-06	9.54e-05	181	111	0.6133	0.76892	0.092842	1	609	398	0.6535	0.914654	0.324793	1
CDKN2A	8066	2235	0.2771	1105	285	0.2579	0.906769	0.183896	0.8526	1762	515	0.2923	1.07747	0.19763	0.601039	181	64	0.3536	1.42712	0.028946	0.609942	609	191	0.3136	1.19213	0.054939	0.908473
CDKN2B	8066	1737	0.2153	1105	219	0.1982	0.900628	0.196488	0.891718	1762	430	0.244	1.17625	0.009287	0.11552	181	60	0.3315	1.80676	0.000353	0.104253	609	145	0.2381	1.13864	0.202334	1
NKX2-1	8066	1192	0.1478	1105	183	0.1656	1.1446	0.126513	0.841126	1762	266	0.151	1.02538	0.739209	0.9803	181	27	0.1492	1.01106	0.915899	1	609	99	0.1626	1.11943	0.315936	1
NFKBIA	8066	926	0.1148	1105	139	0.1258	1.10949	0.292998	0.9634	1762	197	0.1118	0.970597	0.74104	0.9803	181	23	0.1271	1.12243	0.636864	1	609	78	0.1281	1.13263	0.324443	1
RB1	8066	790	0.0979	1105	99	0.0896	0.906364	0.416019	0.973123	1762	182	0.1033	1.06091	0.508781	0.852786	181	6	0.0331	0.315776	0.001983	0.271508	609	49	0.0805	0.805886	0.176509	1
RBM10	8066	757	0.0939	1105	66	0.0597	0.613325	0.000129	0.011555	1762	189	0.1073	1.1601	0.09013	0.435874	181	18	0.0994	1.06622	0.796267	1	609	43	0.0706	0.733524	0.058724	0.908473
MYC	8066	709	0.0879	1105	109	0.0986	1.13559	0.237521	0.947466	1762	174	0.0988	1.13698	0.153986	0.544036	181	19	0.105	1.21701	0.4254	1	609	54	0.0887	1.00961	0.940847	1
PIK3CA	8066	671	0.0832	1105	82	0.0742	0.883393	0.32114	0.9634	1762	136	0.0772	0.921794	0.443419	0.824028	181	16	0.0884	1.06869	0.78518	1	609	47	0.0772	0.921674	0.647687	1
MDM2	8066	669	0.0829	1105	113	0.1023	1.25949	0.033547	0.471258	1762	217	0.1232	1.55296	2.51e-07	1.85e-05	181	18	0.0994	1.221	0.413791	1	609	66	0.1084	1.34392	0.034344	0.908473
CDK4	8066	609	0.0755	1105	88	0.0796	1.05952	0.628196	1	1762	158	0.0897	1.20615	0.049759	0.322019	181	10	0.0552	0.716062	0.390803	1	609	43	0.0706	0.930248	0.749677	1
CTNNB1	8066	541	0.0671	1105	110	0.0995	1.53773	0.000169	0.011555	1762	170	0.0965	1.4853	3.01e-05	0.001268	181	13	0.0718	1.07632	0.763574	1	609	49	0.0805	1.21707	0.210184	1
RICTOR	8066	480	0.0595	1105	57	0.0516	0.859578	0.338515	0.9634	1762	106	0.0602	1.01162	0.9116	1	181	13	0.0718	1.22294	0.430556	1	609	37	0.0608	1.0223	0.859314	1
KRAS	8066	453	0.0562	1105	49	0.0443	0.779812	0.120376	0.826607	1762	63	0.0358	0.623168	0.000388	0.008802	181	2	0.011	0.187774	0.004417	0.271508	609	18	0.0296	0.51185	0.003862	0.483874
DNMT3A	8066	405	0.0502	1105	60	0.0543	1.08609	0.558575	1	1762	63	0.0358	0.701419	0.009398	0.11552	181	7	0.0387	0.76099	0.604942	1	609	18	0.0296	0.576123	0.019133	0.846939
MET	8066	382	0.0474	1105	63	0.057	1.21618	0.178507	0.84935	1762	87	0.0494	1.04479	0.71145	0.958346	181	9	0.0497	1.05254	0.85882	1	609	29	0.0476	1.00576	0.921411	1
CCNE1	8066	358	0.0444	1105	67	0.0606	1.38975	0.021731	0.463084	1762	84	0.0477	1.07782	0.526447	0.869394	181	10	0.0552	1.25911	0.463956	1	609	21	0.0345	0.768955	0.302943	1
HGF	8066	350	0.0434	1105	49	0.0443	1.02296	0.875039	1	1762	73	0.0414	0.952834	0.746323	0.982028	181	10	0.0552	1.28922	0.457844	1	609	24	0.0394	0.90444	0.755914	1
FGF10	8066	335	0.0415	1105	38	0.0344	0.821883	0.291037	0.9634	1762	70	0.0397	0.954748	0.791318	1	181	8	0.0442	1.06717	0.849523	1	609	21	0.0345	0.8242	0.458469	1
SMAD4	8066	321	0.0398	1105	56	0.0507	1.28804	0.08985	0.763723	1762	88	0.0499	1.26836	0.056216	0.327504	181	5	0.0276	0.685447	0.560824	1	609	36	0.0591	1.51588	0.025839	0.846939
PTEN	8066	317	0.0393	1105	36	0.0326	0.823211	0.316727	0.9634	1762	85	0.0482	1.239	0.096629	0.445401	181	11	0.0608	1.58172	0.172428	1	609	31	0.0509	1.31105	0.163253	1
CCND1	8066	287	0.0356	1105	44	0.0398	1.12403	0.491045	1	1762	60	0.0341	0.955506	0.830708	1	181	5	0.0276	0.770015	0.837251	1	609	21	0.0345	0.968019	1	1
STK11	8066	277	0.0343	1105	50	0.0452	1.33266	0.069382	0.750263	1762	20	0.0114	0.322837	2.16e-08	2.12e-06	181	1	0.0055	0.156217	0.033251	0.636194	609	11	0.0181	0.517242	0.033594	0.908473
ATM	8066	276	0.0342	1105	26	0.0235	0.680112	0.071488	0.750263	1762	30	0.017	0.488879	7.58e-05	0.002795	181	6	0.0331	0.967702	1	1	609	17	0.0279	0.810505	0.484828	1
FGF19	8066	269	0.0333	1105	39	0.0353	1.06043	0.72178	1	1762	57	0.0323	0.969004	0.883366	1	181	4	0.0221	0.655031	0.529611	1	609	19	0.0312	0.933419	0.906483	1
KEAP1	8066	267	0.0331	1105	67	0.0606	1.88541	2.26e-05	0.003334	1762	16	0.0091	0.267672	1.25e-09	1.84e-07	181	0	0	0	0.004602	0.271508	609	9	0.0148	0.438146	0.011258	0.830271
APC	8066	262	0.0325	1105	39	0.0353	1.08974	0.589864	1	1762	90	0.0511	1.60333	0.000288	0.007082	181	3	0.0166	0.502016	0.289421	1	609	31	0.0509	1.59753	0.019639	0.846939
MCL1	8066	256	0.0317	1105	38	0.0344	1.0865	0.648586	1	1762	38	0.0216	0.672446	0.024846	0.233178	181	3	0.0166	0.514177	0.383291	1	609	17	0.0279	0.876069	0.717673	1
ERBB2	8066	251	0.0311	1105	32	0.029	0.92855	0.780813	1	1762	55	0.0312	1.00319	1	1	181	0	0	0	0.006962	0.342275	609	15	0.0246	0.786249	0.463475	1
FGF3	8066	251	0.0311	1105	33	0.0299	0.958461	0.926173	1	1762	50	0.0284	0.90933	0.593444	0.894148	181	4	0.0221	0.703626	0.66358	1	609	18	0.0296	0.948288	1	1
NF1	8066	248	0.0307	1105	36	0.0326	1.06162	0.711468	1	1762	20	0.0114	0.361931	9.81e-07	5.79e-05	181	2	0.011	0.352226	0.182434	1	609	10	0.0164	0.52628	0.046739	0.908473
FGF4	8066	247	0.0306	1105	33	0.0299	0.974481	1	1	1762	51	0.0289	0.943571	0.759317	0.98245	181	3	0.0166	0.533526	0.379602	1	609	19	0.0312	1.01943	0.902931	1
GNAS	8066	244	0.0303	1105	34	0.0308	1.0177	0.925407	1	1762	66	0.0375	1.24752	0.131934	0.53316	181	8	0.0442	1.48242	0.270267	1	609	9	0.0148	0.480861	0.024365	0.846939
TET2	8066	242	0.03	1105	28	0.0253	0.840535	0.44767	0.973885	1762	60	0.0341	1.13974	0.361243	0.753013	181	3	0.0166	0.544897	0.379065	1	609	17	0.0279	0.928412	0.901605	1
ARID1A	8066	235	0.0291	1105	43	0.0389	1.34925	0.091289	0.763723	1762	24	0.0136	0.460162	0.000104	0.003394	181	3	0.0166	0.56163	0.495782	1	609	11	0.0181	0.612972	0.12796	1
ARFRP1	8066	231	0.0286	1105	35	0.0317	1.10946	0.566184	1	1762	82	0.0465	1.65551	0.000225	0.006646	181	11	0.0608	2.19468	0.021722	0.568636	609	18	0.0296	1.03303	0.89957	1
ZNF217	8066	230	0.0285	1105	35	0.0317	1.11442	0.565181	1	1762	61	0.0346	1.22178	0.186781	0.591312	181	6	0.0331	1.1681	0.649724	1	609	18	0.0296	1.03765	0.899357	1
SMARCA4	8066	227	0.0281	1105	44	0.0398	1.4321	0.036807	0.493549	1762	29	0.0165	0.577875	0.004825	0.067781	181	1	0.0055	0.19185	0.065428	0.877334	609	10	0.0164	0.576512	0.09341	1
AKT2	8066	202	0.025	1105	21	0.019	0.754192	0.252049	0.953126	1762	49	0.0278	1.1136	0.50495	0.851201	181	5	0.0276	1.10599	0.807441	1	609	12	0.0197	0.782526	0.498117	1
CDK6	8066	192	0.0238	1105	39	0.0353	1.50038	0.030799	0.471258	1762	59	0.0335	1.4208	0.02409	0.233178	181	9	0.0497	2.14589	0.043671	0.678046	609	14	0.023	0.964951	1	1
CHEK2	8066	189	0.0234	1105	6	0.0054	0.227537	1.11e-05	0.003283	1762	5	0.0028	0.118603	3.59e-11	1.06e-08	181	0	0	0	0.02299	0.568636	609	4	0.0066	0.275552	0.003857	0.483874
BRAF	8066	181	0.0224	1105	31	0.0281	1.25742	0.24044	0.947466	1762	35	0.0199	0.882874	0.590246	0.894148	181	2	0.011	0.486743	0.443114	1	609	14	0.023	1.02502	0.887175	1
TERT	8066	178	0.0221	1105	22	0.0199	0.900204	0.74178	1	1762	18	0.0102	0.457376	0.000675	0.014222	181	1	0.0055	0.246192	0.190784	1	609	9	0.0148	0.664719	0.3089	1
CCND3	8066	159	0.0197	1105	29	0.0262	1.3403	0.172925	0.84935	1762	35	0.0199	1.00784	0.924942	1	181	9	0.0497	2.60213	0.011556	0.487003	609	14	0.023	1.17011	0.547073	1
TERC	8066	159	0.0197	1105	9	0.0081	0.408363	0.005517	0.180527	1762	31	0.0176	0.890593	0.633054	0.91098	181	4	0.0221	1.12383	0.783376	1	609	12	0.0197	0.999589	1	1
BRCA2	8066	143	0.0177	1105	10	0.009	0.505987	0.032795	0.471258	1762	19	0.0108	0.603962	0.038532	0.289244	181	2	0.011	0.619057	0.772967	1	609	10	0.0164	0.924968	1	1
EMSY	8066	139	0.0172	1105	9	0.0081	0.468302	0.021513	0.463084	1762	34	0.0193	1.12209	0.548619	0.881906	181	2	0.011	0.637193	0.771985	1	609	5	0.0082	0.472093	0.100024	1
MUTYH	8066	138	0.0171	1105	7	0.0063	0.366252	0.00441	0.162605	1762	51	0.0289	1.7124	0.002036	0.035323	181	1	0.0055	0.319163	0.376025	1	609	9	0.0148	0.861739	0.870043	1
KEL	8066	137	0.017	1105	18	0.0163	0.958387	1	1	1762	39	0.0221	1.31002	0.137787	0.541961	181	3	0.0166	0.975437	1	1	609	13	0.0213	1.26239	0.418244	1
U2AF1	8066	132	0.0164	1105	17	0.0154	0.939157	0.899372	1	1762	12	0.0068	0.412156	0.001419	0.02617	181	3	0.0166	1.01302	1	1	609	5	0.0082	0.497567	0.130562	1
AURKA	8066	130	0.0161	1105	20	0.0181	1.12528	0.612721	1	1762	33	0.0187	1.16514	0.411826	0.809925	181	5	0.0276	1.73427	0.223914	1	609	8	0.0131	0.812594	0.736138	1
PRKCI	8066	127	0.0157	1105	8	0.0072	0.455875	0.023435	0.463084	1762	25	0.0142	0.899709	0.749004	0.982028	181	4	0.0221	1.4127	0.537039	1	609	8	0.0131	0.832104	0.735351	1
NTRK1	8066	124	0.0154	1105	20	0.0181	1.18061	0.517708	1	1762	12	0.0068	0.439189	0.00455	0.067112	181	0	0	0	0.117499	1	609	5	0.0082	0.530202	0.220708	1
SETD2	8066	123	0.0152	1105	23	0.0208	1.37271	0.159759	0.84935	1762	23	0.0131	0.854098	0.58649	0.894148	181	3	0.0166	1.08838	0.756984	1	609	9	0.0148	0.968659	1	1
BCL2L2	8066	112	0.0139	1105	17	0.0154	1.10965	0.682388	1	1762	32	0.0182	1.31363	0.188418	0.591312	181	4	0.0221	1.60492	0.325263	1	609	12	0.0197	1.42749	0.218075	1
ASXL1	8066	111	0.0138	1105	5	0.0045	0.325758	0.00612	0.180527	1762	14	0.0079	0.573989	0.046412	0.322019	181	0	0	0	0.180584	1	609	4	0.0066	0.473829	0.193972	1
VEGFA	8066	111	0.0138	1105	21	0.019	1.38838	0.177037	0.84935	1762	20	0.0114	0.822809	0.491747	0.843404	181	8	0.0442	3.31407	0.004558	0.271508	609	6	0.0099	0.713101	0.582622	1
EPHB4	8066	105	0.013	1105	17	0.0154	1.18467	0.484998	1	1762	22	0.0125	0.958632	1	1	181	6	0.0331	2.59951	0.035062	0.636194	609	10	0.0164	1.26576	0.460225	1
BCOR	8066	99	0.0123	1105	12	0.0109	0.883529	0.770816	1	1762	15	0.0085	0.690968	0.218816	0.60897	181	4	0.0221	1.81864	0.290292	1	609	8	0.0131	1.07121	0.847956	1
KMT2D	8066	97	0.012	1105	11	0.01	0.826052	0.656068	1	1762	24	0.0136	1.13447	0.552413	0.881906	181	0	0	0	0.278672	1	609	8	0.0131	1.09357	0.703031	1
KIT	8066	96	0.0119	1105	17	0.0154	1.2972	0.309402	0.9634	1762	10	0.0057	0.473863	0.021226	0.215923	181	2	0.011	0.927607	1	1	609	7	0.0115	0.965359	1	1
KDM5A	8066	95	0.0118	1105	13	0.0118	0.998872	1	1	1762	32	0.0182	1.55201	0.036001	0.279484	181	1	0.0055	0.46614	0.72573	1	609	7	0.0115	0.975643	1	1
KDR	8066	94	0.0117	1105	16	0.0145	1.24604	0.379355	0.9634	1762	9	0.0051	0.435412	0.013457	0.15879	181	0	0	0	0.27415	1	609	6	0.0099	0.843866	0.84461	1
ATRX	8066	92	0.0114	1105	19	0.0172	1.51639	0.105793	0.763723	1762	12	0.0068	0.594335	0.094845	0.444115	181	0	0	0	0.271653	1	609	2	0.0033	0.285581	0.065565	0.92103
AKT3	8066	88	0.0109	1105	15	0.0136	1.2476	0.444936	0.973885	1762	17	0.0096	0.883212	0.702888	0.954949	181	3	0.0166	1.52796	0.453755	1	609	8	0.0131	1.20678	0.547263	1
NOTCH1	8066	87	0.0108	1105	7	0.0063	0.584689	0.202526	0.891718	1762	10	0.0057	0.523474	0.06106	0.327504	181	2	0.011	1.02472	0.722827	1	609	7	0.0115	1.06643	0.838169	1
FGFR1	8066	86	0.0107	1105	13	0.0118	1.10465	0.755421	1	1762	15	0.0085	0.796715	0.514081	0.856801	181	1	0.0055	0.515504	1	1	609	4	0.0066	0.613492	0.529798	1
BRCA1	8066	85	0.0105	1105	15	0.0136	1.29212	0.353554	0.9634	1762	10	0.0057	0.535925	0.059929	0.327504	181	0	0	0	0.266489	1	609	5	0.0082	0.777269	0.834393	1
PDGFRA	8066	85	0.0105	1105	18	0.0163	1.55482	0.093789	0.763723	1762	5	0.0028	0.2672	0.000834	0.016408	181	1	0.0055	0.521634	1	1	609	8	0.0131	1.24984	0.537243	1
FANCA	8066	82	0.0102	1105	7	0.0063	0.620729	0.255244	0.953126	1762	20	0.0114	1.11786	0.606202	0.894148	181	5	0.0276	2.76607	0.042056	0.678046	609	7	0.0115	1.13216	0.676815	1
PIK3C2B	8066	81	0.01	1105	7	0.0063	0.628472	0.321367	0.9634	1762	25	0.0142	1.41883	0.127417	0.529407	181	3	0.0166	1.66146	0.433903	1	609	7	0.0115	1.14628	0.673923	1
ZNF703	8066	79	0.0098	1105	13	0.0118	1.20359	0.51928	1	1762	18	0.0102	1.04348	0.894056	1	181	1	0.0055	0.561674	1	1	609	5	0.0082	0.836931	1	1
ERBB3	8066	78	0.0097	1105	7	0.0063	0.652889	0.400136	0.9634	1762	16	0.0091	0.938467	0.893206	1	181	2	0.011	1.14425	0.695488	1	609	7	0.0115	1.19082	0.666562	1
KDM5C	8066	78	0.0097	1105	13	0.0118	1.21917	0.515952	1	1762	8	0.0045	0.467094	0.034028	0.279484	181	1	0.0055	0.568946	1	1	609	3	0.0049	0.506981	0.377008	1
LYN	8066	78	0.0097	1105	13	0.0118	1.21917	0.515952	1	1762	16	0.0091	0.938467	0.893206	1	181	1	0.0055	0.568946	1	1	609	2	0.0033	0.337431	0.125613	1
JAK2	8066	76	0.0094	1105	9	0.0081	0.863307	0.866658	1	1762	14	0.0079	0.842015	0.678575	0.944215	181	1	0.0055	0.584064	1	1	609	4	0.0066	0.695085	0.659325	1
MDM4	8066	76	0.0094	1105	7	0.0063	0.670238	0.396698	0.9634	1762	21	0.0119	1.2681	0.35106	0.753013	181	3	0.0166	1.77188	0.250561	1	609	7	0.0115	1.22246	0.520775	1
PBRM1	8066	75	0.0093	1105	17	0.0154	1.66479	0.073997	0.750263	1762	14	0.0079	0.853349	0.677949	0.944215	181	1	0.0055	0.591926	1	1	609	4	0.0066	0.704441	0.658726	1
EPHA3	8066	73	0.0091	1105	16	0.0145	1.60871	0.099353	0.763723	1762	18	0.0102	1.13009	0.679929	0.944215	181	5	0.0276	3.1106	0.028066	0.609942	609	6	0.0099	1.08948	0.823355	1
SF3B1	8066	73	0.0091	1105	6	0.0054	0.597779	0.295937	0.9634	1762	9	0.0051	0.562144	0.111676	0.477457	181	1	0.0055	0.608295	1	1	609	3	0.0049	0.542045	0.372016	1
BCORL1	8066	72	0.0089	1105	9	0.0081	0.911724	1	1	1762	10	0.0057	0.63372	0.194984	0.599168	181	2	0.011	1.24053	0.678046	1	609	6	0.0099	1.10475	0.822032	1
PIK3CB	8066	72	0.0089	1105	8	0.0072	0.809683	0.729711	1	1762	17	0.0096	1.08165	0.781139	0.997558	181	4	0.0221	2.5091	0.085385	1	609	2	0.0033	0.365825	0.172941	1
AKT1	8066	71	0.0088	1105	10	0.009	1.02836	0.864475	1	1762	15	0.0085	0.966849	1	1	181	3	0.0166	1.89785	0.221314	1	609	1	0.0016	0.185207	0.061591	0.908473
CREBBP	8066	68	0.0084	1105	12	0.0109	1.29132	0.389196	0.9634	1762	16	0.0091	1.07783	0.775297	0.994403	181	1	0.0055	0.653431	1	1	609	3	0.0049	0.582266	0.485234	1
NBN	8066	68	0.0084	1105	4	0.0036	0.427312	0.101201	0.763723	1762	7	0.004	0.46913	0.049867	0.322019	181	0	0	0	0.407015	1	609	3	0.0049	0.582266	0.485234	1
CRKL	8066	67	0.0083	1105	14	0.0127	1.53202	0.167064	0.84935	1762	11	0.0062	0.750011	0.459075	0.824028	181	1	0.0055	0.663267	1	1	609	5	0.0082	0.988312	1	1
EP300	8066	65	0.0081	1105	13	0.0118	1.46538	0.219109	0.936772	1762	16	0.0091	1.12799	0.662645	0.935313	181	2	0.011	1.37533	0.659352	1	609	6	0.0099	1.2248	0.636966	1
PRKN	8066	64	0.0079	1105	6	0.0054	0.682609	0.462565	0.988817	1762	7	0.004	0.4987	0.086601	0.433006	181	1	0.0055	0.694618	1	1	609	3	0.0049	0.618967	0.628286	1
ERRFI1	8066	63	0.0078	1105	8	0.0072	0.926394	1	1	1762	6	0.0034	0.434049	0.056656	0.327504	181	0	0	0	0.649884	1	609	4	0.0066	0.839879	1	1
NOTCH3	8066	63	0.0078	1105	5	0.0045	0.577417	0.346554	0.9634	1762	20	0.0114	1.45846	0.150131	0.544036	181	1	0.0055	0.705732	1	1	609	2	0.0033	0.418556	0.32497	1
RET	8066	62	0.0077	1105	8	0.0072	0.941453	1	1	1762	8	0.0045	0.588811	0.209032	0.604199	181	0	0	0	0.647693	1	609	3	0.0049	0.639093	0.626079	1
CBL	8066	61	0.0076	1105	9	0.0081	1.07761	0.853082	1	1762	6	0.0034	0.448392	0.055154	0.327504	181	0	0	0	0.645582	1	609	4	0.0066	0.867633	1	1
PAX5	8066	61	0.0076	1105	6	0.0054	0.716449	0.571716	1	1762	9	0.0051	0.67374	0.3472	0.753013	181	3	0.0166	2.21173	0.165414	1	609	2	0.0033	0.432387	0.322339	1
NOTCH2	8066	59	0.0073	1105	10	0.009	1.23938	0.575442	1	1762	7	0.004	0.541301	0.146357	0.544036	181	3	0.0166	2.28728	0.154793	1	609	4	0.0066	0.897269	1	1
ATR	8066	58	0.0072	1105	15	0.0136	1.90003	0.044042	0.564882	1762	8	0.0045	0.629733	0.260717	0.64093	181	2	0.011	1.54267	0.380752	1	609	3	0.0049	0.68351	0.799319	1
CCND2	8066	57	0.0071	1105	9	0.0081	1.15381	0.702869	1	1762	22	0.0125	1.77655	0.026633	0.238079	181	0	0	0	0.63803	1	609	8	0.0131	1.87033	0.134986	1
ERBB4	8066	57	0.0071	1105	4	0.0036	0.510477	0.236607	0.947466	1762	9	0.0051	0.72138	0.423523	0.824028	181	0	0	0	0.63803	1	609	4	0.0066	0.928984	1	1
FGF23	8066	57	0.0071	1105	10	0.009	1.28319	0.450436	0.973885	1762	19	0.0108	1.53165	0.131208	0.53316	181	0	0	0	0.63803	1	609	8	0.0131	1.87033	0.134986	1
FGFR4	8066	57	0.0071	1105	7	0.0063	0.895775	1	1	1762	23	0.0131	1.85837	0.018022	0.189871	181	2	0.011	1.56993	0.372874	1	609	3	0.0049	0.695588	0.798315	1
BCL2L1	8066	56	0.0069	1105	9	0.0081	1.17456	0.570726	1	1762	10	0.0057	0.816414	0.632014	0.91098	181	1	0.0055	0.794643	1	1	609	7	0.0115	1.66321	0.209196	1
MAP2K4	8066	56	0.0069	1105	9	0.0081	1.17456	0.570726	1	1762	23	0.0131	1.89179	0.01723	0.188256	181	0	0	0	0.63639	1	609	2	0.0033	0.471287	0.436329	1
NFE2L2	8066	56	0.0069	1105	10	0.009	1.30626	0.445423	0.973885	1762	3	0.0017	0.243949	0.00604	0.080994	181	0	0	0	0.63639	1	609	4	0.0066	0.945691	1	1
CUL4A	8066	55	0.0068	1105	7	0.0063	0.928581	1	1	1762	17	0.0096	1.41898	0.216647	0.608676	181	1	0.0055	0.809192	1	1	609	2	0.0033	0.479916	0.435025	1
CDK12	8066	54	0.0067	1105	3	0.0027	0.403912	0.150326	0.84935	1762	7	0.004	0.591791	0.240336	0.616515	181	2	0.011	1.65777	0.34901	1	609	3	0.0049	0.734507	0.796749	1
CUL3	8066	52	0.0064	1105	11	0.01	1.54961	0.175984	0.84935	1762	4	0.0023	0.350661	0.034791	0.279484	181	0	0	0	0.630988	1	609	0	0	0	0.049746	0.908473
AXL	8066	51	0.0063	1105	9	0.0081	1.29052	0.429337	0.973123	1762	13	0.0074	1.16812	0.623508	0.906082	181	1	0.0055	0.873094	1	1	609	5	0.0082	1.30097	0.593882	1
FGF6	8066	51	0.0063	1105	9	0.0081	1.29052	0.429337	0.973123	1762	18	0.0102	1.62203	0.083031	0.422311	181	0	0	0	0.629958	1	609	7	0.0115	1.8274	0.124357	1
IRS2	8066	51	0.0063	1105	9	0.0081	1.29052	0.429337	0.973123	1762	20	0.0114	1.80433	0.02942	0.255261	181	2	0.011	1.75594	0.324853	1	609	5	0.0082	1.30097	0.593882	1
PIK3R1	8066	51	0.0063	1105	9	0.0081	1.29052	0.429337	0.973123	1762	15	0.0085	1.34937	0.332487	0.753013	181	3	0.0166	2.64871	0.114757	1	609	3	0.0049	0.778004	1	1
STAG2	8066	51	0.0063	1105	7	0.0063	1.00191	1	1	1762	7	0.004	0.626836	0.303505	0.72792	181	0	0	0	0.629958	1	609	3	0.0049	0.778004	1	1
EPHB1	8066	50	0.0062	1105	8	0.0072	1.16915	0.684165	1	1762	4	0.0023	0.364778	0.048436	0.322019	181	3	0.0166	2.70202	0.110065	1	609	3	0.0049	0.793663	1	1
GATA6	8066	49	0.0061	1105	5	0.0045	0.743692	0.676234	1	1762	12	0.0068	1.12191	0.737339	0.9803	181	1	0.0055	0.908957	1	1	609	8	0.0131	2.17787	0.059806	0.908473
MTOR	8066	49	0.0061	1105	6	0.0054	0.893242	1	1	1762	9	0.0051	0.839994	0.733202	0.9803	181	2	0.011	1.82807	0.308621	1	609	1	0.0016	0.269099	0.260479	1
BAP1	8066	48	0.006	1105	7	0.0063	1.06493	0.835236	1	1762	11	0.0062	1.04938	0.865034	1	181	2	0.011	1.86639	0.300475	1	609	3	0.0049	0.826939	1	1
TSC1	8066	48	0.006	1105	17	0.0154	2.61003	0.001615	0.079423	1762	12	0.0068	1.14543	0.615887	0.900138	181	2	0.011	1.86639	0.300475	1	609	3	0.0049	0.826939	1	1
NF2	8066	47	0.0058	1105	19	0.0172	2.98501	0.000196	0.011555	1762	3	0.0017	0.29099	0.025294	0.233178	181	1	0.0055	0.947872	1	1	609	3	0.0049	0.844639	1	1
SOX2	8066	47	0.0058	1105	9	0.0081	1.40105	0.308992	0.9634	1762	6	0.0034	0.582974	0.279997	0.682636	181	0	0	0	0.627313	1	609	2	0.0033	0.562165	0.580346	1
ARAF	8066	45	0.0056	1105	10	0.009	1.6278	0.207548	0.900392	1762	5	0.0028	0.507241	0.193601	0.599168	181	2	0.011	1.99156	0.275961	1	609	2	0.0033	0.587296	0.771382	1
BRIP1	8066	45	0.0056	1105	7	0.0063	1.13635	0.671579	1	1762	7	0.004	0.710947	0.472443	0.829587	181	0	0	0	0.626978	1	609	2	0.0033	0.587296	0.771382	1
PALB2	8066	45	0.0056	1105	8	0.0072	1.29987	0.522363	1	1762	9	0.0051	0.915117	1	1	181	1	0.0055	0.990247	1	1	609	2	0.0033	0.587296	0.771382	1
IKBKE	8066	44	0.0055	1105	5	0.0045	0.828719	0.828264	1	1762	15	0.0085	1.56541	0.17059	0.559156	181	1	0.0055	1.01288	1	1	609	5	0.0082	1.50926	0.390969	1
INPP4B	8066	44	0.0055	1105	11	0.01	1.83318	0.091691	0.763723	1762	4	0.0023	0.414831	0.090105	0.435874	181	0	0	0	1	1	609	2	0.0033	0.600719	0.769809	1
PARP1	8066	44	0.0055	1105	8	0.0072	1.32958	0.398308	0.9634	1762	6	0.0034	0.622955	0.355446	0.753013	181	2	0.011	2.03708	0.267776	1	609	6	0.0099	1.81411	0.161769	1
SPEN	8066	44	0.0055	1105	9	0.0081	1.49714	0.285955	0.9634	1762	17	0.0096	1.77617	0.062982	0.331782	181	1	0.0055	1.01288	1	1	609	3	0.0049	0.902565	1	1
KDM6A	8066	43	0.0053	1105	6	0.0054	1.01864	1	1	1762	4	0.0023	0.424531	0.124351	0.524052	181	0	0	0	1	1	609	2	0.0033	0.614766	0.76857	1
MSH6	8066	43	0.0053	1105	2	0.0018	0.338316	0.164187	0.84935	1762	3	0.0017	0.318217	0.051305	0.322019	181	0	0	0	1	1	609	1	0.0016	0.306877	0.368514	1
NRAS	8066	43	0.0053	1105	2	0.0018	0.338316	0.164187	0.84935	1762	6	0.0034	0.637522	0.354839	0.753013	181	0	0	0	1	1	609	1	0.0016	0.306877	0.368514	1
ACVR1B	8066	42	0.0052	1105	5	0.0045	0.868398	1	1	1762	6	0.0034	0.652782	0.449404	0.824028	181	1	0.0055	1.06138	0.615847	1	609	3	0.0049	0.94578	1	1
AMER1	8066	42	0.0052	1105	4	0.0036	0.694088	0.650418	1	1762	5	0.0028	0.543676	0.252034	0.630084	181	1	0.0055	1.06138	0.615847	1	609	1	0.0016	0.314223	0.366167	1
FLCN	8066	42	0.0052	1105	5	0.0045	0.868398	1	1	1762	3	0.0017	0.325834	0.050327	0.322019	181	0	0	0	1	1	609	3	0.0049	0.94578	1	1
FGF12	8066	41	0.0051	1105	8	0.0072	1.4274	0.374687	0.9634	1762	5	0.0028	0.557005	0.251254	0.630084	181	0	0	0	1	1	609	2	0.0033	0.644915	0.767183	1
CD274	8066	40	0.005	1105	8	0.0072	1.46326	0.36903	0.9634	1762	8	0.0045	0.915165	1	1	181	1	0.0055	1.11472	0.598321	1	609	2	0.0033	0.66112	0.767075	1
SDHA	8066	39	0.0048	1105	1	0.0009	0.186432	0.082771	0.763042	1762	4	0.0023	0.468306	0.165	0.54691	181	1	0.0055	1.14345	0.589263	1	609	1	0.0016	0.338521	0.526006	1
TSC2	8066	39	0.0048	1105	5	0.0045	0.935548	1	1	1762	4	0.0023	0.468306	0.165	0.54691	181	0	0	0	1	1	609	2	0.0033	0.678157	1	1
FANCC	8066	38	0.0047	1105	4	0.0036	0.767532	0.812755	1	1762	3	0.0017	0.360312	0.09958	0.451942	181	2	0.011	2.36048	0.218796	1	609	2	0.0033	0.696089	1	1
FBXW7	8066	37	0.0046	1105	5	0.0045	0.986364	1	1	1762	6	0.0034	0.741458	0.689451	0.950412	181	0	0	0	1	1	609	6	0.0099	2.1592	0.121274	1
MYCL	8066	37	0.0046	1105	6	0.0054	1.18471	0.639444	1	1762	2	0.0011	0.246591	0.035149	0.279484	181	2	0.011	2.42458	0.210697	1	609	3	0.0049	1.07426	0.757871	1
BRD4	8066	36	0.0045	1105	6	0.0054	1.21777	0.633087	1	1762	9	0.0051	1.14518	0.697333	0.952376	181	0	0	0	1	1	609	2	0.0033	0.734944	1	1
ALK	8066	35	0.0043	1105	3	0.0027	0.624656	0.617285	1	1762	10	0.0057	1.30969	0.437036	0.824028	181	1	0.0055	1.27476	0.550951	1	609	1	0.0016	0.377397	0.514105	1
CIC	8066	35	0.0043	1105	7	0.0063	1.46284	0.340669	0.9634	1762	10	0.0057	1.30969	0.437036	0.824028	181	1	0.0055	1.27476	0.550951	1	609	2	0.0033	0.756037	1	1
FUBP1	8066	35	0.0043	1105	4	0.0036	0.833632	1	1	1762	3	0.0017	0.391342	0.136388	0.541961	181	1	0.0055	1.27476	0.550951	1	609	1	0.0016	0.377397	0.514105	1
JUN	8066	35	0.0043	1105	4	0.0036	0.833632	1	1	1762	5	0.0028	0.65298	0.534076	0.870456	181	2	0.011	2.56377	0.1946	1	609	2	0.0033	0.756037	1	1
PDCD1LG2	8066	35	0.0043	1105	7	0.0063	1.46284	0.340669	0.9634	1762	7	0.004	0.915214	1	1	181	1	0.0055	1.27476	0.550951	1	609	2	0.0033	0.756037	1	1
MAP3K13	8066	34	0.0042	1105	2	0.0018	0.42835	0.309026	0.9634	1762	2	0.0011	0.268449	0.050706	0.322019	181	2	0.011	2.6395	0.186613	1	609	4	0.0066	1.56189	0.33831	1
ROS1	8066	34	0.0042	1105	2	0.0018	0.42835	0.309026	0.9634	1762	4	0.0023	0.537509	0.292614	0.70755	181	0	0	0	1	1	609	6	0.0099	2.3506	0.058379	0.908473
SMAD2	8066	34	0.0042	1105	5	0.0045	1.0738	0.805879	1	1762	5	0.0028	0.672269	0.531439	0.870456	181	0	0	0	1	1	609	2	0.0033	0.77837	1	1
BARD1	8066	33	0.0041	1105	2	0.0018	0.441386	0.429709	0.973123	1762	7	0.004	0.970923	1	1	181	0	0	0	1	1	609	2	0.0033	0.802057	1	1
CDC73	8066	32	0.004	1105	6	0.0054	1.37068	0.452279	0.973885	1762	8	0.0045	1.1451	0.681755	0.944215	181	0	0	0	1	1	609	1	0.0016	0.412932	0.727062	1
SRC	8066	31	0.0038	1105	5	0.0045	1.17815	0.615017	1	1762	3	0.0017	0.442058	0.259041	0.64093	181	1	0.0055	1.43996	0.509088	1	609	4	0.0066	1.71368	0.306509	1
AR	8066	30	0.0037	1105	6	0.0054	1.46242	0.435785	0.973885	1762	4	0.0023	0.60948	0.500687	0.848866	181	0	0	0	1	1	609	2	0.0033	0.882592	1	1
CASP8	8066	30	0.0037	1105	2	0.0018	0.485706	0.421773	0.973123	1762	7	0.004	1.06841	0.830835	1	181	0	0	0	1	1	609	2	0.0033	0.882592	1	1
FGF14	8066	30	0.0037	1105	10	0.009	2.44627	0.023547	0.463084	1762	17	0.0096	2.60959	0.003263	0.053473	181	0	0	0	1	1	609	0	0	0	0.268019	1
MLH1	8066	30	0.0037	1105	4	0.0036	0.973176	1	1	1762	2	0.0011	0.304394	0.104499	0.453342	181	0	0	0	1	1	609	0	0	0	0.268019	1
MAP3K1	8066	29	0.0036	1105	5	0.0045	1.25972	0.596244	1	1762	4	0.0023	0.630575	0.498516	0.848866	181	0	0	0	1	1	609	2	0.0033	0.91314	1	1
IKZF1	8066	28	0.0035	1105	5	0.0045	1.30487	0.58837	1	1762	3	0.0017	0.489604	0.346009	0.753013	181	0	0	0	1	1	609	2	0.0033	0.94587	1	1
MSH2	8066	28	0.0035	1105	2	0.0018	0.520528	0.572556	1	1762	6	0.0034	0.980882	1	1	181	0	0	0	1	1	609	1	0.0016	0.472157	0.719177	1
PMS2	8066	28	0.0035	1105	7	0.0063	1.83015	0.184971	0.8526	1762	4	0.0023	0.653177	0.642819	0.91169	181	0	0	0	1	1	609	3	0.0049	1.42115	0.476911	1
CDKN1B	8066	26	0.0032	1105	4	0.0036	1.12345	0.777973	1	1762	2	0.0011	0.351399	0.213006	0.604199	181	0	0	0	1	1	609	0	0	0	0.255611	1
FANCG	8066	26	0.0032	1105	2	0.0018	0.560709	0.569999	1	1762	2	0.0011	0.351399	0.213006	0.604199	181	0	0	0	1	1	609	2	0.0033	1.01888	1	1
IDH1	8066	26	0.0032	1105	1	0.0009	0.2801	0.244093	0.947466	1762	2	0.0011	0.351399	0.213006	0.604199	181	1	0.0055	1.71795	0.451263	1	609	1	0.0016	0.508603	1	1
PTPN11	8066	26	0.0032	1105	3	0.0027	0.841826	1	1	1762	3	0.0017	0.527398	0.464193	0.824921	181	0	0	0	1	1	609	0	0	0	0.255611	1
CTCF	8066	25	0.0031	1105	2	0.0018	0.583209	0.764852	1	1762	2	0.0011	0.3655	0.209274	0.604199	181	0	0	0	1	1	609	2	0.0033	1.05977	0.714312	1
MRE11	8066	25	0.0031	1105	4	0.0036	1.16854	0.772787	1	1762	1	0.0006	0.182646	0.070713	0.36597	181	0	0	0	1	1	609	0	0	0	0.416347	1
MYCN	8066	25	0.0031	1105	2	0.0018	0.583209	0.764852	1	1762	5	0.0028	0.91531	1	1	181	1	0.0055	1.78689	0.438909	1	609	2	0.0033	1.05977	0.714312	1
PTCH1	8066	25	0.0031	1105	7	0.0063	2.05053	0.098669	0.763723	1762	6	0.0034	1.099	0.814847	1	181	0	0	0	1	1	609	2	0.0033	1.05977	0.714312	1
ERCC4	8066	24	0.003	1105	2	0.0018	0.607585	0.762341	1	1762	0	0	0	0.014366	0.163001	181	0	0	0	1	1	609	0	0	0	0.409316	1
PRDM1	8066	24	0.003	1105	5	0.0045	1.52311	0.38636	0.9634	1762	2	0.0011	0.380777	0.209182	0.604199	181	0	0	0	1	1	609	0	0	0	0.409316	1
TGFBR2	8066	24	0.003	1105	0	0	0	0.106145	0.763723	1762	4	0.0023	0.762419	0.806257	1	181	1	0.0055	1.86157	0.42628	1	609	1	0.0016	0.551124	1	1
WT1	8066	24	0.003	1105	1	0.0009	0.303518	0.353489	0.9634	1762	3	0.0017	0.571489	0.457932	0.824028	181	1	0.0055	1.86157	0.42628	1	609	1	0.0016	0.551124	1	1
CDH1	8066	23	0.0029	1105	8	0.0072	2.5502	0.027041	0.471258	1762	8	0.0045	1.59496	0.24363	0.619576	181	0	0	0	1	1	609	1	0.0016	0.575157	1	1
RNF43	8066	23	0.0029	1105	7	0.0063	2.22939	0.082508	0.763042	1762	9	0.0051	1.79536	0.161468	0.54691	181	0	0	0	1	1	609	1	0.0016	0.575157	1	1
STAT3	8066	23	0.0029	1105	1	0.0009	0.316753	0.350979	0.9634	1762	7	0.004	1.3948	0.472087	0.829587	181	0	0	0	1	1	609	1	0.0016	0.575157	1	1
CTNNA1	8066	22	0.0027	1105	2	0.0018	0.662985	0.760832	1	1762	5	0.0028	1.04051	1	1	181	0	0	0	1	1	609	2	0.0033	1.20473	0.683994	1
FH	8066	22	0.0027	1105	7	0.0063	2.33101	0.076298	0.750263	1762	1	0.0006	0.20763	0.104473	0.453342	181	1	0.0055	2.03131	0.400165	1	609	2	0.0033	1.20473	0.683994	1
MYD88	8066	22	0.0027	1105	1	0.0009	0.331192	0.514115	1	1762	3	0.0017	0.623598	0.604129	0.894148	181	1	0.0055	2.03131	0.400165	1	609	0	0	0	0.398995	1
SMARCB1	8066	22	0.0027	1105	6	0.0054	1.99619	0.139713	0.841126	1762	9	0.0051	1.8772	0.154135	0.544036	181	0	0	0	1	1	609	2	0.0033	1.20473	0.683994	1
TBX3	8066	22	0.0027	1105	4	0.0036	1.32838	0.545716	1	1762	1	0.0006	0.20763	0.104473	0.453342	181	0	0	0	1	1	609	1	0.0016	0.601376	1	1
EZH2	8066	21	0.0026	1105	0	0	0	0.166664	0.84935	1762	3	0.0017	0.653374	0.604068	0.894148	181	0	0	0	1	1	609	1	0.0016	0.630091	1	1
FAS	8066	21	0.0026	1105	3	0.0027	1.04291	1	1	1762	4	0.0023	0.871662	1	1	181	1	0.0055	2.12831	0.386668	1	609	1	0.0016	0.630091	1	1
IDH2	8066	21	0.0026	1105	0	0	0	0.166664	0.84935	1762	2	0.0011	0.435335	0.411075	0.809925	181	1	0.0055	2.12831	0.386668	1	609	0	0	0	0.395995	1
RAD54L	8066	21	0.0026	1105	4	0.0036	1.39181	0.533578	1	1762	9	0.0051	1.96683	0.094408	0.444115	181	0	0	0	1	1	609	0	0	0	0.395995	1
RPTOR	8066	21	0.0026	1105	1	0.0009	0.347007	0.507342	1	1762	3	0.0017	0.653374	0.604068	0.894148	181	0	0	0	1	1	609	2	0.0033	1.26226	0.674271	1
VHL	8066	21	0.0026	1105	3	0.0027	1.04291	1	1	1762	1	0.0006	0.217544	0.158599	0.546439	181	0	0	0	1	1	609	0	0	0	0.395995	1
DAXX	8066	20	0.0025	1105	2	0.0018	0.729465	1	1	1762	1	0.0006	0.22845	0.154912	0.544036	181	1	0.0055	2.235	0.372869	1	609	1	0.0016	0.661678	1	1
FLT3	8066	20	0.0025	1105	1	0.0009	0.364402	0.502926	1	1762	1	0.0006	0.22845	0.154912	0.544036	181	0	0	0	1	1	609	1	0.0016	0.661678	1	1
GATA3	8066	20	0.0025	1105	2	0.0018	0.729465	1	1	1762	2	0.0011	0.457159	0.406256	0.809766	181	0	0	0	1	1	609	0	0	0	0.394639	1
CSF1R	8066	19	0.0024	1105	4	0.0036	1.5387	0.349856	0.9634	1762	2	0.0011	0.48128	0.405983	0.809766	181	0	0	0	1	1	609	0	0	0	0.639901	1
FANCL	8066	19	0.0024	1105	7	0.0063	2.70008	0.03026	0.471258	1762	1	0.0006	0.240503	0.236408	0.611757	181	0	0	0	1	1	609	5	0.0082	3.50601	0.023346	0.846939
MITF	8066	19	0.0024	1105	4	0.0036	1.5387	0.349856	0.9634	1762	1	0.0006	0.240503	0.236408	0.611757	181	1	0.0055	2.35292	0.358762	1	609	2	0.0033	1.39547	0.655947	1
PDGFRB	8066	19	0.0024	1105	4	0.0036	1.5387	0.349856	0.9634	1762	6	0.0034	1.44713	0.432465	0.824028	181	0	0	0	1	1	609	1	0.0016	0.696589	1	1
CEBPA	8066	18	0.0022	1105	1	0.0009	0.404992	0.71986	1	1762	0	0	0	0.058292	0.327504	181	0	0	0	1	1	609	0	0	0	0.633085	1
IGF1R	8066	18	0.0022	1105	2	0.0018	0.810718	1	1	1762	4	0.0023	1.01732	1	1	181	0	0	0	1	1	609	3	0.0049	2.21342	0.179539	1
NTRK3	8066	18	0.0022	1105	2	0.0018	0.810718	1	1	1762	0	0	0	0.058292	0.327504	181	1	0.0055	2.48395	0.344338	1	609	0	0	0	0.633085	1
RAF1	8066	18	0.0022	1105	1	0.0009	0.404992	0.71986	1	1762	2	0.0011	0.508081	0.559039	0.881906	181	0	0	0	1	1	609	2	0.0033	1.47318	0.647573	1
SOX9	8066	18	0.0022	1105	1	0.0009	0.404992	0.71986	1	1762	2	0.0011	0.508081	0.559039	0.881906	181	0	0	0	1	1	609	0	0	0	0.633085	1
MAP2K1	8066	17	0.0021	1105	5	0.0045	2.15214	0.175665	0.84935	1762	1	0.0006	0.268865	0.227883	0.61084	181	0	0	0	1	1	609	2	0.0033	1.56004	0.389441	1
MEN1	8066	17	0.0021	1105	5	0.0045	2.15214	0.175665	0.84935	1762	2	0.0011	0.538035	0.556244	0.881906	181	0	0	0	1	1	609	1	0.0016	0.778735	1	1
ESR1	8066	16	0.002	1105	1	0.0009	0.455729	0.711964	1	1762	1	0.0006	0.285704	0.338913	0.753013	181	0	0	0	1	1	609	0	0	0	0.622729	1
ETV6	8066	16	0.002	1105	2	0.0018	0.912285	1	1	1762	5	0.0028	1.43177	0.565825	0.887863	181	0	0	0	1	1	609	2	0.0033	1.65774	0.363672	1
GATA4	8066	16	0.002	1105	4	0.0036	1.82788	0.291098	0.9634	1762	1	0.0006	0.285704	0.338913	0.753013	181	1	0.0055	2.79514	0.314517	1	609	0	0	0	0.622729	1
IRF2	8066	16	0.002	1105	1	0.0009	0.455729	0.711964	1	1762	2	0.0011	0.571733	0.757016	0.98245	181	0	0	0	1	1	609	1	0.0016	0.827508	1	1
SUFU	8066	16	0.002	1105	4	0.0036	1.82788	0.291098	0.9634	1762	1	0.0006	0.285704	0.338913	0.753013	181	0	0	0	1	1	609	1	0.0016	0.827508	1	1
ABL1	8066	15	0.0019	1105	6	0.0054	2.9303	0.033237	0.471258	1762	4	0.0023	1.22124	0.763195	0.983155	181	0	0	0	1	1	609	2	0.0033	1.76848	0.337499	1
CHEK1	8066	15	0.0019	1105	0	0	0	0.242357	0.947466	1762	1	0.0006	0.304789	0.333988	0.753013	181	1	0.0055	2.98185	0.299104	1	609	0	0	0	0.619602	1
FLT1	8066	15	0.0019	1105	0	0	0	0.242357	0.947466	1762	1	0.0006	0.304789	0.333988	0.753013	181	1	0.0055	2.98185	0.299104	1	609	1	0.0016	0.882785	1	1
CDK8	8066	14	0.0017	1105	0	0	0	0.398811	0.9634	1762	0	0	0	0.152072	0.544036	181	0	0	0	1	1	609	0	0	0	0.618156	1
RAD51	8066	14	0.0017	1105	8	0.0072	4.1943	0.002922	0.123145	1762	2	0.0011	0.653571	0.752438	0.982165	181	2	0.011	6.42618	0.046987	0.693057	609	3	0.0049	2.84724	0.11233	1
FGFR2	8066	13	0.0016	1105	4	0.0036	2.25054	0.139597	0.841126	1762	1	0.0006	0.351767	0.487813	0.841549	181	1	0.0055	3.44145	0.267237	1	609	0	0	0	1	1
FGFR3	8066	13	0.0016	1105	4	0.0036	2.25054	0.139597	0.841126	1762	5	0.0028	1.76284	0.349554	0.753013	181	0	0	0	1	1	609	1	0.0016	1.01885	1	1
GRM3	8066	13	0.0016	1105	4	0.0036	2.25054	0.139597	0.841126	1762	2	0.0011	0.703934	1	1	181	1	0.0055	3.44145	0.267237	1	609	1	0.0016	1.01885	1	1
MED12	8066	13	0.0016	1105	1	0.0009	0.561106	1	1	1762	8	0.0045	2.82537	0.039219	0.289244	181	0	0	0	1	1	609	0	0	0	1	1
QKI	8066	13	0.0016	1105	0	0	0	0.388272	0.9634	1762	3	0.0017	1.0565	1	1	181	0	0	0	1	1	609	0	0	0	1	1
RAD51B	8066	13	0.0016	1105	2	0.0018	1.12323	0.700435	1	1762	3	0.0017	1.0565	1	1	181	0	0	0	1	1	609	1	0.0016	1.01885	1	1
RAD51C	8066	13	0.0016	1105	5	0.0045	2.81573	0.056473	0.694151	1762	4	0.0023	1.40947	0.52753	0.869394	181	0	0	0	1	1	609	2	0.0033	2.04106	0.284302	1
RAD51D	8066	13	0.0016	1105	0	0	0	0.388272	0.9634	1762	0	0	0	0.143453	0.544036	181	1	0.0055	3.44145	0.267237	1	609	0	0	0	1	1
AXIN1	8066	12	0.0015	1105	0	0	0	0.382113	0.9634	1762	1	0.0006	0.381128	0.485877	0.841549	181	2	0.011	7.49907	0.036662	0.636194	609	0	0	0	1	1
DIS3	8066	12	0.0015	1105	2	0.0018	1.21698	0.682076	1	1762	1	0.0006	0.381128	0.485877	0.841549	181	0	0	0	1	1	609	0	0	0	1	1
GID4	8066	12	0.0015	1105	1	0.0009	0.607941	1	1	1762	2	0.0011	0.762689	1	1	181	1	0.0055	3.7287	0.250767	1	609	0	0	0	1	1
BCL2	8066	11	0.0014	1105	0	0	0	0.381178	0.9634	1762	0	0	0	0.231912	0.61084	181	0	0	0	1	1	609	0	0	0	1	1
CDKN2C	8066	11	0.0014	1105	0	0	0	0.381178	0.9634	1762	1	0.0006	0.415828	0.705691	0.954949	181	0	0	0	1	1	609	0	0	0	1	1
MPL	8066	11	0.0014	1105	0	0	0	0.381178	0.9634	1762	0	0	0	0.231912	0.61084	181	0	0	0	1	1	609	0	0	0	1	1
PIK3C2G	8066	11	0.0014	1105	2	0.0018	1.32778	0.664319	1	1762	2	0.0011	0.832128	1	1	181	1	0.0055	4.06818	0.23393	1	609	0	0	0	1	1
POLD1	8066	10	0.0012	1105	0	0	0	0.620412	1	1762	0	0	0	0.225688	0.610808	181	0	0	0	1	1	609	0	0	0	1	1
XRCC2	8066	10	0.0012	1105	0	0	0	0.620412	1	1762	0	0	0	0.225688	0.610808	181	0	0	0	1	1	609	1	0.0016	1.325	0.551184	1
CARD11	8066	9	0.0011	1105	1	0.0009	0.81089	1	1	1762	3	0.0017	1.52681	0.460897	0.824028	181	2	0.011	10.0025	0.023131	0.568636	609	1	0.0016	1.4724	0.517256	1
CBFB	8066	9	0.0011	1105	0	0	0	0.611566	1	1762	2	0.0011	1.0173	1	1	181	0	0	0	1	1	609	0	0	0	1	1
CDKN1A	8066	9	0.0011	1105	1	0.0009	0.81089	1	1	1762	3	0.0017	1.52681	0.460897	0.824028	181	1	0.0055	4.97346	0.199117	1	609	0	0	0	1	1
GABRA6	8066	9	0.0011	1105	1	0.0009	0.81089	1	1	1762	0	0	0	0.377423	0.762601	181	0	0	0	1	1	609	1	0.0016	1.4724	0.517256	1
HRAS	8066	9	0.0011	1105	2	0.0018	1.62325	0.632773	1	1762	3	0.0017	1.52681	0.460897	0.824028	181	0	0	0	1	1	609	2	0.0033	2.94966	0.17797	1
RARA	8066	9	0.0011	1105	0	0	0	0.611566	1	1762	1	0.0006	0.50836	1	1	181	2	0.011	10.0025	0.023131	0.568636	609	0	0	0	1	1
SMO	8066	9	0.0011	1105	1	0.0009	0.81089	1	1	1762	0	0	0	0.377423	0.762601	181	0	0	0	1	1	609	1	0.0016	1.4724	0.517256	1
SPOP	8066	9	0.0011	1105	1	0.0009	0.81089	1	1	1762	0	0	0	0.377423	0.762601	181	0	0	0	1	1	609	3	0.0049	4.43179	0.047017	0.908473
HNF1A	8066	8	0.001	1105	1	0.0009	0.912364	1	1	1762	3	0.0017	1.71788	0.427722	0.824028	181	0	0	0	1	1	609	0	0	0	1	1
HSD3B1	8066	8	0.001	1105	3	0.0027	2.74206	0.13779	0.841126	1762	3	0.0017	1.71788	0.427722	0.824028	181	0	0	0	1	1	609	3	0.0049	4.98639	0.037152	0.908473
JAK3	8066	8	0.001	1105	1	0.0009	0.912364	1	1	1762	2	0.0011	1.1446	0.69708	0.952376	181	1	0.0055	5.59583	0.181125	1	609	0	0	0	1	1
POLE	8066	8	0.001	1105	0	0	0	0.607426	1	1762	0	0	0	0.36502	0.753013	181	0	0	0	1	1	609	0	0	0	1	1
PPP2R1A	8066	8	0.001	1105	1	0.0009	0.912364	1	1	1762	1	0.0006	0.571976	1	1	181	0	0	0	1	1	609	0	0	0	1	1
PRKAR1A	8066	8	0.001	1105	2	0.0018	1.82638	0.34364	0.9634	1762	1	0.0006	0.571976	1	1	181	0	0	0	1	1	609	0	0	0	1	1
SDHC	8066	8	0.001	1105	0	0	0	0.607426	1	1762	1	0.0006	0.571976	1	1	181	0	0	0	1	1	609	0	0	0	1	1
TNFRSF14	8066	8	0.001	1105	0	0	0	0.607426	1	1762	1	0.0006	0.571976	1	1	181	0	0	0	1	1	609	1	0.0016	1.65666	0.480767	1
XPO1	8066	8	0.001	1105	2	0.0018	1.82638	0.34364	0.9634	1762	0	0	0	0.36502	0.753013	181	0	0	0	1	1	609	1	0.0016	1.65666	0.480767	1
RAC1	8066	7	0.0009	1105	1	0.0009	1.04283	1	1	1762	0	0	0	0.36494	0.753013	181	0	0	0	1	1	609	0	0	0	1	1
REL	8066	7	0.0009	1105	0	0	0	1	1	1762	0	0	0	0.36494	0.753013	181	0	0	0	1	1	609	0	0	0	1	1
DDR2	8066	6	0.0007	1105	0	0	0	1	1	1762	2	0.0011	1.52652	0.640177	0.91169	181	1	0.0055	7.46296	0.143927	1	609	0	0	0	1	1
ERG	8066	6	0.0007	1105	0	0	0	1	1	1762	0	0	0	0.599335	0.894148	181	0	0	0	1	1	609	0	0	0	1	1
NPM1	8066	6	0.0007	1105	0	0	0	1	1	1762	3	0.0017	2.29107	0.208616	0.604199	181	0	0	0	1	1	609	0	0	0	1	1
TNFAIP3	8066	6	0.0007	1105	2	0.0018	2.43578	0.249535	0.953126	1762	2	0.0011	1.52652	0.640177	0.91169	181	0	0	0	1	1	609	1	0.0016	2.20943	0.399322	1
BTK	8066	5	0.0006	1105	0	0	0	1	1	1762	0	0	0	0.59318	0.894148	181	0	0	0	1	1	609	0	0	0	1	1
DDR1	8066	5	0.0006	1105	1	0.0009	1.46033	0.537244	1	1762	0	0	0	0.59318	0.894148	181	0	0	0	1	1	609	0	0	0	1	1
DOT1L	8066	5	0.0006	1105	0	0	0	1	1	1762	1	0.0006	0.915503	1	1	181	0	0	0	1	1	609	0	0	0	1	1
KLHL6	8066	5	0.0006	1105	0	0	0	1	1	1762	4	0.0023	3.66826	0.06067	0.327504	181	0	0	0	1	1	609	1	0.0016	2.65164	0.353936	1
MAP2K2	8066	5	0.0006	1105	2	0.0018	2.9233	0.202485	0.891718	1762	3	0.0017	2.74963	0.159301	0.546439	181	0	0	0	1	1	609	0	0	0	1	1
MST1R	8066	5	0.0006	1105	0	0	0	1	1	1762	0	0	0	0.59318	0.894148	181	0	0	0	1	1	609	0	0	0	1	1
SOCS1	8066	5	0.0006	1105	0	0	0	1	1	1762	0	0	0	0.59318	0.894148	181	0	0	0	1	1	609	0	0	0	1	1
TEK	8066	5	0.0006	1105	4	0.0036	5.85722	0.016024	0.429729	1762	2	0.0011	1.83204	0.616366	0.900138	181	0	0	0	1	1	609	0	0	0	1	1
ALOX12B	8066	4	0.0005	1105	0	0	0	1	1	1762	0	0	0	1	1	181	0	0	0	1	1	609	0	0	0	1	1
JAK1	8066	4	0.0005	1105	0	0	0	1	1	1762	6	0.0034	6.88667	0.003575	0.055502	181	0	0	0	1	1	609	0	0	0	1	1
KMT2A	8066	4	0.0005	1105	1	0.0009	1.82563	0.47381	0.998385	1762	1	0.0006	1.14452	1	1	181	0	0	0	1	1	609	0	0	0	1	1
MERTK	8066	4	0.0005	1105	1	0.0009	1.82563	0.47381	0.998385	1762	8	0.0045	9.1927	0.000262	0.007022	181	0	0	0	1	1	609	0	0	0	1	1
BTG1	8066	3	0.0004	1105	1	0.0009	2.43448	0.401689	0.9634	1762	1	0.0006	1.52622	0.546357	0.881906	181	0	0	0	1	1	609	0	0	0	1	1
GNA11	8066	3	0.0004	1105	0	0	0	1	1	1762	0	0	0	1	1	181	0	0	0	1	1	609	0	0	0	1	1
MYB	8066	3	0.0004	1105	1	0.0009	2.43448	0.401689	0.9634	1762	2	0.0011	3.05417	0.220901	0.609027	181	0	0	0	1	1	609	0	0	0	1	1
SDHB	8066	3	0.0004	1105	1	0.0009	2.43448	0.401689	0.9634	1762	0	0	0	1	1	181	0	0	0	1	1	609	0	0	0	1	1
SDHD	8066	3	0.0004	1105	0	0	0	1	1	1762	0	0	0	1	1	181	0	0	0	1	1	609	0	0	0	1	1
TIPARP	8066	3	0.0004	1105	0	0	0	1	1	1762	0	0	0	1	1	181	0	0	0	1	1	609	0	0	0	1	1
AURKB	8066	2	0.0002	1105	0	0	0	1	1	1762	0	0	0	1	1	181	0	0	0	1	1	609	0	0	0	1	1
BCL6	8066	2	0.0002	1105	1	0.0009	3.65217	0.319693	0.9634	1762	1	0.0006	2.28961	0.447223	0.824028	181	0	0	0	1	1	609	0	0	0	1	1
BCR	8066	2	0.0002	1105	0	0	0	1	1	1762	0	0	0	1	1	181	1	0.0055	22.4	0.064415	0.877334	609	0	0	0	1	1
CD79B	8066	2	0.0002	1105	0	0	0	1	1	1762	2	0.0011	4.58182	0.14982	0.544036	181	0	0	0	1	1	609	0	0	0	1	1
GNA13	8066	2	0.0002	1105	2	0.0018	7.31097	0.073705	0.750263	1762	0	0	0	1	1	181	0	0	0	1	1	609	1	0.0016	6.63158	0.196187	1
GSK3B	8066	2	0.0002	1105	0	0	0	1	1	1762	0	0	0	1	1	181	0	0	0	1	1	609	1	0.0016	6.63158	0.196187	1
H3F3A	8066	2	0.0002	1105	0	0	0	1	1	1762	0	0	0	1	1	181	0	0	0	1	1	609	0	0	0	1	1
LTK	8066	2	0.0002	1105	0	0	0	1	1	1762	0	0	0	1	1	181	0	0	0	1	1	609	0	0	0	1	1
MEF2B	8066	2	0.0002	1105	0	0	0	1	1	1762	0	0	0	1	1	181	0	0	0	1	1	609	0	0	0	1	1
NTRK2	8066	2	0.0002	1105	2	0.0018	7.31097	0.073705	0.750263	1762	1	0.0006	2.28961	0.447223	0.824028	181	0	0	0	1	1	609	0	0	0	1	1
TYRO3	8066	2	0.0002	1105	0	0	0	1	1	1762	0	0	0	1	1	181	0	0	0	1	1	609	0	0	0	1	1
CD79A	8066	1	0.0001	1105	0	0	0	1	1	1762	1	0.0006	4.57978	0.32644	0.753013	181	0	0	0	1	1	609	0	0	0	1	1
FAM46C	8066	1	0.0001	1105	0	0	0	1	1	1762	1	0.0006	4.57978	0.32644	0.753013	181	0	0	0	1	1	609	0	0	0	1	1
IRF4	8066	1	0.0001	1105	1	0.0009	7.30525	0.226471	0.947466	1762	0	0	0	1	1	181	0	0	0	1	1	609	0	0	0	1	1
MKNK1	8066	1	0.0001	1105	0	0	0	1	1	1762	0	0	0	1	1	181	0	0	0	1	1	609	0	0	0	1	1
PARP2	8066	1	0.0001	1105	0	0	0	1	1	1762	0	0	0	1	1	181	0	0	0	1	1	609	0	0	0	1	1
PDK1	8066	1	0.0001	1105	0	0	0	1	1	1762	0	0	0	1	1	181	0	0	0	1	1	609	0	0	0	1	1
PPARG	8066	1	0.0001	1105	0	0	0	1	1	1762	0	0	0	1	1	181	0	0	0	1	1	609	0	0	0	1	1
SNCAIP	8066	1	0.0001	1105	0	0	0	1	1	1762	1	0.0006	4.57978	0.32644	0.753013	181	0	0	0	1	1	609	0	0	0	1	1
CYP17A1	8066	0	0	1105	0	0	nan	1	1	1762	0	0	nan	1	1	181	0	0	nan	1	1	609	0	0	nan	1	1
ETV4	8066	0	0	1105	0	0	nan	1	1	1762	0	0	nan	1	1	181	0	0	nan	1	1	609	0	0	nan	1	1
ETV5	8066	0	0	1105	0	0	nan	1	1	1762	0	0	nan	1	1	181	0	0	nan	1	1	609	0	0	nan	1	1
EWSR1	8066	0	0	1105	0	0	nan	1	1	1762	0	0	nan	1	1	181	1	0.0055	nan	0.021947	0.568636	609	0	0	nan	1	1
FOXL2	8066	0	0	1105	0	0	nan	1	1	1762	0	0	nan	1	1	181	0	0	nan	1	1	609	0	0	nan	1	1
GNAQ	8066	0	0	1105	0	0	nan	1	1	1762	0	0	nan	1	1	181	0	0	nan	1	1	609	2	0.0033	nan	0.004921	0.483874
PARP3	8066	0	0	1105	0	0	nan	1	1	1762	1	0.0006	nan	0.179284	0.574877	181	0	0	nan	1	1	609	0	0	nan	1	1
RAD52	8066	0	0	1105	1	0.0009	nan	0.120488	0.826607	1762	0	0	nan	1	1	181	0	0	nan	1	1	609	0	0	nan	1	1
RSPO2	8066	0	0	1105	0	0	nan	1	1	1762	0	0	nan	1	1	181	0	0	nan	1	1	609	0	0	nan	1	1
SYK	8066	0	0	1105	0	0	nan	1	1	1762	1	0.0006	nan	0.179284	0.574877	181	0	0	nan	1	1	609	0	0	nan	1	1
TMPRSS2	8066	0	0	1105	0	0	nan	1	1	1762	0	0	nan	1	1	181	0	0	nan	1	1	609	0	0	nan	1	1
