# Supplementary material for: Ancestry-associated co-alteration landscape of KRAS and EGFR-altered non-squamous NSCLC
Source: NPJ Precis Oncol. 2024 Jul 20;8:153. doi: 10.1038/s41698-024-00644-4 (PMC11271287; doi:10.1038/s41698-024-00644-4)
Supplement: Supplementary file 11 — Supplementary Data 11: Patterns of co-occurrence and mutual exclusivity between EGFR and other gene alterations in different ancestry groups. [file 41698_2024_644_MOESM11_ESM.xlsx]

## Sheet: Supplementary Data 11
Supplementary Data 11: Patterns of co-occurrence and mutual exclusivity between EGFR and other gene alterations in different
ancestry groups.
EUR: European, AFR: African, EAS: East Asian, SAS: South Asian, AMR: Admixed American
In each ancestry group, co-occurrence and mutual exclusivity was limited to genes altered in at least 10 cases within that ancestry
cohort.
EUR												AFR												EAS												SAS												AMR
Gene	Alteration prevalence in EGFR(+)	Alteration prevalence in EGFR(-)	EGFR(+) Gene(+)	EGFR(+) Gene(-)	EGFR(-) Gene(+)	EGFR(-) Gene(-)	OR	P value	P value (FDR)			Gene	Alteration prevalence in EGFR(+)	Alteration prevalence in EGFR(-)	EGFR(+) Gene(+)	EGFR(+) Gene(-)	EGFR(-) Gene(+)	EGFR(-) Gene(-)	OR	P value	P value (FDR)			Gene	Alteration prevalence in EGFR(+)	Alteration prevalence in EGFR(-)	EGFR(+) Gene(+)	EGFR(+) Gene(-)	EGFR(-) Gene(+)	EGFR(-) Gene(-)	OR	P value	P value (FDR)			Gene	Alteration prevalence in EGFR(+)	Alteration prevalence in EGFR(-)	EGFR(+) Gene(+)	EGFR(+) Gene(-)	EGFR(-) Gene(+)	EGFR(-) Gene(-)	OR	P value	P value (FDR)			Gene	Alteration prevalence in EGFR(+)
ABL1	0.00185966	0.00187906	15	8051	89	47275	0.989653	1	1			ABL1	0.00542986	0.00285379	6	1099	17	5940	1.90762	0.157948	0.41173			ABL1	0.00227015	0.00325733	4	1758	5	1530						ABL1	0	0	0	181	0	316						ABL1	0.00328407
ACVR1B	0.00520704	0.00679841	42	8024	322	47042	0.764695	0.116817	0.208495			ACVR1B	0.00452489	0.00872923	5	1100	52	5905	0.516171	0.198445	0.479575			ACVR1B	0.00340522	0.00651466	6	1756	10	1525	0.521071	0.218537	0.36202			ACVR1B	0.00552486	0.00316456	1	180	1	315						ACVR1B	0.00492611
AKT1	0.00880238	0.005975	71	7995	283	47081	1.4774	0.00498526	0.0143453			AKT1	0.00904977	0.00755414	10	1095	45	5912	1.1998	0.576852	0.846635			AKT1	0.00851305	0.00521173	15	1747	8	1527	1.63888	0.298355	0.44482			AKT1	0.0165746	0.00949367	3	178	3	313						AKT1	0.00164204
AKT2	0.0250434	0.0172494	202	7864	817	46547	1.46345	3.66026e-06	1.74948e-05			AKT2	0.0190045	0.0171227	21	1084	102	5855	1.11203	0.618022	0.879638			AKT2	0.0278093	0.0130293	49	1713	20	1515	2.16681	0.00322972	0.0127816			AKT2	0.0276243	0.00949367	5	176	3	313						AKT2	0.0197044
AKT3	0.01091	0.00715733	88	7978	339	47025	1.53009	0.000699585	0.0023769			AKT3	0.0135747	0.00705053	15	1090	42	5915	1.93807	0.0411859	0.180864			AKT3	0.00964813	0.00586319	17	1745	9	1526	1.65183	0.242014	0.38014			AKT3	0.0165746	0.00316456	3	178	1	315						AKT3	0.0131363
ALK	0.0043392	0.033232	35	8031	1574	45790	0.126784	2.32341e-66	5.95638e-65			ALK	0.00271493	0.0313916	3	1102	187	5770	0.083999	8.86863e-11	2.05752e-09			ALK	0.00567537	0.145277	10	1752	223	1312	0.0335811	3.99465e-64	3.27561e-62			ALK	0.00552486	0.18038	1	180	57	259	0.0252437	3.09517e-11	8.20221e-10			ALK	0.00164204
ALOX12B	0.000495909	0.000168905	4	8062	8	47356	2.93699	0.0842156	0.160465			ALOX12B	0	0	0	1105	0	5957						ALOX12B	0	0.000651466	0	1762	1	1534						ALOX12B	0	0	0	181	0	316						ALOX12B	0
AMER1	0.00520704	0.0107043	42	8024	507	46857	0.483754	9.71447e-07	5.16883e-06			AMER1	0.00361991	0.0114151	4	1101	68	5889	0.314634	0.0138288	0.0799356			AMER1	0.00283768	0.00651466	5	1757	10	1525	0.433978	0.12818	0.262769			AMER1	0.00552486	0.00316456	1	180	1	315						AMER1	0.00164204
APC	0.032482	0.0326197	262	7804	1545	45819	0.995637	0.972952	1			APC	0.0352941	0.034749	39	1066	207	5750	1.01626	0.928812	1			APC	0.0510783	0.0208469	90	1672	32	1503	2.52822	3.05174e-06	2.38326e-05			APC	0.0165746	0.0348101	3	178	11	305	0.467314	0.275663	0.456567			APC	0.0509031
AR	0.00371932	0.00217465	30	8036	103	47261	1.71296	0.0131628	0.0328489			AR	0.00542986	0.00235018	6	1099	14	5943	2.31756	0.112507	0.346528			AR	0.00227015	0.00325733	4	1758	5	1530						AR	0	0	0	181	0	316						AR	0.00328407
ARAF	0.00557897	0.00352588	45	8021	167	47197	1.58556	0.00817558	0.0217501			ARAF	0.00904977	0.00470035	10	1095	28	5929	1.93379	0.0748281	0.280002			ARAF	0.00283768	0.00325733	5	1757	5	1530	0.870803	1	1			ARAF	0.0110497	0	2	179	0	316						ARAF	0.00328407
ARFRP1	0.0286387	0.0137446	231	7835	651	46713	2.11558	1.10447e-19	1.29776e-18			ARFRP1	0.0316742	0.0179621	35	1070	107	5850	1.78837	0.00480213	0.0359385			ARFRP1	0.046538	0.0247557	82	1680	38	1497	1.92284	0.00102523	0.00542382			ARFRP1	0.0607735	0.0189873	11	170	6	310	3.34314	0.0194473	0.0606298			ARFRP1	0.0295567
ARID1A	0.0291346	0.0684064	235	7831	3240	44124	0.408677	1.06292e-48	2.30571e-47			ARID1A	0.038914	0.0814168	43	1062	485	5472	0.456823	1.43284e-07	2.55707e-06			ARID1A	0.0136209	0.0592834	24	1738	91	1444	0.219123	5.64923e-13	9.26474e-12			ARID1A	0.0165746	0.0443038	3	178	14	302	0.363563	0.12662	0.258111			ARID1A	0.0180624
ASXL1	0.0137615	0.0219576	111	7955	1040	46324	0.621521	7.14167e-07	3.87298e-06			ASXL1	0.00452489	0.015444	5	1100	92	5865	0.289773	0.00271886	0.0251477			ASXL1	0.00794552	0.0136808	14	1748	21	1514	0.577422	0.125882	0.261325			ASXL1	0	0.00949367	0	181	3	313						ASXL1	0.00656814
ATM	0.0342177	0.0621358	276	7790	2943	44421	0.534773	6.13755e-26	9.61549e-25			ATM	0.0235294	0.0409602	26	1079	244	5713	0.564191	0.0046616	0.0359385			ATM	0.0170261	0.0371336	30	1732	57	1478	0.449131	0.0004291	0.00242663			ATM	0.0331492	0.0348101	6	175	11	305	0.950649	1	1			ATM	0.0279146
ATR	0.00719068	0.0139557	58	8008	661	46703	0.511738	1.19667e-07	7.18003e-07			ATR	0.0135747	0.0147725	15	1090	88	5869	0.917796	0.891324	0.997539			ATR	0.0045403	0.0156352	8	1754	24	1511	0.287153	0.00120558	0.00617859			ATR	0.0110497	0.0189873	2	179	6	310						ATR	0.00492611
ATRX	0.0114059	0.0164049	92	7974	777	46587	0.69176	0.000671423	0.00230904			ATRX	0.0171946	0.0228303	19	1086	136	5821	0.748829	0.264878	0.543821			ATRX	0.00681044	0.00716612	12	1750	11	1524	0.950026	1	1			ATRX	0	0	0	181	0	316						ATRX	0.00328407
AURKA	0.016117	0.00821299	130	7936	389	46975	1.97815	2.62259e-10	2.05437e-09			AURKA	0.0180995	0.00906497	20	1085	54	5903	2.01502	0.0144311	0.0799356			AURKA	0.0187287	0.0136808	33	1729	21	1514	1.37602	0.273651	0.415544			AURKA	0.0276243	0.0126582	5	176	4	312						AURKA	0.0131363
AURKB	0.000247954	0.000506714	2	8064	24	47340	0.489211	0.573939	0.696161			AURKB	0	0.000671479	0	1105	4	5953						AURKB	0	0	0	1762	0	1535						AURKB	0	0	0	181	0	316						AURKB	0
AXIN1	0.00148773	0.0012879	12	8054	61	47303	1.15539	0.618636	0.745536			AXIN1	0	0.00100722	0	1105	6	5951						AXIN1	0.000567537	0.00130293	1	1761	2	1533						AXIN1	0.0110497	0	2	179	0	316						AXIN1	0
AXL	0.00632284	0.00770627	51	8015	365	46999	0.819337	0.208647	0.338152			AXL	0.0081448	0.00788988	9	1096	47	5910	1.03257	0.854729	0.972044			AXL	0.00737798	0.00781759	13	1749	12	1523	0.943349	1	1			AXL	0.00552486	0	1	180	0	316						AXL	0.00821018
BAP1	0.00595091	0.0116544	48	8018	552	46812	0.507684	1.19e-06	6.21446e-06			BAP1	0.00633484	0.0105758	7	1098	63	5894	0.596438	0.246046	0.5233			BAP1	0.00624291	0.0104235	11	1751	16	1519	0.596409	0.244765	0.38014			BAP1	0.0110497	0.00632911	2	179	2	314						BAP1	0.00492611
BARD1	0.00409125	0.00517271	33	8033	245	47119	0.790071	0.232247	0.365487			BARD1	0.00180995	0.00486822	2	1103	29	5928	0.370651	0.215296	0.499486			BARD1	0.00397276	0.00390879	7	1755	6	1529	1.01643	1	1			BARD1	0	0.00316456	0	181	1	315						BARD1	0.00328407
BCL2	0.00136375	0.00206908	11	8055	98	47266	0.658643	0.220902	0.353944			BCL2	0	0.00235018	0	1105	14	5943	0	0.146675	0.405076			BCL2	0	0.00130293	0	1762	2	1533						BCL2	0	0	0	181	0	316						BCL2	0
BCL2L1	0.00694272	0.0112955	56	8010	535	46829	0.611951	0.000265872	0.000986524			BCL2L1	0.0081448	0.0112473	9	1096	67	5890	0.721892	0.429004	0.720637			BCL2L1	0.00567537	0.00716612	10	1752	11	1524	0.790785	0.663591	0.794371			BCL2L1	0.00552486	0.00949367	1	180	3	313						BCL2L1	0.0114943
BCL2L2	0.0138854	0.00692509	112	7954	328	47036	2.01924	1.5929e-09	1.15179e-08			BCL2L2	0.0153846	0.00688266	17	1088	41	5916	2.25457	0.00949779	0.0648084			BCL2L2	0.0181612	0.00846906	32	1730	13	1522	2.16558	0.022954	0.0684446			BCL2L2	0.0220994	0.00632911	4	177	2	314						BCL2L2	0.0197044
BCL6	0.000247954	0.000717845	2	8064	34	47330	0.345253	0.156801	0.267987			BCL6	0.000904977	0.00016787	1	1104	1	5956						BCL6	0.000567537	0	1	1761	0	1535						BCL6	0	0	0	181	0	316						BCL6	0
BCOR	0.0122737	0.0114011	99	7967	540	46824	1.07749	0.49828	0.638705			BCOR	0.0108597	0.0135974	12	1093	81	5876	0.796449	0.565516	0.841023			BCOR	0.00851305	0.00912052	15	1747	14	1521	0.932824	0.854275	0.959596			BCOR	0.0220994	0.0221519	4	177	7	309	0.997579	1	1			BCOR	0.0131363
BCORL1	0.00892636	0.013998	72	7994	663	46701	0.634426	0.000143708	0.000587326			BCORL1	0.0081448	0.0182978	9	1096	109	5848	0.440568	0.0144711	0.0799356			BCORL1	0.00567537	0.00716612	10	1752	11	1524	0.790785	0.663591	0.794371			BCORL1	0.0110497	0.00632911	2	179	2	314						BCORL1	0.00985222
BCR	0.000247954	0.000295583	2	8064	14	47350	0.838825	1	1			BCR	0	0.000671479	0	1105	4	5953						BCR	0	0.000651466	0	1762	1	1534						BCR	0.00552486	0	1	180	0	316						BCR	0
BRAF	0.0224399	0.0683642	181	7885	3238	44126	0.31282	2.3052e-70	7.22296e-69			BRAF	0.0280543	0.0795703	31	1074	474	5483	0.333885	2.25025e-11	5.80064e-10			BRAF	0.0198638	0.0631922	35	1727	97	1438	0.300444	1.8621e-10	2.77622e-09			BRAF	0.0110497	0.0474684	2	179	15	301	0.224209	0.038386	0.101723			BRAF	0.0229885
BRCA1	0.0105381	0.014378	85	7981	681	46683	0.730085	0.00531618	0.0151431			BRCA1	0.0135747	0.0127581	15	1090	76	5881	1.06488	0.772554	0.94591			BRCA1	0.00567537	0.00977199	10	1752	15	1520	0.578387	0.227145	0.372518			BRCA1	0	0.00949367	0	181	3	313						BRCA1	0.00821018
BRCA2	0.0177287	0.0185795	143	7923	880	46484	0.953383	0.622754	0.747305			BRCA2	0.00904977	0.0169548	10	1095	101	5856	0.5295	0.063733	0.25463			BRCA2	0.0107832	0.0221498	19	1743	34	1501	0.481236	0.0119072	0.0415486			BRCA2	0.0110497	0.00632911	2	179	2	314						BRCA2	0.0164204
BRD4	0.00446318	0.00504603	36	8030	239	47125	0.883976	0.548559	0.684485			BRD4	0.00542986	0.00604331	6	1099	36	5921	0.897938	1	1			BRD4	0.00510783	0.0019544	9	1753	3	1532	2.62179	0.156707	0.295401			BRD4	0	0.00316456	0	181	1	315						BRD4	0.00328407
BRIP1	0.00557897	0.00827633	45	8021	392	46972	0.67226	0.00961618	0.0244303			BRIP1	0.00633484	0.00973644	7	1098	58	5899	0.648405	0.389194	0.679412			BRIP1	0.00397276	0.00716612	7	1755	11	1524	0.552603	0.242241	0.38014			BRIP1	0	0.00632911	0	181	2	314						BRIP1	0.00328407
BTG1	0.000371932	0.000717845	3	8063	34	47330	0.517943	0.353574	0.503575			BTG1	0.000904977	0.000503609	1	1104	3	5954						BTG1	0.000567537	0	1	1761	0	1535						BTG1	0	0	0	181	0	316						BTG1	0
BTK	0.000619886	0.000760071	5	8061	36	47328	0.815449	0.826169	0.904928			BTK	0	0.000503609	0	1105	3	5954						BTK	0	0.000651466	0	1762	1	1534						BTK	0	0	0	181	0	316						BTK	0
CARD11	0.00111579	0.00198463	9	8057	94	47270	0.561729	0.121921	0.216238			CARD11	0.000904977	0.0016787	1	1104	10	5947	0.538678	1	1			CARD11	0.00170261	0.0019544	3	1759	3	1532						CARD11	0.0110497	0	2	179	0	316						CARD11	0.00164204
CASP8	0.00371932	0.00582721	30	8036	276	47088	0.636916	0.0180613	0.0439077			CASP8	0.00180995	0.00436461	2	1103	26	5931	0.413627	0.299103	0.577271			CASP8	0.00397276	0.00325733	7	1755	5	1530	1.22051	0.780374	0.901277			CASP8	0	0	0	181	0	316						CASP8	0.00328407
CBFB	0.00111579	0.00202686	9	8057	96	47268	0.550003	0.0952279	0.179029			CBFB	0	0.00201444	0	1105	12	5945	0	0.233767	0.507542			CBFB	0.00113507	0.000651466	2	1760	1	1534						CBFB	0	0	0	181	0	316						CBFB	0
CBL	0.00756261	0.00909974	61	8005	431	46933	0.829793	0.198641	0.325678			CBL	0.0081448	0.00822562	9	1096	49	5908	0.990094	1	1			CBL	0.00340522	0.00651466	6	1756	10	1525	0.521071	0.218537	0.36202			CBL	0	0.00949367	0	181	3	313						CBL	0.00656814
CCND1	0.0355815	0.0339921	287	7779	1610	45754	1.04848	0.466126	0.617124			CCND1	0.039819	0.0365956	44	1061	218	5739	1.09173	0.603074	0.865633			CCND1	0.0340522	0.0254072	60	1702	39	1496	1.35226	0.153283	0.292308			CCND1	0.0276243	0.0316456	5	176	10	306	0.869318	1	1			CCND1	0.0344828
CCND2	0.0070667	0.00988092	57	8009	468	46896	0.713159	0.0151563	0.0371658			CCND2	0.0081448	0.00822562	9	1096	49	5908	0.990094	1	1			CCND2	0.0124858	0.00912052	22	1740	14	1521	1.37365	0.403148	0.552887			CCND2	0	0.0158228	0	181	5	311						CCND2	0.0131363
CCND3	0.0197124	0.0144202	159	7907	683	46681	1.37437	0.000550885	0.0019252			CCND3	0.0262443	0.0191371	29	1076	114	5843	1.38139	0.130214	0.387303			CCND3	0.0198638	0.0117264	35	1727	18	1517	1.708	0.0713025	0.171965			CCND3	0.0497238	0.0158228	9	172	5	311	3.25465	0.0447132	0.112848			CCND3	0.0229885
CCNE1	0.0443838	0.0278904	358	7708	1321	46043	1.61883	3.20501e-14	3.34745e-13			CCNE1	0.0606335	0.0323989	67	1038	193	5764	1.92772	1.72292e-05	0.000266478			CCNE1	0.0476731	0.0267101	84	1678	41	1494	1.82412	0.00179582	0.00818095			CCNE1	0.0552486	0.028481	10	171	9	307	1.9948	0.149124	0.292724			CCNE1	0.0344828
CD274	0.00495909	0.00850857	40	8026	403	46961	0.580755	0.00054586	0.0019252			CD274	0.00723982	0.0117509	8	1097	70	5887	0.613309	0.212317	0.499486			CD274	0.0045403	0.00716612	8	1754	11	1524	0.631906	0.361844	0.511573			CD274	0.00552486	0.00949367	1	180	3	313						CD274	0.00328407
CD79A	0.000123977	0.000443375	1	8065	21	47343	0.279532	0.238133	0.368975			CD79A	0	0.00016787	0	1105	1	5956						CD79A	0.000567537	0.000651466	1	1761	1	1534						CD79A	0	0	0	181	0	316						CD79A	0
CD79B	0.000247954	0.000126678	2	8064	6	47358						CD79B	0	0.00016787	0	1105	1	5956						CD79B	0.00113507	0	2	1760	0	1535						CD79B	0	0	0	181	0	316						CD79B	0
CDC73	0.00396727	0.00432818	32	8034	205	47159	0.916281	0.712231	0.813155			CDC73	0.00542986	0.00335739	6	1099	20	5937	1.62066	0.281183	0.567256			CDC73	0.0045403	0.00130293	8	1754	2	1533	3.49601	0.117177	0.252855			CDC73	0	0.00316456	0	181	1	315						CDC73	0.00164204
CDH1	0.00285148	0.00460265	23	8043	218	47146	0.618441	0.0275389	0.0636555			CDH1	0.00723982	0.00470035	8	1097	28	5929	1.54421	0.254684	0.532313			CDH1	0.0045403	0.00325733	8	1754	5	1530	1.39567	0.592123	0.731301			CDH1	0	0.00632911	0	181	2	314						CDH1	0.00164204
CDK12	0.00669477	0.00738958	54	8012	350	47014	0.905341	0.570825	0.696161			CDK12	0.00271493	0.00621118	3	1102	37	5920	0.435572	0.192149	0.47424			CDK12	0.00397276	0.00586319	7	1755	9	1526	0.67629	0.462004	0.606149			CDK12	0.0110497	0.00316456	2	179	1	315						CDK12	0.00492611
CDK4	0.0755021	0.0305717	609	7457	1448	45916	2.5897	3.02066e-71	1.06478e-69			CDK4	0.079638	0.0359241	88	1017	214	5743	2.32213	1.17776e-09	2.48401e-08			CDK4	0.0896708	0.0403909	158	1604	62	1473	2.34026	1.04319e-08	1.06927e-07			CDK4	0.0552486	0.0379747	10	171	12	304	1.48148	0.373077	0.534408			CDK4	0.0706076
CDK6	0.0238036	0.0148636	192	7874	704	46660	1.61614	2.56966e-08	1.72534e-07			CDK6	0.0352941	0.0191371	39	1066	114	5843	1.87516	0.00148097	0.0149385			CDK6	0.0334847	0.00977199	59	1703	15	1520	3.51067	2.70405e-06	2.21732e-05			CDK6	0.0497238	0.00949367	9	172	3	313	5.4593	0.0110034	0.0388788			CDK6	0.0229885
CDK8	0.00173568	0.00137235	14	8052	65	47299	1.26521	0.423806	0.58099			CDK8	0	0.00235018	0	1105	14	5943	0	0.146675	0.405076			CDK8	0	0.000651466	0	1762	1	1534						CDK8	0	0	0	181	0	316						CDK8	0
CDKN1A	0.00111579	0.0012879	9	8057	61	47303	0.86622	0.865079	0.930253			CDKN1A	0.000904977	0.00184657	1	1104	11	5946	0.489625	0.705017	0.914244			CDKN1A	0.00170261	0.00130293	3	1759	2	1533						CDKN1A	0.00552486	0	1	180	0	316						CDKN1A	0
CDKN1B	0.00322341	0.00477156	26	8040	226	47138	0.674497	0.059632	0.126438			CDKN1B	0.00361991	0.00671479	4	1101	40	5917	0.537421	0.299016	0.577271			CDKN1B	0.00113507	0.00325733	2	1760	5	1530						CDKN1B	0	0	0	181	0	316						CDKN1B	0
CDKN2A	0.277089	0.259628	2235	5831	12297	35067	1.09303	0.00106358	0.00340831			CDKN2A	0.257919	0.248111	285	820	1478	4479	1.05326	0.495849	0.793359			CDKN2A	0.292281	0.262541	515	1247	403	1132	1.16006	0.0615351	0.152905			CDKN2A	0.353591	0.31962	64	117	101	215	1.16442	0.488516	0.656889			CDKN2A	0.313629
CDKN2B	0.215348	0.157884	1737	6329	7478	39886	1.46386	1.34979e-35	2.71885e-34			CDKN2B	0.19819	0.137821	219	886	821	5136	1.54629	5.5045e-07	9.12175e-06			CDKN2B	0.244041	0.17785	430	1332	273	1262	1.49232	4.02489e-06	3.00037e-05			CDKN2B	0.331492	0.243671	60	121	77	239	1.53912	0.0374319	0.101723			CDKN2B	0.238095
CDKN2C	0.00136375	0.00130901	11	8055	62	47302	1.04187	0.868165	0.930253			CDKN2C	0	0.0016787	0	1105	10	5947	0	0.378937	0.679412			CDKN2C	0.000567537	0	1	1761	0	1535						CDKN2C	0	0	0	181	0	316						CDKN2C	0
CEBPA	0.00223159	0.00185795	18	8048	88	47276	1.20155	0.489603	0.63334			CEBPA	0.000904977	0.00201444	1	1104	12	5945	0.448747	0.705926	0.914244			CEBPA	0	0.00130293	0	1762	2	1533						CEBPA	0	0.00632911	0	181	2	314						CEBPA	0
CHEK1	0.00185966	0.00228021	15	8051	108	47256	0.81522	0.523431	0.656033			CHEK1	0	0.00302166	0	1105	18	5939	0	0.0965119	0.327414			CHEK1	0.000567537	0.0019544	1	1761	3	1532						CHEK1	0.00552486	0.00632911	1	180	2	314						CHEK1	0
CHEK2	0.0234317	0.0214298	189	7877	1015	46349	1.09566	0.264464	0.396697			CHEK2	0.00542986	0.00755414	6	1099	45	5912	0.717258	0.562971	0.841023			CHEK2	0.00283768	0.00521173	5	1757	8	1527	0.543184	0.404552	0.552887			CHEK2	0	0.00316456	0	181	1	315						CHEK2	0.00656814
CIC	0.0043392	0.00812854	35	8031	385	46979	0.531792	0.000162809	0.00064665			CIC	0.00633484	0.00738627	7	1098	44	5913	0.856744	0.84748	0.972044			CIC	0.00567537	0.00325733	10	1752	5	1530	1.74658	0.437758	0.593324			CIC	0.00552486	0	1	180	0	316						CIC	0.00328407
CREBBP	0.00843045	0.0160882	68	7998	762	46602	0.519969	2.41356e-08	1.66006e-07			CREBBP	0.0108597	0.0169548	12	1093	101	5856	0.636562	0.151904	0.405076			CREBBP	0.00908059	0.0149837	16	1746	23	1512	0.60242	0.145678	0.288009			CREBBP	0.00552486	0.0126582	1	180	4	312						CREBBP	0.00492611
CRKL	0.00830647	0.0133224	67	7999	631	46733	0.620345	0.000119292	0.000502096			CRKL	0.0126697	0.0198086	14	1091	118	5839	0.63498	0.116252	0.350267			CRKL	0.00624291	0.0117264	11	1751	18	1517	0.529443	0.0964845	0.21977			CRKL	0.00552486	0.0158228	1	180	5	311						CRKL	0.00821018
CSF1R	0.00235557	0.00329364	19	8047	156	47208	0.714514	0.196794	0.324538			CSF1R	0.00361991	0.00285379	4	1101	17	5940	1.26943	0.558687	0.841023			CSF1R	0.00113507	0.00325733	2	1760	5	1530						CSF1R	0	0	0	181	0	316						CSF1R	0
CTCF	0.00309943	0.00456043	25	8041	216	47148	0.67864	0.0670154	0.134988			CTCF	0.00180995	0.00604331	2	1103	36	5921	0.298227	0.11218	0.346528			CTCF	0.00113507	0.00390879	2	1760	6	1529						CTCF	0	0.00316456	0	181	1	315						CTCF	0.00328407
CTNNA1	0.0027275	0.00453931	22	8044	215	47149	0.59977	0.020599	0.0492326			CTNNA1	0.00180995	0.00486822	2	1103	29	5928	0.370651	0.215296	0.499486			CTNNA1	0.00283768	0.00325733	5	1757	5	1530	0.870803	1	1			CTNNA1	0	0.00316456	0	181	1	315						CTNNA1	0.00328407
CTNNB1	0.0670717	0.0272148	541	7525	1289	46075	2.56982	6.87852e-63	1.61645e-61			CTNNB1	0.0995475	0.0298808	110	995	178	5779	3.58924	1.80276e-21	1.0456e-19			CTNNB1	0.0964813	0.0338762	170	1592	52	1483	3.0454	2.80617e-13	5.11346e-12			CTNNB1	0.0718232	0.0189873	13	168	6	310	3.99802	0.00582418	0.0308681			CTNNB1	0.0804598
CUL3	0.00644681	0.0111688	52	8014	529	46835	0.574472	5.47711e-05	0.000245166			CUL3	0.00995475	0.0157798	11	1094	94	5863	0.627144	0.174802	0.440805			CUL3	0.00227015	0.00846906	4	1758	13	1522	0.266387	0.014742	0.0493407			CUL3	0	0	0	181	0	316						CUL3	0
CUL4A	0.00681875	0.00443375	55	8011	210	47154	1.54161	0.00653173	0.0180583			CUL4A	0.00633484	0.00587544	7	1098	35	5922	1.07869	0.83129	0.972044			CUL4A	0.00964813	0.00586319	17	1745	9	1526	1.65183	0.242014	0.38014			CUL4A	0.00552486	0.00316456	1	180	1	315						CUL4A	0.00328407
CYP17A1	0	0.000443375	0	8066	21	47343	0	0.0614369	0.128335			CYP17A1	0	0.000335739	0	1105	2	5955						CYP17A1	0	0	0	1762	0	1535						CYP17A1	0	0	0	181	0	316						CYP17A1	0
DAXX	0.00247954	0.00287138	20	8046	136	47228	0.863198	0.648852	0.768807			DAXX	0.00180995	0.00318952	2	1103	19	5938	0.566684	0.761474	0.94591			DAXX	0.000567537	0.00130293	1	1761	2	1533						DAXX	0.00552486	0.00949367	1	180	3	313						DAXX	0.00164204
DDR1	0.000619886	0.000802297	5	8061	38	47326	0.772498	0.827913	0.904928			DDR1	0.000904977	0.00117509	1	1104	7	5950						DDR1	0	0.000651466	0	1762	1	1534						DDR1	0	0	0	181	0	316						DDR1	0
DDR2	0.000743863	0.00109788	6	8060	52	47312	0.677305	0.45758	0.608667			DDR2	0	0.000839349	0	1105	5	5952						DDR2	0.00113507	0	2	1760	0	1535						DDR2	0.00552486	0	1	180	0	316						DDR2	0
DIS3	0.00148773	0.00217465	12	8054	103	47261	0.683652	0.235118	0.366316			DIS3	0.00180995	0.00201444	2	1103	12	5945	0.898308	1	1			DIS3	0.000567537	0.0019544	1	1761	3	1532						DIS3	0	0	0	181	0	316						DIS3	0
DNMT3A	0.0502108	0.0523816	405	7661	2481	44883	0.956367	0.431774	0.583134			DNMT3A	0.0542986	0.0624475	60	1045	372	5585	0.862016	0.338449	0.628162			DNMT3A	0.0357548	0.0364821	63	1699	56	1479	0.979326	0.925659	1			DNMT3A	0.038674	0.0506329	7	174	16	300	0.75431	0.659671	0.776946			DNMT3A	0.0295567
DOT1L	0.000619886	0.000675619	5	8061	32	47332	0.917458	1	1			DOT1L	0	0.000671479	0	1105	4	5953						DOT1L	0.000567537	0	1	1761	0	1535						DOT1L	0	0	0	181	0	316						DOT1L	0
EMSY	0.0172328	0.0100709	139	7927	477	46887	1.72361	1.02461e-07	6.42091e-07			EMSY	0.0081448	0.0119188	9	1096	71	5886	0.68076	0.352414	0.64378			EMSY	0.0192963	0.00912052	34	1728	14	1521	2.13765	0.0188443	0.0596693			EMSY	0.0110497	0.0126582	2	179	4	312						EMSY	0.00821018
EP300	0.00805852	0.0178194	65	8001	844	46520	0.447782	5.92279e-12	5.21946e-11			EP300	0.0117647	0.0142689	13	1092	85	5872	0.822409	0.57781	0.846635			EP300	0.00908059	0.0143322	16	1746	22	1513	0.63022	0.190797	0.343854			EP300	0.0110497	0.0189873	2	179	6	310						EP300	0.00985222
EPHA3	0.00905033	0.0141458	73	7993	670	46694	0.636501	0.000155482	0.00062637			EPHA3	0.0144796	0.015444	16	1089	92	5865	0.936639	0.894345	0.997539			EPHA3	0.0102157	0.0143322	18	1744	22	1513	0.70981	0.339023	0.495887			EPHA3	0.0276243	0.0158228	5	176	5	311	1.76705	0.508159	0.656889			EPHA3	0.00985222
EPHB1	0.00619886	0.00662951	50	8016	314	47050	0.934636	0.709487	0.813155			EPHB1	0.00723982	0.00671479	8	1097	40	5917	1.07876	0.841684	0.972044			EPHB1	0.00227015	0.00260586	4	1758	4	1531						EPHB1	0.0165746	0.00632911	3	178	2	314						EPHB1	0.00492611
EPHB4	0.0130176	0.0147369	105	7961	698	46666	0.881793	0.246358	0.375529			EPHB4	0.0153846	0.0171227	17	1088	102	5855	0.896906	0.799065	0.960072			EPHB4	0.0124858	0.00846906	22	1740	13	1522	1.48028	0.308176	0.455323			EPHB4	0.0331492	0.0158228	6	175	5	311	2.13257	0.219513	0.387807			EPHB4	0.0164204
ERBB2	0.0311183	0.0431974	251	7815	2046	45318	0.711393	2.26635e-07	1.30431e-06			ERBB2	0.0289593	0.0486822	32	1073	290	5667	0.582781	0.00281828	0.0251477			ERBB2	0.0312145	0.076873	55	1707	118	1417	0.386916	4.34015e-09	5.08418e-08			ERBB2	0	0.085443	0	181	27	289	0	4.30903e-06	4.56757e-05			ERBB2	0.0246305
ERBB3	0.00967022	0.00844523	78	7988	400	46964	1.14647	0.268235	0.397719			ERBB3	0.00633484	0.0114151	7	1098	68	5889	0.552113	0.150735	0.405076			ERBB3	0.00908059	0.00846906	16	1746	13	1522	1.07287	1	1			ERBB3	0.0110497	0.00949367	2	179	3	313						ERBB3	0.0114943
ERBB4	0.0070667	0.00926864	57	8009	439	46925	0.76074	0.0547757	0.118821			ERBB4	0.00361991	0.0105758	4	1101	63	5894	0.339893	0.0268324	0.126171			ERBB4	0.00510783	0.00586319	9	1753	9	1526	0.870508	0.815929	0.922844			ERBB4	0	0	0	181	0	316						ERBB4	0.00656814
ERCC4	0.00297545	0.00232244	24	8042	110	47254	1.28201	0.269377	0.397719			ERCC4	0.00180995	0.00235018	2	1103	14	5943	0.769719	1	1			ERCC4	0	0.000651466	0	1762	1	1534						ERCC4	0	0	0	181	0	316						ERCC4	0
ERG	0.000743863	0.000612279	6	8060	29	47335	1.21507	0.631398	0.754467			ERG	0	0.000335739	0	1105	2	5955						ERG	0	0.000651466	0	1762	1	1534						ERG	0	0.00316456	0	181	1	315						ERG	0
ERRFI1	0.00781056	0.00627059	63	8003	297	47067	1.24752	0.115203	0.206925			ERRFI1	0.00723982	0.00604331	8	1097	36	5921	1.19943	0.675739	0.914244			ERRFI1	0.00340522	0.0019544	6	1756	3	1532						ERRFI1	0	0.00316456	0	181	1	315						ERRFI1	0.00656814
ESR1	0.00198364	0.00173127	16	8050	82	47282	1.14606	0.568298	0.696161			ESR1	0.000904977	0.00184657	1	1104	11	5946	0.489625	0.705017	0.914244			ESR1	0.000567537	0.000651466	1	1761	1	1534						ESR1	0	0	0	181	0	316						ESR1	0
ETV4	0	0	0	8066	0	47364						ETV4	0	0	0	1105	0	5957						ETV4	0	0	0	1762	0	1535						ETV4	0	0	0	181	0	316						ETV4	0
ETV5	0	0.000126678	0	8066	6	47358						ETV5	0	0	0	1105	0	5957						ETV5	0	0.000651466	0	1762	1	1534						ETV5	0	0	0	181	0	316						ETV5	0
ETV6	0.00198364	0.0017735	16	8050	84	47280	1.11872	0.670005	0.780749			ETV6	0.00180995	0.0016787	2	1103	10	5947	1.07833	1	1			ETV6	0.00283768	0.0019544	5	1757	3	1532						ETV6	0	0.00316456	0	181	1	315						ETV6	0.00328407
EWSR1	0	0.000211131	0	8066	10	47354	0	0.375762	0.532486			EWSR1	0	0	0	1105	0	5957						EWSR1	0	0.000651466	0	1762	1	1534						EWSR1	0.00552486	0	1	180	0	316						EWSR1	0
EZH2	0.00260352	0.0037159	21	8045	176	47188	0.699862	0.129242	0.225163			EZH2	0	0.00503609	0	1105	30	5927	0	0.0100404	0.0665534			EZH2	0.00170261	0.00260586	3	1759	4	1531						EZH2	0	0	0	181	0	316						EZH2	0.00164204
FAM46C	0.000123977	0.000147792	1	8065	7	47357						FAM46C	0	0.000335739	0	1105	2	5955						FAM46C	0.000567537	0	1	1761	0	1535						FAM46C	0	0	0	181	0	316						FAM46C	0
FANCA	0.0101661	0.010261	82	7984	486	46878	0.990663	1	1			FANCA	0.00633484	0.00973644	7	1098	58	5899	0.648405	0.389194	0.679412			FANCA	0.0113507	0.00846906	20	1742	13	1522	1.34417	0.484298	0.630357			FANCA	0.0276243	0.00316456	5	176	1	315						FANCA	0.0114943
FANCC	0.00471113	0.00456043	38	8028	216	47148	1.0332	0.858338	0.927399			FANCC	0.00361991	0.00520396	4	1101	31	5926	0.694501	0.643079	0.909722			FANCC	0.00170261	0.0019544	3	1759	3	1532						FANCC	0.0110497	0.00316456	2	179	1	315						FANCC	0.00328407
FANCG	0.00322341	0.00285027	26	8040	135	47229	1.13134	0.575197	0.696161			FANCG	0.00180995	0.00352526	2	1103	21	5936	0.512542	0.56435	0.841023			FANCG	0.00113507	0	2	1760	0	1535						FANCG	0	0.00632911	0	181	2	314						FANCG	0.00328407
FANCL	0.00235557	0.00270247	19	8047	128	47236	0.87133	0.640603	0.762236			FANCL	0.00633484	0.00302166	7	1098	18	5939	2.10347	0.0973774	0.327414			FANCL	0.000567537	0.00260586	1	1761	4	1531						FANCL	0	0.00316456	0	181	1	315						FANCL	0.00821018
FAS	0.00260352	0.00346255	21	8045	164	47200	0.751262	0.250381	0.37758			FAS	0.00271493	0.00486822	3	1102	29	5928	0.55648	0.46487	0.759506			FAS	0.00227015	0.00260586	4	1758	4	1531						FAS	0.00552486	0.00949367	1	180	3	313						FAS	0.00164204
FBXW7	0.00458716	0.0124567	37	8029	590	46774	0.365336	1.09381e-11	9.34714e-11			FBXW7	0.00452489	0.0107437	5	1100	64	5893	0.418537	0.0647552	0.25463			FBXW7	0.00340522	0.00651466	6	1756	10	1525	0.521071	0.218537	0.36202			FBXW7	0	0.0126582	0	181	4	312						FBXW7	0.00985222
FGF10	0.0415324	0.0334642	335	7731	1585	45779	1.25154	0.000328225	0.00120207			FGF10	0.0343891	0.032231	38	1067	192	5765	1.06934	0.712003	0.914244			FGF10	0.0397276	0.0247557	70	1692	38	1497	1.62981	0.0182748	0.0596693			FGF10	0.0441989	0.0221519	8	173	7	309	2.04129	0.181154	0.331837			FGF10	0.0344828
FGF12	0.00508306	0.0110844	41	8025	525	46839	0.455813	1.09198e-07	6.69429e-07			FGF12	0.00723982	0.00906497	8	1097	54	5903	0.797191	0.724845	0.918929			FGF12	0.00283768	0.00716612	5	1757	11	1524	0.394267	0.0832032	0.193506			FGF12	0	0.00949367	0	181	3	313						FGF12	0.00328407
FGF14	0.00371932	0.00293472	30	8036	139	47225	1.26835	0.230111	0.365487			FGF14	0.00904977	0.00352526	10	1095	21	5936	2.58143	0.0212894	0.107373			FGF14	0.00964813	0.00977199	17	1745	15	1520	0.987202	1	1			FGF14	0	0	0	181	0	316						FGF14	0
FGF19	0.0333499	0.0312685	269	7797	1481	45883	1.06886	0.317977	0.457497			FGF19	0.0352941	0.0334061	39	1066	199	5758	1.05859	0.717208	0.914244			FGF19	0.0323496	0.0228013	57	1705	35	1500	1.43276	0.111617	0.244069			FGF19	0.0220994	0.0348101	4	177	11	305	0.626605	0.588173	0.724958			FGF19	0.0311987
FGF23	0.0070667	0.00954311	57	8009	452	46912	0.738656	0.0315938	0.0724347			FGF23	0.00904977	0.00805775	10	1095	48	5909	1.12424	0.716716	0.914244			FGF23	0.0107832	0.0104235	19	1743	16	1519	1.03489	1	1			FGF23	0	0.0126582	0	181	4	312						FGF23	0.0131363
FGF3	0.0311183	0.0304028	251	7815	1440	45924	1.02429	0.726191	0.819144			FGF3	0.0298643	0.0327346	33	1072	195	5762	0.909615	0.710768	0.914244			FGF3	0.0283768	0.0208469	50	1712	32	1503	1.37175	0.179461	0.327018			FGF3	0.0220994	0.0348101	4	177	11	305	0.626605	0.588173	0.724958			FGF3	0.0295567
FGF4	0.0306224	0.0290305	247	7819	1375	45989	1.05657	0.431772	0.583134			FGF4	0.0298643	0.0315595	33	1072	188	5769	0.94463	0.850806	0.972044			FGF4	0.0289444	0.0208469	51	1711	32	1503	1.4	0.148355	0.288009			FGF4	0.0165746	0.0316456	3	178	10	306	0.51573	0.391669	0.546275			FGF4	0.0311987
FGF6	0.00632284	0.00947977	51	8015	449	46915	0.664863	0.00495753	0.0143453			FGF6	0.0081448	0.00755414	9	1096	45	5912	1.07883	0.85043	0.972044			FGF6	0.0102157	0.0117264	18	1744	18	1517	0.869839	0.738145	0.858552			FGF6	0	0.0158228	0	181	5	311						FGF6	0.0114943
FGFR1	0.010662	0.0218943	86	7980	1037	46327	0.48145	1.24994e-12	1.17494e-11			FGFR1	0.0117647	0.0235018	13	1092	140	5817	0.494643	0.0128136	0.0782303			FGFR1	0.00851305	0.018241	15	1747	28	1507	0.462119	0.0199341	0.0616829			FGFR1	0.00552486	0.00949367	1	180	3	313						FGFR1	0.00656814
FGFR2	0.0016117	0.00437041	13	8053	207	47157	0.367757	7.62398e-05	0.000325752			FGFR2	0.00361991	0.00621118	4	1101	37	5920	0.58129	0.390374	0.679412			FGFR2	0.000567537	0.00325733	1	1761	5	1530						FGFR2	0.00552486	0.00316456	1	180	1	315						FGFR2	0
FGFR3	0.0016117	0.00388481	13	8053	184	47180	0.413929	0.000769222	0.00255201			FGFR3	0.00361991	0.00604331	4	1101	36	5921	0.597538	0.509979	0.804865			FGFR3	0.00283768	0.00521173	5	1757	8	1527	0.543184	0.404552	0.552887			FGFR3	0	0.00632911	0	181	2	314						FGFR3	0.00164204
FGFR4	0.0070667	0.00228021	57	8009	108	47256	3.11408	1.15786e-10	9.32905e-10			FGFR4	0.00633484	0.00218231	7	1098	13	5944	2.91495	0.0269818	0.126171			FGFR4	0.0130533	0.00325733	23	1739	5	1530	4.04715	0.00199983	0.00886413			FGFR4	0.0110497	0	2	179	0	316						FGFR4	0.00492611
FH	0.0027275	0.00388481	22	8044	184	47180	0.701279	0.136667	0.236441			FH	0.00633484	0.00587544	7	1098	35	5922	1.07869	0.83129	0.972044			FH	0.000567537	0.00130293	1	1761	2	1533						FH	0.00552486	0	1	180	0	316						FH	0.00328407
FLCN	0.00520704	0.00800186	42	8024	379	46985	0.648901	0.00668065	0.0181148			FLCN	0.00452489	0.00587544	5	1100	35	5922	0.769091	0.826489	0.972044			FLCN	0.00170261	0.00390879	3	1759	6	1529						FLCN	0	0.00316456	0	181	1	315						FLCN	0.00492611
FLT1	0.00185966	0.00183684	15	8051	87	47277	1.01245	0.889014	0.946046			FLT1	0	0.00302166	0	1105	18	5939	0	0.0965119	0.327414			FLT1	0.000567537	0.0019544	1	1761	3	1532						FLT1	0.00552486	0.00316456	1	180	1	315						FLT1	0.00164204
FLT3	0.00247954	0.00346255	20	8046	164	47200	0.715399	0.173494	0.287796			FLT3	0.000904977	0.00537183	1	1104	32	5925	0.167714	0.0509716	0.211168			FLT3	0.000567537	0.00325733	1	1761	5	1530						FLT3	0	0.00632911	0	181	2	314						FLT3	0.00164204
FOXL2	0	0	0	8066	0	47364						FOXL2	0	0	0	1105	0	5957						FOXL2	0	0	0	1762	0	1535						FOXL2	0	0	0	181	0	316						FOXL2	0
FUBP1	0.0043392	0.00517271	35	8031	245	47119	0.838163	0.394998	0.553388			FUBP1	0.00361991	0.00604331	4	1101	36	5921	0.597538	0.509979	0.804865			FUBP1	0.00170261	0.00325733	3	1759	5	1530						FUBP1	0.00552486	0.00316456	1	180	1	315						FUBP1	0.00164204
GABRA6	0.00111579	0.0022591	9	8057	107	47257	0.493346	0.0348544	0.0792657			GABRA6	0.000904977	0.00302166	1	1104	18	5939	0.298863	0.342424	0.630495			GABRA6	0	0.0019544	0	1762	3	1532						GABRA6	0	0.00316456	0	181	1	315						GABRA6	0.00164204
GATA3	0.00247954	0.00445486	20	8046	211	47153	0.555491	0.00871044	0.0229064			GATA3	0.00180995	0.00587544	2	1103	35	5922	0.3068	0.109483	0.346528			GATA3	0.00113507	0.0019544	2	1760	3	1532						GATA3	0	0.00316456	0	181	1	315						GATA3	0
GATA4	0.00198364	0.00316696	16	8050	150	47214	0.62561	0.0773708	0.149442			GATA4	0.00361991	0.00302166	4	1101	18	5939	1.19871	0.767039	0.94591			GATA4	0.000567537	0.00130293	1	1761	2	1533						GATA4	0.00552486	0	1	180	0	316						GATA4	0
GATA6	0.00607488	0.0080652	49	8017	382	46982	0.751713	0.0638096	0.131345			GATA6	0.00452489	0.0100722	5	1100	60	5897	0.446742	0.0855182	0.310004			GATA6	0.00681044	0.0136808	12	1750	21	1514	0.494367	0.0541367	0.138725			GATA6	0.00552486	0.00632911	1	180	2	314						GATA6	0.0131363
GID4	0.00148773	0.00190018	12	8054	90	47274	0.782617	0.484498	0.629624			GID4	0.000904977	0.00251805	1	1104	15	5942	0.358816	0.493352	0.793359			GID4	0.00113507	0.00260586	2	1760	4	1531						GID4	0.00552486	0	1	180	0	316						GID4	0
GNA11	0.000371932	0.000380035	3	8063	18	47346	0.978668	1	1			GNA11	0	0	0	1105	0	5957						GNA11	0	0	0	1762	0	1535						GNA11	0	0	0	181	0	316						GNA11	0
GNA13	0.000247954	0.000570053	2	8064	27	47337	0.434827	0.424411	0.58099			GNA13	0.00180995	0.000839349	2	1103	5	5952						GNA13	0	0.00130293	0	1762	2	1533						GNA13	0	0	0	181	0	316						GNA13	0.00164204
GNAQ	0	0.000295583	0	8066	14	47350	0	0.245371	0.375529			GNAQ	0	0.000671479	0	1105	4	5953						GNAQ	0	0	0	1762	0	1535						GNAQ	0	0.00316456	0	181	1	315						GNAQ	0.00328407
GNAS	0.0302504	0.0250823	244	7822	1188	46176	1.21247	0.00784025	0.0210567			GNAS	0.0307692	0.0302166	34	1071	180	5777	1.01887	0.923858	1			GNAS	0.0374574	0.0345277	66	1696	53	1482	1.08815	0.708363	0.835766			GNAS	0.0441989	0.0474684	8	173	15	301	0.927938	1	1			GNAS	0.0147783
GRM3	0.0016117	0.00263914	13	8053	125	47239	0.610065	0.0909193	0.172075			GRM3	0.00361991	0.00218231	4	1101	13	5944	1.66115	0.32497	0.608009			GRM3	0.00113507	0.00521173	2	1760	8	1527	0.216903	0.0524587	0.138026			GRM3	0.00552486	0.00949367	1	180	3	313						GRM3	0.00164204
GSK3B	0.000247954	0.000190018	2	8064	9	47355	1.30498	0.667831	0.780749			GSK3B	0	0.00016787	0	1105	1	5956						GSK3B	0	0.00130293	0	1762	2	1533						GSK3B	0	0	0	181	0	316						GSK3B	0.00164204
H3F3A	0.000247954	0.000337809	2	8064	16	47348	0.733941	1	1			H3F3A	0	0	0	1105	0	5957						H3F3A	0	0	0	1762	0	1535						H3F3A	0	0	0	181	0	316						H3F3A	0
HGF	0.043392	0.0208386	350	7716	987	46377	2.13138	3.05538e-29	5.74412e-28			HGF	0.0443439	0.0260198	49	1056	155	5802	1.73691	0.00162755	0.015733			HGF	0.0414302	0.0208469	73	1689	32	1503	2.03003	0.000947683	0.00518067			HGF	0.0552486	0.0126582	10	171	4	312	4.5614	0.009139	0.0350088			HGF	0.0394089
HNF1A	0.000991818	0.00103454	8	8058	49	47315	0.958662	1	1			HNF1A	0.000904977	0.000671479	1	1104	4	5953						HNF1A	0.00170261	0.00130293	3	1759	2	1533						HNF1A	0	0.00316456	0	181	1	315						HNF1A	0
HRAS	0.00111579	0.00350477	9	8057	166	47198	0.317603	0.00014061	0.000583119			HRAS	0.00180995	0.003861	2	1103	23	5934	0.467815	0.412046	0.707998			HRAS	0.00170261	0.00456026	3	1759	7	1528	0.372289	0.203875	0.348287			HRAS	0	0.00632911	0	181	2	314						HRAS	0.00328407
HSD3B1	0.000991818	0.00109788	8	8058	52	47312	0.903297	1	1			HSD3B1	0.00271493	0.000839349	3	1102	5	5952						HSD3B1	0.00170261	0.00390879	3	1759	6	1529						HSD3B1	0	0.00316456	0	181	1	315						HSD3B1	0.00492611
IDH1	0.00322341	0.00700954	26	8040	332	47032	0.458113	3.11641e-05	0.00014407			IDH1	0.000904977	0.00402887	1	1104	24	5933	0.223921	0.163006	0.420194			IDH1	0.00113507	0.00846906	2	1760	13	1522	0.133042	0.0027474	0.0112643			IDH1	0.00552486	0.00949367	1	180	3	313						IDH1	0.00164204
IDH2	0.00260352	0.00280804	21	8045	133	47231	0.926977	0.81959	0.904928			IDH2	0	0.00352526	0	1105	21	5936	0	0.0630694	0.25463			IDH2	0.00113507	0.00325733	2	1760	5	1530						IDH2	0.00552486	0	1	180	0	316						IDH2	0
IGF1R	0.00223159	0.00346255	18	8048	164	47200	0.643699	0.0739445	0.145821			IGF1R	0.00180995	0.00436461	2	1103	26	5931	0.413627	0.299103	0.577271			IGF1R	0.00227015	0.00456026	4	1758	7	1528	0.496668	0.365557	0.512405			IGF1R	0	0	0	181	0	316						IGF1R	0.00492611
IKBKE	0.005455	0.0037159	44	8022	176	47188	1.47058	0.0270806	0.0631134			IKBKE	0.00452489	0.00419674	5	1100	25	5932	1.07855	0.802819	0.960072			IKBKE	0.00851305	0.00390879	15	1747	6	1529	2.18804	0.124463	0.261325			IKBKE	0.00552486	0.00316456	1	180	1	315						IKBKE	0.00821018
IKZF1	0.00347136	0.00449709	28	8038	213	47151	0.771119	0.233289	0.365487			IKZF1	0.00452489	0.00654692	5	1100	39	5918	0.689744	0.536147	0.830064			IKZF1	0.00170261	0.00325733	3	1759	5	1530						IKZF1	0	0	0	181	0	316						IKZF1	0.00328407
INPP4B	0.005455	0.00950089	44	8022	450	46914	0.571821	0.000191503	0.000739777			INPP4B	0.00995475	0.0109115	11	1094	65	5892	0.911433	0.874789	0.985199			INPP4B	0.00227015	0.00651466	4	1758	10	1525	0.346985	0.103862	0.230181			INPP4B	0	0.00632911	0	181	2	314						INPP4B	0.00328407
IRF2	0.00198364	0.00424373	16	8050	201	47163	0.466369	0.001879	0.00588754			IRF2	0.000904977	0.00369313	1	1104	22	5935	0.244359	0.242881	0.521744			IRF2	0.00113507	0.000651466	2	1760	1	1534						IRF2	0	0.00316456	0	181	1	315						IRF2	0.00164204
IRF4	0.000123977	0.000337809	1	8065	16	47348	0.366925	0.495922	0.638584			IRF4	0.000904977	0.000839349	1	1104	5	5952						IRF4	0	0	0	1762	0	1535						IRF4	0	0	0	181	0	316						IRF4	0
IRS2	0.00632284	0.00489823	51	8015	232	47132	1.29269	0.107689	0.195925			IRS2	0.0081448	0.00520396	9	1096	31	5926	1.56976	0.270814	0.55113			IRS2	0.0113507	0.00651466	20	1742	10	1525	1.75086	0.197396	0.344393			IRS2	0.0110497	0.00949367	2	179	3	313						IRS2	0.00821018
JAK1	0.000495909	0.000886749	4	8062	42	47322	0.559025	0.399528	0.555009			JAK1	0	0.000839349	0	1105	5	5952						JAK1	0.00340522	0.00325733	6	1756	5	1530	1.04556	1	1			JAK1	0	0	0	181	0	316						JAK1	0
JAK2	0.00942227	0.0130057	76	7990	616	46748	0.721854	0.00661368	0.0181074			JAK2	0.0081448	0.0135974	9	1096	81	5876	0.595702	0.186755	0.465882			JAK2	0.00794552	0.00846906	14	1748	13	1522	0.937687	1	1			JAK2	0.00552486	0.00632911	1	180	2	314						JAK2	0.00656814
JAK3	0.000991818	0.00105565	8	8058	50	47314	0.939469	1	1			JAK3	0.000904977	0.00016787	1	1104	1	5956						JAK3	0.00113507	0.00130293	2	1760	2	1533						JAK3	0.00552486	0.00316456	1	180	1	315						JAK3	0
JUN	0.0043392	0.0025758	35	8031	122	47242	1.68759	0.00877266	0.0229064			JUN	0.00361991	0.00352526	4	1101	21	5936	1.02695	1	1			JUN	0.00283768	0.00456026	5	1757	7	1528	0.621189	0.564316	0.711906			JUN	0.0110497	0	2	179	0	316						JUN	0.00328407
KDM5A	0.0117778	0.0146525	95	7971	694	46670	0.801473	0.0471645	0.103104			KDM5A	0.0117647	0.0134296	13	1092	80	5877	0.874554	0.774066	0.94591			KDM5A	0.0181612	0.0156352	32	1730	24	1511	1.16455	0.592119	0.731301			KDM5A	0.00552486	0.0126582	1	180	4	312						KDM5A	0.0114943
KDM5C	0.00967022	0.0169327	78	7988	802	46562	0.56691	3.78912e-07	2.13707e-06			KDM5C	0.0117647	0.0182978	13	1092	109	5848	0.638707	0.132869	0.38956			KDM5C	0.0045403	0.0188925	8	1754	29	1506	0.236858	9.20588e-05	0.000603906			KDM5C	0.00552486	0.0126582	1	180	4	312						KDM5C	0.00492611
KDM6A	0.00533102	0.0114855	43	8023	544	46820	0.46128	9.59609e-08	6.2367e-07			KDM6A	0.00542986	0.0107437	6	1099	64	5893	0.502701	0.134331	0.38956			KDM6A	0.00227015	0.0110749	4	1758	17	1518	0.203172	0.00164659	0.00794237			KDM6A	0	0.00949367	0	181	3	313						KDM6A	0.00328407
KDR	0.0116539	0.0139557	94	7972	661	46703	0.833113	0.107017	0.195925			KDR	0.0144796	0.016787	16	1089	100	5857	0.860533	0.698836	0.914244			KDR	0.00510783	0.0123779	9	1753	19	1516	0.409644	0.0345029	0.0949933			KDR	0	0.00949367	0	181	3	313						KDR	0.00985222
KEAP1	0.0331019	0.172937	267	7799	8191	39173	0.163728	2.5963e-303	2.44053e-301			KEAP1	0.0606335	0.21437	67	1038	1277	4680	0.236555	4.14686e-40	3.2069e-38			KEAP1	0.00908059	0.0840391	16	1746	129	1406	0.0998783	5.68225e-28	2.32972e-26			KEAP1	0	0.085443	0	181	27	289	0	4.30903e-06	4.56757e-05			KEAP1	0.0147783
KEL	0.0169849	0.0158137	137	7929	749	46615	1.07534	0.44216	0.590943			KEL	0.0162896	0.0199765	18	1087	119	5838	0.812382	0.476791	0.773535			KEL	0.0221339	0.0143322	39	1723	22	1513	1.55667	0.119494	0.254507			KEL	0.0165746	0.00949367	3	178	3	313						KEL	0.0213465
KIT	0.0119018	0.0160671	96	7970	761	46603	0.737636	0.0045801	0.013454			KIT	0.0153846	0.0188014	17	1088	112	5845	0.81543	0.540257	0.830064			KIT	0.00567537	0.0136808	10	1752	21	1514	0.411503	0.0189195	0.0596693			KIT	0.0110497	0.00949367	2	179	3	313						KIT	0.0114943
KLHL6	0.000619886	0.00101343	5	8061	48	47316	0.611432	0.433002	0.583134			KLHL6	0	0.000335739	0	1105	2	5955						KLHL6	0.00227015	0.000651466	4	1758	1	1534						KLHL6	0	0	0	181	0	316						KLHL6	0.00164204
KMT2A	0.000495909	0.00118233	4	8062	56	47308	0.419144	0.0977223	0.182501			KMT2A	0.000904977	0.00184657	1	1104	11	5946	0.489625	0.705017	0.914244			KMT2A	0.000567537	0.0019544	1	1761	3	1532						KMT2A	0	0	0	181	0	316						KMT2A	0
KMT2D	0.0120258	0.0312685	97	7969	1481	45883	0.377107	2.77813e-26	4.60843e-25			KMT2D	0.00995475	0.0285379	11	1094	170	5787	0.342279	0.000107702	0.00155711			KMT2D	0.0136209	0.0325733	24	1738	50	1485	0.410127	0.00034086	0.00199646			KMT2D	0	0.0316456	0	181	10	306	0	0.0161731	0.0535733			KMT2D	0.0131363
KRAS	0.0561617	0.445739	453	7613	21112	26252	0.0739904	0	0			KRAS	0.0443439	0.377371	49	1056	2248	3709	0.0765584	1.62174e-134	3.76244e-132			KRAS	0.0357548	0.280782	63	1699	431	1104	0.0949815	6.09124e-93	9.98964e-91			KRAS	0.0110497	0.316456	2	179	100	216	0.0241341	3.77544e-20	2.00098e-18			KRAS	0.0295567
LTK	0.000247954	0.000443375	2	8064	21	47343	0.559134	0.564855	0.695585			LTK	0	0.000335739	0	1105	2	5955						LTK	0	0	0	1762	0	1535						LTK	0	0	0	181	0	316						LTK	0
LYN	0.00967022	0.00950089	78	7988	450	46914	1.018	0.852634	0.92478			LYN	0.0117647	0.0135974	13	1092	81	5876	0.86361	0.774668	0.94591			LYN	0.00908059	0.00846906	16	1746	13	1522	1.07287	1	1			LYN	0.00552486	0.0126582	1	180	4	312						LYN	0.00328407
MAP2K1	0.00210761	0.0116122	17	8049	550	46814	0.179771	4.10285e-20	5.03045e-19			MAP2K1	0.00452489	0.019305	5	1100	115	5842	0.230909	0.000114098	0.00155711			MAP2K1	0.000567537	0.00912052	1	1761	14	1521	0.0616938	0.000265997	0.00165633			MAP2K1	0	0.00949367	0	181	3	313						MAP2K1	0.00328407
MAP2K2	0.000619886	0.000760071	5	8061	36	47328	0.815449	0.826169	0.904928			MAP2K2	0.00180995	0.000335739	2	1103	2	5955						MAP2K2	0.00170261	0	3	1759	0	1535						MAP2K2	0	0	0	181	0	316						MAP2K2	0
MAP2K4	0.00694272	0.00817076	56	8010	387	46977	0.848652	0.278979	0.40975			MAP2K4	0.0081448	0.00906497	9	1096	54	5903	0.897658	0.863179	0.976866			MAP2K4	0.0130533	0.00781759	23	1739	12	1523	1.6786	0.173304	0.319347			MAP2K4	0	0.0126582	0	181	4	312						MAP2K4	0.00328407
MAP3K1	0.00359534	0.00591166	29	8037	280	47084	0.606763	0.00936826	0.0240168			MAP3K1	0.00452489	0.00705053	5	1100	42	5915	0.640152	0.424135	0.718243			MAP3K1	0.00227015	0.00130293	4	1758	2	1533						MAP3K1	0	0.00632911	0	181	2	314						MAP3K1	0.00328407
MAP3K13	0.00421522	0.00534161	34	8032	253	47111	0.788237	0.208421	0.338152			MAP3K13	0.00180995	0.00537183	2	1103	32	5925	0.335732	0.153934	0.405825			MAP3K13	0.00113507	0.0019544	2	1760	3	1532						MAP3K13	0.0110497	0	2	179	0	316						MAP3K13	0.00656814
MCL1	0.0317382	0.0326408	256	7810	1546	45818	0.971439	0.708706	0.813155			MCL1	0.0343891	0.0468357	38	1067	279	5678	0.724787	0.0688177	0.263433			MCL1	0.0215664	0.0234528	38	1724	36	1499	0.917795	0.725206	0.849527			MCL1	0.0165746	0.0189873	3	178	6	310						MCL1	0.0279146
MDM2	0.0829407	0.0349633	669	7397	1656	45708	2.49633	8.26363e-73	3.32906e-71			MDM2	0.102262	0.0334061	113	992	199	5758	3.29599	6.72126e-20	3.11866e-18			MDM2	0.123156	0.0644951	217	1545	99	1436	2.03728	9.8808e-09	1.06927e-07			MDM2	0.0994475	0.0727848	18	163	23	293	1.40678	0.31262	0.487319			MDM2	0.108374
MDM4	0.00942227	0.00639726	76	7990	303	47061	1.47736	0.00337037	0.0103309			MDM4	0.00633484	0.00654692	7	1098	39	5918	0.9674	1	1			MDM4	0.0119183	0.00325733	21	1741	5	1530	3.69098	0.00510697	0.0186121			MDM4	0.0165746	0.0126582	3	178	4	312						MDM4	0.0114943
MED12	0.0016117	0.00130901	13	8053	62	47302	1.23161	0.510733	0.64586			MED12	0.000904977	0.00218231	1	1104	13	5944	0.414158	0.710598	0.914244			MED12	0.0045403	0.0019544	8	1754	3	1532	2.32915	0.237969	0.38014			MED12	0	0.00316456	0	181	1	315						MED12	0
MEF2B	0.000247954	0.000380035	2	8064	18	47346	0.652364	0.757515	0.850549			MEF2B	0	0.000671479	0	1105	4	5953						MEF2B	0	0.00130293	0	1762	2	1533						MEF2B	0	0	0	181	0	316						MEF2B	0
MEN1	0.00210761	0.00517271	17	8049	245	47119	0.406197	6.82091e-05	0.000300547			MEN1	0.00452489	0.00688266	5	1100	41	5916	0.655876	0.539521	0.830064			MEN1	0.00113507	0.00130293	2	1760	2	1533						MEN1	0	0.00316456	0	181	1	315						MEN1	0.00164204
MERTK	0.000495909	0.000591166	4	8062	28	47336	0.838785	1	1			MERTK	0.000904977	0	1	1104	0	5957						MERTK	0.0045403	0.00912052	8	1754	14	1521	0.49552	0.1335	0.270297			MERTK	0	0.00316456	0	181	1	315						MERTK	0
MET	0.0473593	0.0604256	382	7684	2862	44502	0.773011	2.30426e-06	1.16036e-05			MET	0.0570136	0.05674	63	1042	338	5619	1.00511	0.943671	1			MET	0.0493757	0.0918567	87	1675	141	1394	0.513509	1.79162e-06	1.54645e-05			MET	0.0497238	0.0443038	9	172	14	302	1.12874	0.825896	0.93133			MET	0.047619
MITF	0.00235557	0.00318808	19	8047	151	47213	0.738251	0.231861	0.365487			MITF	0.00361991	0.00318952	4	1101	19	5938	1.13543	0.774031	0.94591			MITF	0.000567537	0.00521173	1	1761	8	1527						MITF	0.00552486	0.00316456	1	180	1	315						MITF	0.00328407
MKNK1	0.000123977	6.33392e-05	1	8065	3	47361						MKNK1	0	0.000335739	0	1105	2	5955						MKNK1	0	0	0	1762	0	1535						MKNK1	0	0	0	181	0	316						MKNK1	0
MLH1	0.00371932	0.00534161	30	8036	253	47111	0.695157	0.0625923	0.129787			MLH1	0.00361991	0.00688266	4	1101	41	5916	0.524224	0.301077	0.577271			MLH1	0.00113507	0.00325733	2	1760	5	1530						MLH1	0	0.00949367	0	181	3	313						MLH1	0
MPL	0.00136375	0.000865636	11	8055	41	47323	1.57622	0.170421	0.284371			MPL	0	0.000503609	0	1105	3	5954						MPL	0	0	0	1762	0	1535						MPL	0	0.00316456	0	181	1	315						MPL	0
MRE11	0.00309943	0.00491935	25	8041	233	47131	0.628899	0.0265304	0.0623465			MRE11	0.00361991	0.00637905	4	1101	38	5919	0.565897	0.392419	0.679412			MRE11	0.000567537	0.00260586	1	1761	4	1531						MRE11	0	0	0	181	0	316						MRE11	0
MSH2	0.00347136	0.00477156	28	8038	226	47138	0.726562	0.128751	0.225163			MSH2	0.00180995	0.00470035	2	1103	28	5929	0.383953	0.214925	0.499486			MSH2	0.00340522	0.00390879	6	1756	6	1529	0.870729	1	1			MSH2	0	0.00316456	0	181	1	315						MSH2	0.00164204
MSH6	0.00533102	0.00639726	43	8023	303	47061	0.832435	0.284567	0.415792			MSH6	0.00180995	0.00570757	2	1103	34	5923	0.315876	0.10855	0.346528			MSH6	0.00170261	0.00325733	3	1759	5	1530						MSH6	0	0.00949367	0	181	3	313						MSH6	0.00164204
MST1R	0.000619886	0.000865636	5	8061	41	47323	0.715928	0.674512	0.782767			MST1R	0	0.00100722	0	1105	6	5951						MST1R	0	0.000651466	0	1762	1	1534						MST1R	0	0	0	181	0	316						MST1R	0
MTOR	0.00607488	0.00394815	49	8017	187	47177	1.54196	0.00933245	0.0240168			MTOR	0.00542986	0.003861	6	1099	23	5934	1.40855	0.441611	0.731812			MTOR	0.00510783	0.00325733	9	1753	5	1530	1.57102	0.593067	0.731301			MTOR	0.0110497	0	2	179	0	316						MTOR	0.00164204
MUTYH	0.0171089	0.0185584	138	7928	879	46485	0.920533	0.39383	0.553388			MUTYH	0.00633484	0.00856136	7	1098	51	5906	0.738276	0.585985	0.849678			MUTYH	0.0289444	0.0403909	51	1711	62	1473	0.70816	0.083774	0.193506			MUTYH	0.00552486	0.0221519	1	180	7	309						MUTYH	0.0147783
MYB	0.000371932	0.00103454	3	8063	49	47315	0.359275	0.0766765	0.149442			MYB	0.000904977	0.000839349	1	1104	5	5952						MYB	0.00113507	0	2	1760	0	1535						MYB	0	0	0	181	0	316						MYB	0
MYC	0.0878998	0.0779495	709	7357	3692	43672	1.13995	0.0026269	0.00814051			MYC	0.0986425	0.102736	109	996	612	5345	0.955792	0.705235	0.914244			MYC	0.0987514	0.0684039	174	1588	105	1430	1.49226	0.00206984	0.00893299			MYC	0.104972	0.0601266	19	162	19	297	1.83333	0.0801456	0.176988			MYC	0.08867
MYCL	0.00458716	0.00728401	37	8029	345	47019	0.62805	0.00556872	0.0157038			MYCL	0.00542986	0.00856136	6	1099	51	5906	0.632233	0.360967	0.654253			MYCL	0.00113507	0.00586319	2	1760	9	1526	0.192677	0.0296708	0.0838967			MYCL	0.0110497	0.00316456	2	179	1	315						MYCL	0.00492611
MYCN	0.00309943	0.00496157	25	8041	235	47129	0.62352	0.0217435	0.0515266			MYCN	0.00180995	0.00788988	2	1103	47	5910	0.228005	0.027192	0.126171			MYCN	0.00283768	0.00781759	5	1757	12	1523	0.361174	0.0530222	0.138026			MYCN	0.00552486	0.00632911	1	180	2	314						MYCN	0.00328407
MYD88	0.0027275	0.00342032	22	8044	162	47202	0.796886	0.347413	0.497312			MYD88	0.000904977	0.00100722	1	1104	6	5951						MYD88	0.00170261	0.00456026	3	1759	7	1528	0.372289	0.203875	0.348287			MYD88	0.00552486	0.00316456	1	180	1	315						MYD88	0
NBN	0.00843045	0.00985981	68	7998	467	46897	0.853799	0.241856	0.372696			NBN	0.00361991	0.00906497	4	1101	54	5903	0.397147	0.0692648	0.263433			NBN	0.00397276	0.0019544	7	1755	3	1532	2.03685	0.354626	0.505728			NBN	0	0.00632911	0	181	2	314						NBN	0.00492611
NF1	0.0307463	0.0827633	248	7818	3920	43444	0.35156	3.914e-73	1.83958e-71			NF1	0.0325792	0.0990431	36	1069	590	5367	0.30634	3.20512e-15	1.23931e-13			NF1	0.0113507	0.0690554	20	1742	106	1429	0.154778	1.02788e-18	3.37144e-17			NF1	0.0110497	0.0601266	2	179	19	297	0.174655	0.00924761	0.0350088			NF1	0.0164204
NF2	0.00582693	0.0180517	47	8019	855	46509	0.318822	2.92896e-19	3.30387e-18			NF2	0.0171946	0.0224945	19	1086	134	5823	0.760266	0.311253	0.591891			NF2	0.00170261	0.0149837	3	1759	23	1512	0.112119	1.13985e-05	8.12761e-05			NF2	0.00552486	0.0221519	1	180	7	309						NF2	0.00492611
NFE2L2	0.00694272	0.0217887	56	8010	1032	46332	0.313875	1.81885e-23	2.56458e-22			NFE2L2	0.00904977	0.0211516	10	1095	126	5831	0.422628	0.00573029	0.0415446			NFE2L2	0.00170261	0.0117264	3	1759	18	1517	0.143737	0.000272689	0.00165633			NFE2L2	0	0.0253165	0	181	8	308						NFE2L2	0.00656814
NFKBIA	0.114803	0.0580399	926	7140	2749	44615	2.10484	2.70489e-69	7.62779e-68			NFKBIA	0.125792	0.063119	139	966	376	5581	2.13581	8.69396e-12	2.52125e-10			NFKBIA	0.111805	0.0605863	197	1565	93	1442	1.95179	1.90994e-07	1.74016e-06			NFKBIA	0.127072	0.0443038	23	158	14	302	3.14014	0.00115628	0.00766037			NFKBIA	0.128079
NKX2-1	0.147781	0.0693354	1192	6874	3284	44080	2.32758	7.07606e-108	3.9909e-106			NKX2-1	0.165611	0.0857814	183	922	511	5446	2.11532	1.62375e-14	5.38158e-13			NKX2-1	0.150965	0.0664495	266	1496	102	1433	2.49802	6.67463e-15	1.3683e-13			NKX2-1	0.149171	0.0506329	27	154	16	300	3.28734	0.000370935	0.00327659			NKX2-1	0.162562
NOTCH1	0.010786	0.0196352	87	7979	930	46434	0.544407	6.15718e-09	4.34081e-08			NOTCH1	0.00633484	0.015444	7	1098	92	5865	0.406421	0.0169425	0.089333			NOTCH1	0.00567537	0.0162866	10	1752	25	1510	0.344749	0.00342629	0.0130677			NOTCH1	0.0110497	0.0158228	2	179	5	311						NOTCH1	0.0114943
NOTCH2	0.00731465	0.0118444	59	8007	561	46803	0.614742	0.000235236	0.000884487			NOTCH2	0.00904977	0.0162834	10	1095	97	5860	0.551711	0.0803119	0.295752			NOTCH2	0.00397276	0.0130293	7	1755	20	1515	0.302137	0.00566369	0.0201923			NOTCH2	0.0165746	0.0348101	3	178	11	305	0.467314	0.275663	0.456567			NOTCH2	0.00656814
NOTCH3	0.00781056	0.0136602	63	8003	647	46717	0.568406	6.23742e-06	2.93159e-05			NOTCH3	0.00452489	0.00839349	5	1100	50	5907	0.537	0.260676	0.539971			NOTCH3	0.0113507	0.00651466	20	1742	10	1525	1.75086	0.197396	0.344393			NOTCH3	0.00552486	0.00632911	1	180	2	314						NOTCH3	0.00328407
NPM1	0.000743863	0.00160459	6	8060	76	47288	0.463184	0.0822177	0.157724			NPM1	0	0.00201444	0	1105	12	5945	0	0.233767	0.507542			NPM1	0.00170261	0.0019544	3	1759	3	1532						NPM1	0	0	0	181	0	316						NPM1	0
NRAS	0.00533102	0.0128579	43	8023	609	46755	0.411474	2.78694e-10	2.1241e-09			NRAS	0.00180995	0.0141011	2	1103	84	5873	0.126775	0.000126682	0.00163278			NRAS	0.00340522	0.0130293	6	1756	20	1515	0.258827	0.0024043	0.0101104			NRAS	0	0.0221519	0	181	7	309						NRAS	0.00164204
NTRK1	0.0153732	0.0133857	124	7942	634	46730	1.1508	0.161254	0.273938			NTRK1	0.0180995	0.0159476	20	1085	95	5862	1.13742	0.60445	0.865633			NTRK1	0.00681044	0.00716612	12	1750	11	1524	0.950026	1	1			NTRK1	0	0.00632911	0	181	2	314						NTRK1	0.00821018
NTRK2	0.000247954	0.000654506	2	8064	31	47333	0.378688	0.218739	0.352482			NTRK2	0.00180995	0.00100722	2	1103	6	5951						NTRK2	0.000567537	0	1	1761	0	1535						NTRK2	0	0	0	181	0	316						NTRK2	0
NTRK3	0.00223159	0.00268136	18	8048	127	47237	0.831885	0.555191	0.689709			NTRK3	0.00180995	0.00402887	2	1103	24	5933	0.448247	0.415033	0.707998			NTRK3	0	0	0	1762	0	1535						NTRK3	0.00552486	0.00316456	1	180	1	315						NTRK3	0
PALB2	0.00557897	0.00665062	45	8021	315	47049	0.837961	0.293947	0.427284			PALB2	0.00723982	0.00654692	8	1097	39	5918	1.10661	0.839678	0.972044			PALB2	0.00510783	0.00456026	9	1753	7	1528	1.12069	1	1			PALB2	0.00552486	0.0158228	1	180	5	311						PALB2	0.00328407
PARP1	0.005455	0.00426484	44	8022	202	47162	1.28059	0.146488	0.251887			PARP1	0.00723982	0.0055397	8	1097	33	5924	1.30914	0.515667	0.808342			PARP1	0.00340522	0.00325733	6	1756	5	1530	1.04556	1	1			PARP1	0.0110497	0	2	179	0	316						PARP1	0.00985222
PARP2	0.000123977	8.44523e-05	1	8065	4	47360						PARP2	0	0	0	1105	0	5957						PARP2	0	0	0	1762	0	1535						PARP2	0	0	0	181	0	316						PARP2	0
PARP3	0	0.000105565	0	8066	5	47359						PARP3	0	0.00016787	0	1105	1	5956						PARP3	0.000567537	0.000651466	1	1761	1	1534						PARP3	0	0	0	181	0	316						PARP3	0
PAX5	0.00756261	0.00612279	61	8005	290	47074	1.23695	0.129349	0.225163			PAX5	0.00542986	0.00906497	6	1099	54	5903	0.596805	0.284729	0.567803			PAX5	0.00510783	0.00390879	9	1753	6	1529	1.30833	0.796502	0.913471			PAX5	0.0165746	0	3	178	0	316						PAX5	0.00328407
PBRM1	0.00929829	0.0250823	75	7991	1188	46176	0.364804	2.71068e-22	3.64005e-21			PBRM1	0.0153846	0.0258519	17	1088	154	5803	0.588778	0.0420977	0.180864			PBRM1	0.00794552	0.0162866	14	1748	25	1510	0.483753	0.0347537	0.0949933			PBRM1	0.00552486	0.0189873	1	180	6	310						PBRM1	0.00656814
PDCD1LG2	0.0043392	0.00766405	35	8031	363	47001	0.564286	0.000757319	0.00254243			PDCD1LG2	0.00633484	0.00956857	7	1098	57	5900	0.659892	0.386985	0.679412			PDCD1LG2	0.00397276	0.00521173	7	1755	8	1527	0.761325	0.614934	0.752606			PDCD1LG2	0.00552486	0.00632911	1	180	2	314						PDCD1LG2	0.00328407
PDGFRA	0.0105381	0.0124145	85	7981	588	46776	0.847242	0.168966	0.283621			PDGFRA	0.0162896	0.0139332	18	1087	83	5874	1.17192	0.580237	0.846635			PDGFRA	0.00283768	0.0123779	5	1757	19	1516	0.227062	0.00155082	0.00770711			PDGFRA	0.00552486	0.00316456	1	180	1	315						PDGFRA	0.0131363
PDGFRB	0.00235557	0.00179461	19	8047	85	47279	1.31332	0.266926	0.397719			PDGFRB	0.00361991	0.00302166	4	1101	18	5939	1.19871	0.767039	0.94591			PDGFRB	0.00340522	0.00130293	6	1756	2	1533						PDGFRB	0	0.00316456	0	181	1	315						PDGFRB	0.00164204
PDK1	0.000123977	0.000126678	1	8065	6	47358						PDK1	0	0	0	1105	0	5957						PDK1	0	0.000651466	0	1762	1	1534						PDK1	0	0	0	181	0	316						PDK1	0
PIK3C2B	0.0100422	0.00696732	81	7985	330	47034	1.4458	0.00393907	0.0116928			PIK3C2B	0.00633484	0.00688266	7	1098	41	5916	0.919899	1	1			PIK3C2B	0.0141884	0.00521173	25	1737	8	1527	2.74719	0.0129042	0.0440893			PIK3C2B	0.0165746	0.00632911	3	178	2	314						PIK3C2B	0.0114943
PIK3C2G	0.00136375	0.00158348	11	8055	75	47289	0.861045	0.760065	0.850549			PIK3C2G	0.00180995	0.00335739	2	1103	20	5937	0.538259	0.561713	0.841023			PIK3C2G	0.00113507	0.00260586	2	1760	4	1531						PIK3C2G	0.00552486	0.0126582	1	180	4	312						PIK3C2G	0
PIK3CA	0.0831887	0.0614813	671	7395	2912	44452	1.38511	1.31832e-12	1.19924e-11			PIK3CA	0.0742081	0.0550613	82	1023	328	5629	1.37561	0.0142158	0.0799356			PIK3CA	0.077185	0.0501629	136	1626	77	1458	1.58374	0.0017364	0.00813626			PIK3CA	0.0883978	0.0632911	16	165	20	296	1.43515	0.368552	0.534408			PIK3CA	0.0771757
PIK3CB	0.00892636	0.00561608	72	7994	266	47098	1.59474	0.000825947	0.00270834			PIK3CB	0.00723982	0.00604331	8	1097	36	5921	1.19943	0.675739	0.914244			PIK3CB	0.00964813	0.00390879	17	1745	6	1529	2.48262	0.0585329	0.147683			PIK3CB	0.0220994	0.00632911	4	177	2	314						PIK3CB	0.00328407
PIK3R1	0.00632284	0.00681953	51	8015	323	47041	0.926703	0.659246	0.774614			PIK3R1	0.0081448	0.00738627	9	1096	44	5913	1.10354	0.707499	0.914244			PIK3R1	0.00851305	0.00521173	15	1747	8	1527	1.63888	0.298355	0.44482			PIK3R1	0.0165746	0	3	178	0	316						PIK3R1	0.00492611
PMS2	0.00347136	0.00422262	28	8038	200	47164	0.821468	0.396398	0.553388			PMS2	0.00633484	0.00637905	7	1098	38	5919	0.993026	1	1			PMS2	0.00227015	0.00521173	4	1758	8	1527	0.4343	0.2457	0.38014			PMS2	0	0.00316456	0	181	1	315						PMS2	0.00492611
POLD1	0.00123977	0.000612279	10	8056	29	47335	2.02612	0.0651161	0.132106			POLD1	0	0.000671479	0	1105	4	5953						POLD1	0	0.000651466	0	1762	1	1534						POLD1	0	0	0	181	0	316						POLD1	0
POLE	0.000991818	0.00101343	8	8058	48	47316	0.978655	1	1			POLE	0	0.000503609	0	1105	3	5954						POLE	0	0	0	1762	0	1535						POLE	0	0	0	181	0	316						POLE	0
PPARG	0.000123977	6.33392e-05	1	8065	3	47361						PPARG	0	0	0	1105	0	5957						PPARG	0	0	0	1762	0	1535						PPARG	0	0	0	181	0	316						PPARG	0
PPP2R1A	0.000991818	0.00135124	8	8058	64	47300	0.733743	0.504312	0.643511			PPP2R1A	0.000904977	0.000839349	1	1104	5	5952						PPP2R1A	0.000567537	0.000651466	1	1761	1	1534						PPP2R1A	0	0	0	181	0	316						PPP2R1A	0
PRDM1	0.00297545	0.00253357	24	8042	120	47244	1.17493	0.477096	0.625772			PRDM1	0.00452489	0.00520396	5	1100	31	5926	0.868915	1	1			PRDM1	0.00113507	0.00260586	2	1760	4	1531						PRDM1	0	0	0	181	0	316						PRDM1	0
PRKAR1A	0.000991818	0.00181573	8	8058	86	47278	0.545787	0.107133	0.195925			PRKAR1A	0.00180995	0.00134296	2	1103	8	5949	1.34837	0.661564	0.914244			PRKAR1A	0.000567537	0.0019544	1	1761	3	1532						PRKAR1A	0	0	0	181	0	316						PRKAR1A	0
PRKCI	0.0157451	0.0176294	127	7939	835	46529	0.891405	0.248803	0.377217			PRKCI	0.00723982	0.0184657	8	1097	110	5847	0.387636	0.0047939	0.0359385			PRKCI	0.0141884	0.0110749	25	1737	17	1518	1.28518	0.441649	0.593692			PRKCI	0.0220994	0.0221519	4	177	7	309	0.997579	1	1			PRKCI	0.0131363
PRKN	0.00793454	0.0101976	64	8002	483	46881	0.776303	0.0587894	0.126095			PRKN	0.00542986	0.00923284	6	1099	55	5902	0.585855	0.286349	0.567803			PRKN	0.00397276	0.00586319	7	1755	9	1526	0.67629	0.462004	0.606149			PRKN	0.00552486	0.00316456	1	180	1	315						PRKN	0.00492611
PTCH1	0.00309943	0.00637615	25	8041	302	47062	0.4845	0.000198568	0.000756707			PTCH1	0.00633484	0.00705053	7	1098	42	5915	0.897845	1	1			PTCH1	0.00340522	0.00781759	6	1756	12	1523	0.433656	0.0999534	0.224553			PTCH1	0	0	0	181	0	316						PTCH1	0.00328407
PTEN	0.0393008	0.0331898	317	7749	1572	45792	1.19166	0.00584868	0.01633			PTEN	0.0325792	0.036092	36	1069	215	5742	0.899393	0.658033	0.914244			PTEN	0.0482406	0.0325733	85	1677	50	1485	1.50537	0.0273362	0.0800561			PTEN	0.0607735	0.0348101	11	170	11	305	1.79412	0.181571	0.331837			PTEN	0.0509031
PTPN11	0.00322341	0.0053205	26	8040	252	47112	0.604572	0.0130886	0.0328489			PTPN11	0.00271493	0.0072184	3	1102	43	5914	0.374414	0.102495	0.339699			PTPN11	0.00170261	0.00260586	3	1759	4	1531						PTPN11	0	0	0	181	0	316						PTPN11	0
QKI	0.0016117	0.00285027	13	8053	135	47229	0.564756	0.0467813	0.103065			QKI	0	0.00201444	0	1105	12	5945	0	0.233767	0.507542			QKI	0.00170261	0.0019544	3	1759	3	1532						QKI	0	0.00316456	0	181	1	315						QKI	0
RAC1	0.00086784	0.00120345	7	8059	57	47307	0.720887	0.48241	0.629624			RAC1	0.000904977	0.00100722	1	1104	6	5951						RAC1	0	0	0	1762	0	1535						RAC1	0	0	0	181	0	316						RAC1	0
RAD51	0.00173568	0.000992315	14	8052	47	47317	1.75043	0.0691359	0.138272			RAD51	0.00723982	0.00251805	8	1097	15	5942	2.88885	0.0191852	0.0989103			RAD51	0.00113507	0.000651466	2	1760	1	1534						RAD51	0.0110497	0	2	179	0	316						RAD51	0.00492611
RAD51B	0.0016117	0.00228021	13	8053	108	47256	0.706348	0.300539	0.434626			RAD51B	0.00180995	0.00184657	2	1103	11	5946	0.980137	1	1			RAD51B	0.00170261	0.000651466	3	1759	1	1534						RAD51B	0	0.00632911	0	181	2	314						RAD51B	0.00164204
RAD51C	0.0016117	0.00280804	13	8053	133	47231	0.573273	0.059023	0.126095			RAD51C	0.00452489	0.00251805	5	1100	15	5942	1.80061	0.225803	0.507542			RAD51C	0.00227015	0.00325733	4	1758	5	1530						RAD51C	0	0	0	181	0	316						RAD51C	0.00328407
RAD51D	0.0016117	0.0025758	13	8053	122	47242	0.625107	0.112408	0.2032			RAD51D	0	0.00251805	0	1105	15	5942	0	0.149326	0.405076			RAD51D	0	0.00586319	0	1762	9	1526						RAD51D	0.00552486	0	1	180	0	316						RAD51D	0
RAD52	0	6.33392e-05	0	8066	3	47361						RAD52	0.000904977	0	1	1104	0	5957						RAD52	0	0	0	1762	0	1535						RAD52	0	0	0	181	0	316						RAD52	0
RAD54L	0.00260352	0.0025758	21	8045	122	47242	1.01079	0.905875	0.960364			RAD54L	0.00361991	0.00335739	4	1101	20	5937	1.07847	0.782181	0.950083			RAD54L	0.00510783	0.00651466	9	1753	10	1525	0.782944	0.649156	0.788605			RAD54L	0	0	0	181	0	316						RAD54L	0
RAF1	0.00223159	0.00637615	18	8048	302	47062	0.348536	6.31505e-07	3.49185e-06			RAF1	0.000904977	0.00923284	1	1104	55	5902	0.0972003	0.00135043	0.0142409			RAF1	0.00113507	0.00325733	2	1760	5	1530						RAF1	0	0.00316456	0	181	1	315						RAF1	0.00328407
RARA	0.00111579	0.000844523	9	8057	40	47324	1.32157	0.418932	0.579112			RARA	0	0.00100722	0	1105	6	5951						RARA	0.000567537	0.000651466	1	1761	1	1534						RARA	0.0110497	0	2	179	0	316						RARA	0
RB1	0.097942	0.0742758	790	7276	3518	43846	1.35322	1.07576e-12	1.04608e-11			RB1	0.0895928	0.0765486	99	1006	456	5501	1.18717	0.144011	0.405076			RB1	0.103292	0.0736156	182	1580	113	1422	1.44956	0.00327333	0.0127816			RB1	0.0331492	0.0506329	6	175	16	300	0.642857	0.497477	0.656889			RB1	0.0804598
RBM10	0.0938507	0.0876404	757	7309	4151	43213	1.0782	0.071519	0.142031			RBM10	0.0597285	0.0480107	66	1039	286	5671	1.25957	0.113518	0.346528			RBM10	0.107264	0.0508143	189	1573	78	1457	2.24439	1.96044e-09	2.47317e-08			RBM10	0.0994475	0.0537975	18	163	17	299	1.94226	0.068109	0.156947			RBM10	0.0706076
REL	0.00086784	0.00270247	7	8059	128	47236	0.320538	0.000867222	0.002811			REL	0	0.00235018	0	1105	14	5943	0	0.146675	0.405076			REL	0	0.00130293	0	1762	2	1533						REL	0	0.00316456	0	181	1	315						REL	0
RET	0.00768659	0.0159404	62	8004	755	46609	0.478198	1.14589e-09	8.50368e-09			RET	0.00723982	0.0172906	8	1097	103	5854	0.414475	0.0117264	0.0755701			RET	0.0045403	0.0456026	8	1754	70	1465	0.0954553	7.66676e-16	2.09558e-14			RET	0	0.0348101	0	181	11	305	0	0.00897847	0.0350088			RET	0.00492611
RICTOR	0.0595091	0.0515793	480	7586	2443	44921	1.16347	0.003604	0.0109283			RICTOR	0.0515837	0.0518717	57	1048	309	5648	0.994145	1	1			RICTOR	0.0601589	0.0423453	106	1656	65	1470	1.4476	0.022403	0.0680388			RICTOR	0.0718232	0.0474684	13	168	15	301	1.55278	0.312264	0.487319			RICTOR	0.0607553
RNF43	0.00285148	0.00601723	23	8043	285	47079	0.472381	0.000178697	0.000699897			RNF43	0.00633484	0.00654692	7	1098	39	5918	0.9674	1	1			RNF43	0.00510783	0.00586319	9	1753	9	1526	0.870508	0.815929	0.922844			RNF43	0	0.00316456	0	181	1	315						RNF43	0.00164204
ROS1	0.00421522	0.00981758	34	8032	465	46899	0.426939	9.73103e-08	6.2367e-07			ROS1	0.00180995	0.0127581	2	1103	76	5881	0.140311	0.00041078	0.00501583			ROS1	0.00227015	0.0371336	4	1758	57	1478	0.0589985	4.12715e-15	9.66933e-14			ROS1	0	0.0443038	0	181	14	302	0	0.00298671	0.0175884			ROS1	0.00985222
RPTOR	0.00260352	0.00299806	21	8045	142	47222	0.868059	0.655944	0.773959			RPTOR	0.000904977	0.00335739	1	1104	20	5937	0.268886	0.234082	0.507542			RPTOR	0.00170261	0.00260586	3	1759	4	1531						RPTOR	0	0	0	181	0	316						RPTOR	0.00328407
RSPO2	0	4.22262e-05	0	8066	2	47362						RSPO2	0	0.00016787	0	1105	1	5956						RSPO2	0	0	0	1762	0	1535						RSPO2	0	0	0	181	0	316						RSPO2	0
SDHA	0.00483511	0.00458154	39	8027	217	47147	1.05562	0.722804	0.818597			SDHA	0.000904977	0.00671479	1	1104	40	5917	0.13399	0.0155638	0.083972			SDHA	0.00227015	0.00586319	4	1758	9	1526	0.385792	0.161341	0.30068			SDHA	0.00552486	0	1	180	0	316						SDHA	0.00164204
SDHB	0.000371932	0.00105565	3	8063	50	47314	0.352082	0.0772311	0.149442			SDHB	0.000904977	0.00117509	1	1104	7	5950						SDHB	0	0.0019544	0	1762	3	1532						SDHB	0	0	0	181	0	316						SDHB	0
SDHC	0.000991818	0.00139346	8	8058	66	47298	0.711478	0.507652	0.644855			SDHC	0	0.00134296	0	1105	8	5949						SDHC	0.000567537	0.000651466	1	1761	1	1534						SDHC	0	0.00632911	0	181	2	314						SDHC	0
SDHD	0.000371932	0.000696732	3	8063	33	47331	0.53365	0.474501	0.625277			SDHD	0	0.00117509	0	1105	7	5950						SDHD	0	0.00130293	0	1762	2	1533						SDHD	0	0.00316456	0	181	1	315						SDHD	0
SETD2	0.0152492	0.0372435	123	7943	1764	45600	0.400301	2.73931e-28	4.82803e-27			SETD2	0.0208145	0.0320631	23	1082	191	5766	0.641714	0.04474	0.188722			SETD2	0.0130533	0.0508143	23	1739	78	1457	0.247055	2.04752e-10	2.79827e-09			SETD2	0.0165746	0.0474684	3	178	15	301	0.338202	0.0851373	0.180491			SETD2	0.0147783
SF3B1	0.00905033	0.0155181	73	7993	735	46629	0.579404	2.71116e-06	1.31818e-05			SF3B1	0.00542986	0.00973644	6	1099	58	5899	0.55527	0.224181	0.507542			SF3B1	0.00510783	0.0117264	9	1753	18	1517	0.432687	0.0508119	0.136609			SF3B1	0.00552486	0.00632911	1	180	2	314						SF3B1	0.00492611
SMAD2	0.00421522	0.0042015	34	8032	199	47165	1.00328	1	1			SMAD2	0.00452489	0.00570757	5	1100	34	5923	0.791845	0.825155	0.972044			SMAD2	0.00283768	0.00325733	5	1757	5	1530	0.870803	1	1			SMAD2	0	0	0	181	0	316						SMAD2	0.00328407
SMAD4	0.0397967	0.0294739	321	7745	1396	45968	1.36475	1.82476e-06	9.35604e-06			SMAD4	0.0506787	0.0337418	56	1049	201	5756	1.52875	0.00842949	0.0592618			SMAD4	0.0499432	0.0449511	88	1674	69	1466	1.11689	0.513124	0.65744			SMAD4	0.0276243	0.0411392	5	176	13	303	0.66215	0.618817	0.745394			SMAD4	0.0591133
SMARCA4	0.0281428	0.094291	227	7839	4466	42898	0.278153	3.80352e-109	2.68148e-107			SMARCA4	0.039819	0.0859493	44	1061	512	5445	0.441027	2.4802e-08	4.79506e-07			SMARCA4	0.0164586	0.0508143	29	1733	78	1457	0.312582	2.99617e-08	2.89042e-07			SMARCA4	0.00552486	0.0632911	1	180	20	296	0.0822222	0.000976982	0.00739715			SMARCA4	0.0164204
SMARCB1	0.0027275	0.0046871	22	8044	222	47142	0.580772	0.0136287	0.033713			SMARCB1	0.00542986	0.00402887	6	1099	24	5933	1.34964	0.455292	0.749133			SMARCB1	0.00510783	0.00521173	9	1753	8	1527	0.979963	1	1			SMARCB1	0	0.00316456	0	181	1	315						SMARCB1	0.00328407
SMO	0.00111579	0.00152014	9	8057	72	47292	0.73371	0.434249	0.583134			SMO	0.000904977	0.00184657	1	1104	11	5946	0.489625	0.705017	0.914244			SMO	0	0	0	1762	0	1535						SMO	0	0	0	181	0	316						SMO	0.00164204
SNCAIP	0.000123977	0.000527827	1	8065	25	47339	0.234787	0.163902	0.276768			SNCAIP	0	0.00016787	0	1105	1	5956						SNCAIP	0.000567537	0	1	1761	0	1535						SNCAIP	0	0	0	181	0	316						SNCAIP	0
SOCS1	0.000619886	0.000591166	5	8061	28	47336	1.04861	0.808097	0.897179			SOCS1	0	0.000503609	0	1105	3	5954						SOCS1	0	0	0	1762	0	1535						SOCS1	0	0	0	181	0	316						SOCS1	0
SOX2	0.00582693	0.015497	47	8019	734	46630	0.372346	6.96184e-14	7.01157e-13			SOX2	0.0081448	0.0127581	9	1096	76	5881	0.635433	0.230407	0.507542			SOX2	0.00340522	0.00716612	6	1756	11	1524	0.47339	0.149273	0.288009			SOX2	0	0.00632911	0	181	2	314						SOX2	0.00328407
SOX9	0.00223159	0.00356811	18	8048	169	47195	0.624588	0.0607969	0.127946			SOX9	0.000904977	0.00453248	1	1104	27	5930	0.19894	0.112171	0.346528			SOX9	0.00113507	0.00586319	2	1760	9	1526	0.192677	0.0296708	0.0838967			SOX9	0	0	0	181	0	316						SOX9	0
SPEN	0.005455	0.00751626	44	8022	356	47008	0.724255	0.0459661	0.10282			SPEN	0.0081448	0.011583	9	1096	69	5888	0.70073	0.431761	0.720637			SPEN	0.00964813	0.00716612	17	1745	11	1524	1.34973	0.455071	0.606149			SPEN	0.00552486	0.00949367	1	180	3	313						SPEN	0.00492611
SPOP	0.00111579	0.00240689	9	8057	114	47250	0.462984	0.0206009	0.0492326			SPOP	0.000904977	0.00151083	1	1104	9	5948	0.598631	1	1			SPOP	0	0.00325733	0	1762	5	1530						SPOP	0	0	0	181	0	316						SPOP	0.00492611
SRC	0.00384329	0.00409594	31	8035	194	47170	0.93808	0.849608	0.92478			SRC	0.00452489	0.00419674	5	1100	25	5932	1.07855	0.802819	0.960072			SRC	0.00170261	0.00260586	3	1759	4	1531						SRC	0.00552486	0.00316456	1	180	1	315						SRC	0.00656814
STAG2	0.00632284	0.0109155	51	8015	517	46847	0.576578	7.48556e-05	0.000324758			STAG2	0.00633484	0.0107437	7	1098	64	5893	0.587019	0.248116	0.5233			STAG2	0.00397276	0.00912052	7	1755	14	1521	0.433333	0.0789352	0.187614			STAG2	0	0.00632911	0	181	2	314						STAG2	0.00492611
STAT3	0.00285148	0.00301917	23	8043	143	47221	0.944298	0.912187	0.963433			STAT3	0.000904977	0.00184657	1	1104	11	5946	0.489625	0.705017	0.914244			STAT3	0.00397276	0.0019544	7	1755	3	1532	2.03685	0.354626	0.505728			STAT3	0	0.00632911	0	181	2	314						STAT3	0.00164204
STK11	0.0343417	0.228359	277	7789	10816	36548	0.12017	0	0			STK11	0.0452489	0.256001	50	1055	1525	4432	0.137736	2.94621e-69	3.4176e-67			STK11	0.0113507	0.104235	20	1742	160	1375	0.0986653	2.26538e-34	1.23841e-32			STK11	0.00552486	0.132911	1	180	42	274	0.0362434	5.35292e-08	9.45683e-07			STK11	0.0180624
SUFU	0.00198364	0.00219576	16	8050	104	47260	0.903201	0.796077	0.887327			SUFU	0.00361991	0.00218231	4	1101	13	5944	1.66115	0.32497	0.608009			SUFU	0.000567537	0.00325733	1	1761	5	1530						SUFU	0	0	0	181	0	316						SUFU	0.00164204
SYK	0	0.000168905	0	8066	8	47356						SYK	0	0.00016787	0	1105	1	5956						SYK	0.000567537	0	1	1761	0	1535						SYK	0	0	0	181	0	316						SYK	0
TBX3	0.0027275	0.00741069	22	8044	351	47013	0.366321	1.91488e-07	1.12499e-06			TBX3	0.00361991	0.00990431	4	1101	59	5898	0.363183	0.0369332	0.16801			TBX3	0.000567537	0.00456026	1	1761	7	1528						TBX3	0	0	0	181	0	316						TBX3	0.00164204
TEK	0.000619886	0.000612279	5	8061	29	47335	1.01243	1	1			TEK	0.00361991	0.000671479	4	1101	4	5953						TEK	0.00113507	0.000651466	2	1760	1	1534						TEK	0	0	0	181	0	316						TEK	0
TERC	0.0197124	0.0204163	159	7907	967	46397	0.964826	0.700975	0.810144			TERC	0.0081448	0.020648	9	1096	123	5834	0.389487	0.00340605	0.0292668			TERC	0.0175936	0.0156352	31	1731	24	1511	1.1275	0.684963	0.814014			TERC	0.0220994	0.0221519	4	177	7	309	0.997579	1	1			TERC	0.0197044
TERT	0.0220679	0.0429018	178	7888	2032	45332	0.503424	2.73799e-21	3.50961e-20			TERT	0.0199095	0.0313916	22	1083	187	5770	0.626799	0.0418021	0.180864			TERT	0.0102157	0.029316	18	1744	45	1490	0.341743	6.28969e-05	0.000429796			TERT	0.00552486	0.0316456	1	180	10	306	0.17	0.063275	0.152435			TERT	0.0147783
TET2	0.0300025	0.0370957	242	7824	1757	45607	0.802872	0.00137488	0.00435637			TET2	0.0253394	0.0251805	28	1077	150	5807	1.00647	1	1			TET2	0.0340522	0.0442997	60	1702	68	1467	0.760524	0.147974	0.288009			TET2	0.0165746	0.0221519	3	178	7	309	0.743981	0.753486	0.868147			TET2	0.0279146
TGFBR2	0.00297545	0.00263914	24	8042	125	47239	1.12781	0.561484	0.694467			TGFBR2	0	0.00285379	0	1105	17	5940	0	0.0934237	0.327414			TGFBR2	0.00227015	0.00390879	4	1758	6	1529	0.579826	0.529172	0.672745			TGFBR2	0.00552486	0.00316456	1	180	1	315						TGFBR2	0.00164204
TIPARP	0.000371932	0.00027447	3	8063	13	47351	1.35522	0.718869	0.817424			TIPARP	0	0.000671479	0	1105	4	5953						TIPARP	0	0.000651466	0	1762	1	1534						TIPARP	0	0	0	181	0	316						TIPARP	0
TMPRSS2	0	0.000422262	0	8066	20	47344	0	0.102478	0.190124			TMPRSS2	0	0.00016787	0	1105	1	5956						TMPRSS2	0	0.000651466	0	1762	1	1534						TMPRSS2	0	0.00316456	0	181	1	315						TMPRSS2	0
TNFAIP3	0.000743863	0.00261802	6	8060	124	47240	0.283599	0.00043167	0.00156065			TNFAIP3	0.00180995	0.0016787	2	1103	10	5947	1.07833	1	1			TNFAIP3	0.00113507	0.00130293	2	1760	2	1533						TNFAIP3	0	0	0	181	0	316						TNFAIP3	0.00164204
TNFRSF14	0.000991818	0.0019424	8	8058	92	47272	0.510128	0.0648005	0.132106			TNFRSF14	0	0.00134296	0	1105	8	5949						TNFRSF14	0.000567537	0.0019544	1	1761	3	1532						TNFRSF14	0	0.00316456	0	181	1	315						TNFRSF14	0.00164204
TP53	0.673444	0.613018	5432	2634	29035	18329	1.30185	1.83712e-25	2.72668e-24			TP53	0.661538	0.705724	731	374	4204	1753	0.815014	0.00381527	0.0316123			TP53	0.613507	0.564169	1081	681	866	669	1.22627	0.00450199	0.0167802			TP53	0.61326	0.490506	111	70	155	161	1.6471	0.00894717	0.0350088			TP53	0.65353
TSC1	0.00595091	0.0080652	48	8018	382	46982	0.736281	0.0463053	0.10282			TSC1	0.0153846	0.00738627	17	1088	44	5913	2.09979	0.0126399	0.0782303			TSC1	0.00681044	0.00456026	12	1750	7	1528	1.49682	0.491625	0.634854			TSC1	0.0110497	0	2	179	0	316						TSC1	0.00492611
TSC2	0.00483511	0.0077485	39	8027	367	46997	0.622179	0.0036868	0.0110604			TSC2	0.00452489	0.00856136	5	1100	51	5906	0.526381	0.197466	0.479575			TSC2	0.00227015	0.00325733	4	1758	5	1530						TSC2	0	0	0	181	0	316						TSC2	0.00328407
TYRO3	0.000247954	0.000232244	2	8064	11	47353	1.06766	1	1			TYRO3	0	0.000335739	0	1105	2	5955						TYRO3	0	0	0	1762	0	1535						TYRO3	0	0	0	181	0	316						TYRO3	0
U2AF1	0.016365	0.0235411	132	7934	1115	46249	0.690096	3.34193e-05	0.000152004			U2AF1	0.0153846	0.0238375	17	1088	142	5815	0.639855	0.0967329	0.327414			U2AF1	0.00681044	0.0104235	12	1750	16	1519	0.651	0.341678	0.495887			U2AF1	0.0165746	0.00316456	3	178	1	315						U2AF1	0.00821018
VEGFA	0.0137615	0.00941643	111	7955	446	46918	1.46787	0.000552983	0.0019252			VEGFA	0.0190045	0.0134296	21	1084	80	5877	1.42317	0.166383	0.424184			VEGFA	0.0113507	0.00651466	20	1742	10	1525	1.75086	0.197396	0.344393			VEGFA	0.0441989	0.00949367	8	173	3	313	4.82466	0.0214005	0.0630125			VEGFA	0.00985222
VHL	0.00260352	0.00411705	21	8045	195	47169	0.631416	0.0422952	0.095418			VHL	0.00271493	0.00352526	3	1102	21	5936	0.76951	1	1			VHL	0.000567537	0.0019544	1	1761	3	1532						VHL	0	0.00316456	0	181	1	315						VHL	0
WT1	0.00297545	0.00724179	24	8042	343	47021	0.409115	2.38651e-06	1.1807e-05			WT1	0.000904977	0.00923284	1	1104	55	5902	0.0972003	0.00135043	0.0142409			WT1	0.00170261	0.00325733	3	1759	5	1530						WT1	0.00552486	0.00316456	1	180	1	315						WT1	0.00164204
XPO1	0.000991818	0.000760071	8	8058	36	47328	1.3052	0.518544	0.65281			XPO1	0.00180995	0.00201444	2	1103	12	5945	0.898308	1	1			XPO1	0	0.00130293	0	1762	2	1533						XPO1	0	0	0	181	0	316						XPO1	0.00164204
XRCC2	0.00123977	0.00139346	10	8056	66	47298	0.889568	0.870875	0.930253			XRCC2	0	0.000839349	0	1105	5	5952						XRCC2	0	0.00130293	0	1762	2	1533						XRCC2	0	0	0	181	0	316						XRCC2	0.00164204
ZNF217	0.0285148	0.014568	230	7836	690	46674	1.98545	4.83818e-17	5.24756e-16			ZNF217	0.0316742	0.0161155	35	1070	96	5861	1.99703	0.000949438	0.0110135			ZNF217	0.0346198	0.0234528	61	1701	36	1499	1.49322	0.0630515	0.154335			ZNF217	0.0331492	0.0189873	6	175	6	310	1.77143	0.36844	0.534408			ZNF217	0.0295567
ZNF703	0.0097942	0.0195085	79	7987	924	46440	0.497123	1.07879e-10	8.94764e-10			ZNF703	0.0117647	0.0218231	13	1092	130	5827	0.533608	0.026962	0.126171			ZNF703	0.0102157	0.0149837	18	1744	23	1512	0.6785	0.270072	0.413942			ZNF703	0.00552486	0.00632911	1	180	2	314						ZNF703	0.00821018
[truncated: 8 more columns]
