# Supplementary material for: Ancestry-associated co-alteration landscape of KRAS and EGFR-altered non-squamous NSCLC
Source: NPJ Precis Oncol. 2024 Jul 20;8:153. doi: 10.1038/s41698-024-00644-4 (PMC11271287; doi:10.1038/s41698-024-00644-4)
Supplement: Supplementary file 12 — Supplementary Data 12: Patterns of co-occurrence and mutual exclusivity between samples with EGFR short variants only and other gene alterations in the overall cohort and in different ancestry groups. [file 41698_2024_644_MOESM12_ESM.xlsx]

## Sheet: Supplementary Data 12
Supplementary Data 12: Patterns of co-occurrence and mutual exclusivity between samples with EGFR short variants only and other
gene alterations in the overall cohort and in different ancestry groups.
EGFR short variants include base substitutions and short insertions and deletions. Samples with concurrent EGFR amplification were
excluded for this analysis.
EUR: European, AFR: African, EAS: East Asian, SAS: South Asian, AMR: Admixed American
In each ancestry group, co-occurrence and mutual exclusivity was limited to genes altered in at least 10 cases within that ancestry
cohort.
Overall												EUR												AFR												EAS												SAS
Gene	Alteration prevalence in EGFR SV(+)	Alteration prevalence in EGFR(-)	EGFR(+)Gene(+)	EGFR(+)Gene(-)	EGFR(-)Gene(+)	EGFR(-)Gene(-)	OR	P value	P value (FDR)			Gene	Alteration prevalence in EGFR SV(+)	Alteration prevalence in EGFR(-)	EGFR(+)Gene(+)	EGFR(+)Gene(-)	EGFR(-)Gene(+)	EGFR(-)Gene(-)	OR	P value	P value (FDR)			Gene	Alteration prevalence in EGFR SV(+)	Alteration prevalence in EGFR(-)	EGFR(+)Gene(+)	EGFR(+)Gene(-)	EGFR(-)Gene(+)	EGFR(-)Gene(-)	OR	P value	P value (FDR)			Gene	Alteration prevalence in EGFR SV(+)	Alteration prevalence in EGFR(-)	EGFR(+)Gene(+)	EGFR(+)Gene(-)	EGFR(-)Gene(+)	EGFR(-)Gene(-)	OR	P value	P value (FDR)			Gene	Alteration prevalence in EGFR SV(+)
ABL1	0.00207596	0.00196203	17	8172	111	56463	1.05818	0.790261	0.859635			ABL1	0.0014564	0.00187906	8	5485	89	47275	0.774738	0.617133	0.723651			ABL1	0.0052356	0.00285379	4	760	17	5940	1.83901	0.289124	0.565541			ABL1	0.00221566	0.00325733	3	1351	5	1530						ABL1	0
ACVR1B	0.00451826	0.00696433	37	8152	394	56180	0.647177	0.0106911	0.0229096			ACVR1B	0.00491535	0.00679841	27	5466	322	47042	0.721646	0.112747	0.209175			ACVR1B	0.0013089	0.00872923	1	763	52	5905	0.148831	0.0267316	0.122898			ACVR1B	0.00443131	0.00651466	6	1348	10	1525	0.678783	0.616941	0.754039			ACVR1B	0.00729927
AKT1	0.00720479	0.00625729	59	8130	354	56220	1.15252	0.299149	0.39976			AKT1	0.00709995	0.005975	39	5454	283	47081	1.18962	0.313065	0.462221			AKT1	0.0091623	0.00755414	7	757	45	5912	1.21485	0.658424	0.865357			AKT1	0.00812408	0.00521173	11	1343	8	1527	1.56338	0.364002	0.528833			AKT1	0.00729927
AKT2	0.0207596	0.017022	170	8019	963	55611	1.22423	0.0189196	0.0377068			AKT2	0.0212998	0.0172494	117	5376	817	46547	1.23993	0.0347142	0.0776937			AKT2	0.0157068	0.0171227	12	752	102	5855	0.915989	0.882213	1			AKT2	0.0228951	0.0130293	31	1323	20	1515	1.77494	0.0479791	0.134341			AKT2	0.0218978
AKT3	0.0113567	0.00705271	93	8096	399	56175	1.61727	7.23493e-05	0.000221716			AKT3	0.011105	0.00715733	61	5432	339	47025	1.55776	0.00226871	0.0071885			AKT3	0.0170157	0.00705053	13	751	42	5915	2.43786	0.00867185	0.0569864			AKT3	0.00812408	0.00586319	11	1343	9	1526	1.38876	0.506119	0.666174			AKT3	0.0145985
ALK	0.00354134	0.0388694	29	8160	2199	54375	0.0878783	1.80701e-91	6.29477e-90			ALK	0.0040051	0.033232	22	5471	1574	45790	0.116983	1.47708e-48	4.16538e-47			ALK	0.0013089	0.0313916	1	763	187	5770	0.0404399	3.80341e-09	7.95259e-08			ALK	0.00369276	0.145277	5	1349	223	1312	0.0218066	3.09297e-57	2.38159e-55			ALK	0
ALOX12B	0.000366345	0.000159084	3	8186	9	56565	2.30332	0.186485	0.27396			ALOX12B	0.00054615	0.000168905	3	5490	8	47356	3.2347	0.0980787	0.18688			ALOX12B	0	0	0	764	0	5957						ALOX12B	0	0.000651466	0	1354	1	1534						ALOX12B	0
AMER1	0.00341922	0.0105172	28	8161	595	55979	0.322792	6.49452e-12	4.40699e-11			AMER1	0.0040051	0.0107043	22	5471	507	46857	0.37164	1.9735e-07	1.20984e-06			AMER1	0.0026178	0.0114151	2	762	68	5889	0.227304	0.0211382	0.104225			AMER1	0.0014771	0.00651466	2	1352	10	1525	0.225592	0.0426255	0.123855			AMER1	0.00729927
APC	0.0437172	0.0324884	358	7831	1838	54736	1.36142	3.94689e-07	1.58431e-06			APC	0.0389587	0.0326197	214	5279	1545	45819	1.20221	0.0152824	0.037152			APC	0.0445026	0.034749	34	730	207	5750	1.29376	0.178546	0.433278			APC	0.0598227	0.0208469	81	1273	32	1503	2.98859	7.03004e-08	6.36839e-07			APC	0.0218978
AR	0.00305288	0.00219182	25	8164	124	56450	1.39405	0.137582	0.211951			AR	0.0029128	0.00217465	16	5477	103	47261	1.34043	0.290064	0.432794			AR	0.0052356	0.00235018	4	760	14	5943	2.23421	0.139853	0.382932			AR	0.00221566	0.00325733	3	1351	5	1530						AR	0
ARAF	0.00500672	0.00362357	41	8148	205	56369	1.38363	0.0670156	0.11646			ARAF	0.0050974	0.00352588	28	5465	167	47197	1.44799	0.0769212	0.154941			ARAF	0.0104712	0.00470035	8	756	28	5929	2.24074	0.0582016	0.205944			ARAF	0.00221566	0.00325733	3	1351	5	1530						ARAF	0.0145985
ARFRP1	0.0343143	0.014618	281	7908	827	55747	2.39528	5.14994e-31	7.33867e-30			ARFRP1	0.0324049	0.0137446	178	5315	651	46713	2.40311	6.83439e-21	9.17761e-20			ARFRP1	0.0353403	0.0179621	27	737	107	5850	2.00294	0.00341216	0.0270619			ARFRP1	0.0435746	0.0247557	59	1295	38	1497	1.79482	0.00683958	0.0250785			ARFRP1	0.0510949
ARID1A	0.0230797	0.0693075	189	8000	3921	52653	0.317247	2.68436e-72	6.95492e-71			ARID1A	0.0236665	0.0684064	130	5363	3240	44124	0.330115	4.72734e-47	1.21192e-45			ARID1A	0.0340314	0.0814168	26	738	485	5472	0.397486	4.66002e-07	7.65576e-06			ARID1A	0.014771	0.0592834	20	1334	91	1444	0.237903	1.63681e-10	2.29153e-09			ARID1A	0.0218978
ASXL1	0.010624	0.0208046	87	8102	1177	55397	0.505402	2.7085e-11	1.75437e-10			ASXL1	0.0127435	0.0219576	70	5423	1040	46324	0.574951	2.13106e-06	1.09265e-05			ASXL1	0.0052356	0.015444	4	760	92	5865	0.335526	0.0222045	0.104225			ASXL1	0.00812408	0.0136808	11	1343	21	1514	0.590505	0.211849	0.379357			ASXL1	0
ATM	0.0263768	0.0585781	216	7973	3314	53260	0.435392	4.92742e-39	9.36211e-38			ATM	0.0302203	0.0621358	166	5327	2943	44421	0.470353	6.7397e-25	1.26706e-23			ATM	0.0183246	0.0409602	14	750	244	5713	0.43706	0.00127332	0.013312			ATM	0.0155096	0.0371336	21	1333	57	1478	0.408497	0.000319942	0.00189504			ATM	0.0218978
ATR	0.00586152	0.014017	48	8141	793	55781	0.414741	3.20621e-11	2.0306e-10			ATR	0.00564355	0.0139557	31	5462	661	46703	0.401008	1.84576e-08	1.29858e-07			ATR	0.0091623	0.0147725	7	757	88	5869	0.616714	0.255953	0.516396			ATR	0.00516987	0.0156352	7	1347	24	1511	0.327178	0.00635049	0.023853			ATR	0.0145985
ATRX	0.00940286	0.0166154	77	8112	940	55634	0.561792	1.98567e-07	8.32228e-07			ATRX	0.00983069	0.0164049	54	5439	777	46587	0.595276	0.00011682	0.000457543			ATRX	0.0143979	0.0228303	11	753	136	5821	0.625254	0.148744	0.397804			ATRX	0.00738552	0.00716612	10	1344	11	1524	1.03084	1	1			ATRX	0
AURKA	0.0167298	0.00846679	137	8052	479	56095	1.99253	4.24583e-11	2.63057e-10			AURKA	0.0152922	0.00821299	84	5409	389	46975	1.87534	1.03714e-06	5.51838e-06			AURKA	0.0183246	0.00906497	14	750	54	5903	2.04054	0.0315114	0.127151			AURKA	0.0199409	0.0136808	27	1327	21	1514	1.4669	0.193194	0.362828			AURKA	0.0291971
AURKB	0.000122115	0.000494927	1	8188	28	56546	0.246641	0.168268	0.255087			AURKB	0.00018205	0.000506714	1	5492	24	47340	0.359159	0.509273	0.638289			AURKB	0	0.000671479	0	764	4	5953						AURKB	0	0	0	1354	0	1535						AURKB	0
AXIN1	0.00146538	0.00125499	12	8177	71	56503	1.16789	0.618939	0.708425			AXIN1	0.00163845	0.0012879	9	5484	61	47303	1.27264	0.436599	0.571108			AXIN1	0	0.00100722	0	764	6	5951						AXIN1	0.000738552	0.00130293	1	1353	2	1533						AXIN1	0.0145985
AXL	0.00598364	0.00763602	49	8140	432	56142	0.782304	0.112944	0.179828			AXL	0.0054615	0.00770627	30	5463	365	46999	0.707108	0.0685755	0.140133			AXL	0.0078534	0.00788988	6	758	47	5910	0.99534	1	1			AXL	0.00738552	0.00781759	10	1344	12	1523	0.94432	1	1			AXL	0
BAP1	0.00561729	0.0116131	46	8143	657	55917	0.480786	1.73532e-07	7.3816e-07			BAP1	0.00564355	0.0116544	31	5462	552	46812	0.481314	1.54542e-05	6.91758e-05			BAP1	0.0026178	0.0105758	2	762	63	5894	0.245553	0.0296113	0.122898			BAP1	0.00664697	0.0104235	9	1345	16	1519	0.63527	0.317889	0.489549			BAP1	0.00729927
BARD1	0.00366345	0.00505533	30	8159	286	56288	0.723659	0.106204	0.170306			BARD1	0.003641	0.00517271	20	5473	245	47119	0.702804	0.156524	0.267514			BARD1	0.0026178	0.00486822	2	762	29	5928	0.536519	0.57196	0.832599			BARD1	0.00443131	0.00390879	6	1348	6	1529	1.13427	1	1			BARD1	0
BCL2	0.000854805	0.00205041	7	8182	116	56458	0.416396	0.0198418	0.0389994			BCL2	0.00127435	0.00206908	7	5486	98	47266	0.615411	0.261895	0.408035			BCL2	0	0.00235018	0	764	14	5943	0	0.391651	0.659841			BCL2	0	0.00130293	0	1354	2	1533						BCL2	0
BCL2L1	0.00500672	0.0110298	41	8148	624	55950	0.451178	5.47411e-08	2.51633e-07			BCL2L1	0.0043692	0.0112955	24	5469	535	46829	0.384118	1.95662e-07	1.20984e-06			BCL2L1	0.0065445	0.0112473	5	759	67	5890	0.57912	0.347355	0.649525			BCL2L1	0.00516987	0.00716612	7	1347	11	1524	0.719984	0.637255	0.772734			BCL2L1	0.00729927
BCL2L2	0.0114788	0.00689363	94	8095	390	56184	1.67286	2.50504e-05	8.11292e-05			BCL2L2	0.0100127	0.00692509	55	5438	328	47036	1.45037	0.0144681	0.0354783			BCL2L2	0.0157068	0.00688266	12	752	41	5916	2.30254	0.0155853	0.083363			BCL2L2	0.0125554	0.00846906	17	1337	13	1522	1.48864	0.358144	0.525278			BCL2L2	0.0218978
BCL6	0.00024423	0.000654011	2	8187	37	56537	0.373281	0.225425	0.314933			BCL6	0.00018205	0.000717845	1	5492	34	47330	0.25347	0.258783	0.407691			BCL6	0	0.00016787	0	764	1	5956						BCL6	0.000738552	0	1	1353	0	1535						BCL6	0
BCOR	0.0119673	0.0115601	98	8091	654	55920	1.03565	0.740545	0.818324			BCOR	0.0125614	0.0114011	69	5424	540	46824	1.10307	0.423453	0.562992			BCOR	0.013089	0.0135974	10	754	81	5876	0.962112	1	1			BCOR	0.00886263	0.00912052	12	1342	14	1521	0.971471	1	1			BCOR	0.0145985
BCORL1	0.00598364	0.0140701	49	8140	796	55778	0.421815	5.17642e-11	3.13889e-10			BCORL1	0.0065538	0.013998	36	5457	663	46701	0.464688	9.5996e-07	5.37463e-06			BCORL1	0.0052356	0.0182978	4	760	109	5848	0.282376	0.00432338	0.0320767			BCORL1	0.00443131	0.00716612	6	1348	11	1524	0.616671	0.466	0.634747			BCORL1	0.00729927
BCR	0.00024423	0.000353519	2	8187	20	56554	0.690778	1	1			BCR	0.00018205	0.000295583	1	5492	14	47350	0.615831	1	1			BCR	0	0.000671479	0	764	4	5953						BCR	0	0.000651466	0	1354	1	1534						BCR	0.00729927
BRAF	0.0185615	0.0695372	152	8037	3934	52640	0.253064	1.98782e-91	6.29477e-90			BRAF	0.018387	0.0683642	101	5392	3238	44126	0.255264	1.5426e-61	5.43766e-60			BRAF	0.0209424	0.0795703	16	748	474	5483	0.247433	3.75356e-11	1.07915e-09			BRAF	0.0184638	0.0631922	25	1329	97	1438	0.27887	7.80487e-10	1.00163e-08			BRAF	0.0145985
BRCA1	0.00903651	0.0139463	74	8115	789	55785	0.644739	0.000197117	0.00058519			BRCA1	0.00983069	0.014378	54	5439	681	46683	0.680591	0.00508372	0.0141941			BRCA1	0.0117801	0.0127581	9	755	76	5881	0.922429	1	1			BRCA1	0.00516987	0.00977199	7	1347	15	1520	0.526602	0.198886	0.364624			BRCA1	0
BRCA2	0.0155086	0.0184891	127	8062	1046	55528	0.83626	0.0624515	0.109194			BRCA2	0.0174768	0.0185795	96	5397	880	46484	0.939593	0.59672	0.716063			BRCA2	0.0104712	0.0169548	8	756	101	5856	0.613547	0.2229	0.498313			BRCA2	0.00960118	0.0221498	13	1341	34	1501	0.427973	0.00783391	0.0268714			BRCA2	0.0145985
BRD4	0.00366345	0.00503765	30	8159	285	56289	0.726211	0.105848	0.170306			BRD4	0.00382305	0.00504603	21	5472	239	47125	0.756705	0.261655	0.408035			BRD4	0.0039267	0.00604331	3	761	36	5921	0.648379	0.61718	0.861692			BRD4	0.00369276	0.0019544	5	1349	3	1532						BRD4	0
BRIP1	0.00464037	0.00829003	38	8151	469	56105	0.557701	0.000273808	0.000788236			BRIP1	0.0047333	0.00827633	26	5467	392	46972	0.569872	0.00366297	0.010649			BRIP1	0.0052356	0.00973644	4	760	58	5899	0.535299	0.31226	0.598498			BRIP1	0.00443131	0.00716612	6	1348	11	1524	0.616671	0.466	0.634747			BRIP1	0
BTG1	0.000366345	0.000671687	3	8186	38	56536	0.545244	0.477289	0.579032			BTG1	0.00018205	0.000717845	1	5492	34	47330	0.25347	0.258783	0.407691			BTG1	0.0013089	0.000503609	1	763	3	5954						BTG1	0.000738552	0	1	1353	0	1535						BTG1	0
BTK	0.00024423	0.000760066	2	8187	43	56531	0.321161	0.115758	0.183283			BTK	0.0003641	0.000760071	2	5491	36	47328	0.478844	0.427235	0.562992			BTK	0	0.000503609	0	764	3	5954						BTK	0	0.000651466	0	1354	1	1534						BTK	0
CARD11	0.00146538	0.00192668	12	8177	109	56465	0.760221	0.413983	0.515219			CARD11	0.0010923	0.00198463	6	5487	94	47270	0.549888	0.187876	0.309262			CARD11	0.0013089	0.0016787	1	763	10	5947	0.779423	1	1			CARD11	0.0014771	0.0019544	2	1352	3	1532						CARD11	0.0145985
CASP8	0.00317499	0.00553258	26	8163	313	56261	0.572515	0.00407836	0.00968609			CASP8	0.00309485	0.00582721	17	5476	276	47088	0.529647	0.00710176	0.0188934			CASP8	0.0013089	0.00436461	1	763	26	5931	0.298972	0.357043	0.656959			CASP8	0.00443131	0.00325733	6	1348	5	1530	1.36202	0.764506	0.853144			CASP8	0
CBFB	0.00109904	0.00197971	9	8180	112	56462	0.554661	0.0990132	0.164063			CBFB	0.00127435	0.00202686	7	5486	96	47268	0.628258	0.329326	0.473827			CBFB	0	0.00201444	0	764	12	5945	0	0.382671	0.659841			CBFB	0.0014771	0.000651466	2	1352	1	1534						CBFB	0
CBL	0.00696056	0.00887333	57	8132	502	56072	0.782924	0.0842613	0.144665			CBL	0.00746405	0.00909974	41	5452	431	46933	0.818897	0.255274	0.407691			CBL	0.0091623	0.00822562	7	757	49	5908	1.11493	0.831428	0.980659			CBL	0.00443131	0.00651466	6	1348	10	1525	0.678783	0.616941	0.754039			CBL	0
CCND1	0.0251557	0.0339025	206	7983	1918	54656	0.735344	2.09443e-05	6.86108e-05			CCND1	0.0227562	0.0339921	125	5368	1610	45754	0.66176	4.0585e-06	1.93982e-05			CCND1	0.0301047	0.0365956	23	741	218	5739	0.817127	0.408976	0.659841			CCND1	0.0288035	0.0254072	39	1315	39	1496	1.13764	0.645748	0.776916			CCND1	0.0291971
CCND2	0.00818171	0.00972178	67	8122	550	56024	0.840278	0.200907	0.292135			CCND2	0.0069179	0.00988092	38	5455	468	46896	0.698038	0.0334366	0.0754329			CCND2	0.0052356	0.00822562	4	760	49	5908	0.634586	0.51477	0.771875			CCND2	0.0125554	0.00912052	17	1337	14	1521	1.3814	0.469826	0.634747			CCND2	0
CCND3	0.0168519	0.0149362	138	8051	845	55729	1.13046	0.191497	0.27988			CCND3	0.0156563	0.0144202	86	5407	683	46681	1.08708	0.474798	0.603193			CCND3	0.0196335	0.0191371	15	749	114	5843	1.02646	0.888672	1			CCND3	0.0169867	0.0117264	23	1331	18	1517	1.45634	0.270657	0.446054			CCND3	0.0510949
CCNE1	0.0359018	0.0283169	294	7895	1602	54972	1.27783	0.000227105	0.000660459			CCNE1	0.0354997	0.0278904	195	5298	1321	46043	1.28287	0.00180978	0.0059344			CCNE1	0.0458115	0.0323989	35	729	193	5764	1.43386	0.0563945	0.202668			CCNE1	0.034712	0.0267101	47	1307	41	1494	1.31036	0.233172	0.403434			CCNE1	0.0510949
CD274	0.00354134	0.00889101	29	8160	503	56071	0.396167	4.19789e-08	1.994e-07			CD274	0.0029128	0.00850857	16	5477	403	46961	0.340416	1.08134e-06	5.64701e-06			CD274	0.0052356	0.0117509	4	760	70	5887	0.442632	0.137606	0.382932			CD274	0.00443131	0.00716612	6	1348	11	1524	0.616671	0.466	0.634747			CD274	0.00729927
CD79A	0.00024423	0.000424223	2	8187	24	56550	0.575608	0.765344	0.835721			CD79A	0.00018205	0.000443375	1	5492	21	47343	0.410493	0.722016	0.814434			CD79A	0	0.00016787	0	764	1	5956						CD79A	0.000738552	0.000651466	1	1353	1	1534						CD79A	0
CD79B	0.000366345	0.000123732	3	8186	7	56567	2.96152	0.122699	0.19005			CD79B	0.0003641	0.000126678	2	5491	6	47358						CD79B	0	0.00016787	0	764	1	5956						CD79B	0.000738552	0	1	1353	0	1535						CD79B	0
CDC73	0.00317499	0.0041185	26	8163	233	56341	0.77018	0.223911	0.314358			CDC73	0.00273075	0.00432818	15	5478	205	47159	0.629912	0.0955778	0.185882			CDC73	0.0039267	0.00335739	3	761	20	5937	1.17024	0.740357	0.93622			CDC73	0.00516987	0.00130293	7	1347	2	1533						CDC73	0
CDH1	0.00378557	0.0046311	31	8158	262	56312	0.816728	0.33209	0.438174			CDH1	0.00309485	0.00460265	17	5476	218	47146	0.671388	0.13252	0.235035			CDH1	0.0091623	0.00470035	7	757	28	5929	1.95806	0.109591	0.343515			CDH1	0.00443131	0.00325733	6	1348	5	1530	1.36202	0.764506	0.853144			CDH1	0
CDK12	0.00464037	0.00721179	38	8151	408	56166	0.64178	0.00797645	0.0174868			CDK12	0.00527945	0.00738958	29	5464	350	47014	0.712929	0.0903992	0.179295			CDK12	0.0039267	0.00621118	3	761	37	5920	0.630749	0.617897	0.861692			CDK12	0.00295421	0.00586319	4	1350	9	1526	0.502387	0.278059	0.446054			CDK12	0.0145985
CDK4	0.0747344	0.0315869	612	7577	1787	54787	2.47632	4.88362e-68	1.15986e-66			CDK4	0.0717277	0.0305717	394	5099	1448	45916	2.45023	4.10286e-45	9.64173e-44			CDK4	0.0824607	0.0359241	63	701	214	5743	2.41183	3.42448e-08	6.05869e-07			CDK4	0.0864106	0.0403909	117	1237	62	1473	2.24712	3.81104e-07	3.08895e-06			CDK4	0.0583942
CDK6	0.0179509	0.0151306	147	8042	856	55718	1.1898	0.0554605	0.0975695			CDK6	0.0143819	0.0148636	79	5414	704	46660	0.967121	0.859444	0.914578			CDK6	0.0235602	0.0191371	18	746	114	5843	1.2367	0.405155	0.659841			CDK6	0.0265879	0.00977199	36	1318	15	1520	2.76783	0.000618448	0.00340146			CDK6	0.0291971
CDK8	0.00109904	0.00148478	9	8180	84	56490	0.739914	0.530684	0.630187			CDK8	0.00163845	0.00137235	9	5484	65	47299	1.19422	0.567759	0.695517			CDK8	0	0.00235018	0	764	14	5943	0	0.391651	0.659841			CDK8	0	0.000651466	0	1354	1	1534						CDK8	0
CDKN1A	0.00109904	0.0013257	9	8180	75	56499	0.828836	0.742291	0.818324			CDKN1A	0.000910249	0.0012879	5	5488	61	47303	0.706504	0.549618	0.682441			CDKN1A	0	0.00184657	0	764	11	5946	0	0.625663	0.861692			CDKN1A	0.00221566	0.00130293	3	1351	2	1533						CDKN1A	0.00729927
CDKN1B	0.00268653	0.00480786	22	8167	272	56302	0.55759	0.00619764	0.0142446			CDKN1B	0.0032769	0.00477156	18	5475	226	47138	0.685727	0.140206	0.244672			CDKN1B	0.0026178	0.00671479	2	762	40	5917	0.388255	0.225842	0.498313			CDKN1B	0.0014771	0.00325733	2	1352	5	1530						CDKN1B	0
CDKN2A	0.270118	0.259731	2212	5977	14694	41880	1.0548	0.0463591	0.0825772			CDKN2A	0.264701	0.259628	1454	4039	12297	35067	1.02657	0.416694	0.556909			CDKN2A	0.248691	0.248111	190	574	1478	4479	1.00311	0.964544	1			CDKN2A	0.285081	0.262541	386	968	403	1132	1.12009	0.180719	0.34359			CDKN2A	0.29927
CDKN2B	0.218464	0.157687	1789	6400	8921	47653	1.49316	7.10999e-41	1.44739e-39			CDKN2B	0.211724	0.157884	1163	4330	7478	39886	1.43261	3.85341e-23	6.39213e-22			CDKN2B	0.204188	0.137821	156	608	821	5136	1.6051	2.53067e-06	3.88036e-05			CDKN2B	0.240768	0.17785	326	1028	273	1262	1.46596	3.43303e-05	0.000264343			CDKN2B	0.277372
CDKN2C	0.000610575	0.00129035	5	8184	73	56501	0.472866	0.12262	0.19005			CDKN2C	0.0007282	0.00130901	4	5489	62	47302	0.555974	0.314782	0.462336			CDKN2C	0	0.0016787	0	764	10	5947	0	0.61604	0.861692			CDKN2C	0.000738552	0	1	1353	0	1535						CDKN2C	0
CEBPA	0.00122115	0.001909	10	8179	108	56466	0.639239	0.211141	0.300876			CEBPA	0.00163845	0.00185795	9	5484	88	47276	0.881664	0.867835	0.920036			CEBPA	0.0013089	0.00201444	1	763	12	5945	0.649301	1	1			CEBPA	0	0.00130293	0	1354	2	1533						CEBPA	0
CHEK1	0.00134327	0.00231555	11	8178	131	56443	0.579541	0.0986166	0.164063			CHEK1	0.0018205	0.00228021	10	5483	108	47256	0.798022	0.649315	0.753526			CHEK1	0	0.00302166	0	764	18	5939	0	0.253463	0.515899			CHEK1	0.000738552	0.0019544	1	1353	3	1532						CHEK1	0
CHEK2	0.0188057	0.0190547	154	8035	1078	55496	0.986683	0.931013	0.971937			CHEK2	0.0262152	0.0214298	144	5349	1015	46349	1.22932	0.0250424	0.0588496			CHEK2	0.0052356	0.00755414	4	760	45	5912	0.691462	0.651545	0.862499			CHEK2	0.00221566	0.00521173	3	1351	8	1527	0.423853	0.235773	0.403434			CHEK2	0
CIC	0.00451826	0.0077951	37	8152	441	56133	0.57772	0.000870127	0.0022751			CIC	0.00455125	0.00812854	25	5468	385	46979	0.557898	0.00330234	0.00980273			CIC	0.0052356	0.00738627	4	760	44	5913	0.707297	0.650863	0.862499			CIC	0.00516987	0.00325733	7	1347	5	1530	1.5902	0.564757	0.718782			CIC	0
CREBBP	0.00757113	0.0161028	62	8127	911	55663	0.466133	1.4766e-10	8.2516e-10			CREBBP	0.00746405	0.0160882	41	5452	762	46602	0.459915	9.41768e-08	6.17624e-07			CREBBP	0.0078534	0.0169548	6	758	101	5856	0.458946	0.0640464	0.223192			CREBBP	0.00812408	0.0149837	11	1343	23	1512	0.538444	0.118618	0.268634			CREBBP	0.00729927
CRKL	0.00537306	0.0138933	44	8145	786	55788	0.383424	1.69738e-12	1.17989e-11			CRKL	0.0047333	0.0133224	26	5467	631	46733	0.352224	1.50968e-09	1.18258e-08			CRKL	0.0065445	0.0198086	5	759	118	5839	0.325975	0.00617035	0.0430054			CRKL	0.00664697	0.0117264	9	1345	18	1517	0.563941	0.178144	0.342927			CRKL	0.00729927
CSF1R	0.0024423	0.00321703	20	8169	182	56392	0.75859	0.288255	0.389349			CSF1R	0.0029128	0.00329364	16	5477	156	47208	0.884033	0.801835	0.87304			CSF1R	0.0039267	0.00285379	3	761	17	5940	1.37744	0.490401	0.76211			CSF1R	0.000738552	0.00325733	1	1353	5	1530						CSF1R	0
CTCF	0.0024423	0.00475483	20	8169	269	56305	0.512455	0.00242418	0.00606046			CTCF	0.00273075	0.00456043	15	5478	216	47148	0.597694	0.0514717	0.109962			CTCF	0.0013089	0.00604331	1	763	36	5921	0.21556	0.117968	0.35123			CTCF	0.0014771	0.00390879	2	1352	6	1529						CTCF	0
CTNNA1	0.00195384	0.00450737	16	8173	255	56319	0.432368	0.000333155	0.00094009			CTNNA1	0.00200255	0.00453931	11	5482	215	47149	0.440035	0.00427287	0.0121712			CTNNA1	0	0.00486822	0	764	29	5928	0	0.0698112	0.236126			CTNNA1	0.00221566	0.00325733	3	1351	5	1530						CTNNA1	0
CTNNB1	0.0941507	0.0276806	771	7418	1566	55008	3.65091	2.38067e-150	1.35698e-148			CTNNB1	0.084107	0.0272148	462	5031	1289	46075	3.28246	1.20113e-82	5.6453e-81			CTNNB1	0.128272	0.0298808	98	666	178	5779	4.77732	2.53744e-27	1.45903e-25			CTNNB1	0.115214	0.0338762	156	1198	52	1483	3.71369	1.69999e-17	4.36331e-16			CTNNB1	0.0875912
CUL3	0.00415191	0.0115424	34	8155	653	55921	0.35704	1.34151e-11	8.89141e-11			CUL3	0.00491535	0.0111688	27	5466	529	46835	0.43733	3.42466e-06	1.69431e-05			CUL3	0.0078534	0.0157798	6	758	94	5863	0.493712	0.110209	0.343515			CUL3	0.000738552	0.00846906	1	1353	13	1522	0.0865314	0.00227507	0.00973225			CUL3	0
CUL4A	0.00769325	0.00464878	63	8126	263	56311	1.65997	0.000575258	0.00156141			CUL4A	0.0076461	0.00443375	42	5451	210	47154	1.7301	0.00247433	0.00775289			CUL4A	0.0052356	0.00587544	4	760	35	5922	0.890526	1	1			CUL4A	0.0110783	0.00586319	15	1339	9	1526	1.89943	0.151012	0.307032			CUL4A	0.00729927
CYP17A1	0	0.000406547	0	8189	23	56551	0	0.106068	0.170306			CYP17A1	0	0.000443375	0	5493	21	47343	0	0.159617	0.271157			CYP17A1	0	0.000335739	0	764	2	5955						CYP17A1	0	0	0	1354	0	1535						CYP17A1	0
DAXX	0.00195384	0.00284583	16	8173	161	56413	0.685949	0.173458	0.257477			DAXX	0.00236665	0.00287138	13	5480	136	47228	0.823803	0.591385	0.712695			DAXX	0.0026178	0.00318952	2	762	19	5938	0.820279	1	1			DAXX	0	0.00130293	0	1354	2	1533						DAXX	0
DDR1	0.00048846	0.000813094	4	8185	46	56528	0.600547	0.399764	0.499706			DDR1	0.00054615	0.000802297	3	5490	38	47326	0.680558	0.796173	0.87304			DDR1	0.0013089	0.00117509	1	763	7	5950						DDR1	0	0.000651466	0	1354	1	1534						DDR1	0
DDR2	0.00097692	0.00102521	8	8181	58	56516	0.952855	1	1			DDR2	0.000910249	0.00109788	5	5488	52	47312	0.828941	0.830221	0.889481			DDR2	0	0.000839349	0	764	5	5952						DDR2	0.0014771	0	2	1352	0	1535						DDR2	0.00729927
DIS3	0.00134327	0.00210344	11	8178	119	56455	0.638118	0.185247	0.273552			DIS3	0.0018205	0.00217465	10	5483	103	47261	0.83685	0.756844	0.846944			DIS3	0.0013089	0.00201444	1	763	12	5945	0.649301	1	1			DIS3	0	0.0019544	0	1354	3	1532						DIS3	0
DNMT3A	0.0457931	0.0529042	375	7814	2993	53581	0.859136	0.00659206	0.0150299			DNMT3A	0.0506099	0.0523816	278	5215	2481	44883	0.964374	0.608143	0.723651			DNMT3A	0.0510471	0.0624475	39	725	372	5585	0.80762	0.229657	0.498313			DNMT3A	0.0302806	0.0364821	41	1313	56	1479	0.824706	0.407887	0.581616			DNMT3A	0.0437956
DOT1L	0.00048846	0.000654011	4	8185	37	56537	0.746745	0.813447	0.878153			DOT1L	0.0007282	0.000675619	4	5489	32	47332	1.07788	0.785548	0.86533			DOT1L	0	0.000671479	0	764	4	5953						DOT1L	0	0	0	1354	0	1535						DOT1L	0
EMSY	0.0129442	0.0103404	106	8083	585	55989	1.25511	0.0380454	0.0690634			EMSY	0.0136537	0.0100709	75	5418	477	46887	1.36068	0.0168973	0.0407268			EMSY	0.0052356	0.0119188	4	760	71	5886	0.436323	0.139444	0.382932			EMSY	0.0155096	0.00912052	21	1333	14	1521	1.71155	0.127408	0.274432			EMSY	0.0145985
EP300	0.00757113	0.0174108	62	8127	985	55589	0.430541	6.85599e-13	5.01015e-12			EP300	0.00673585	0.0178194	37	5456	844	46520	0.373787	1.58569e-11	1.39739e-10			EP300	0.0052356	0.0142689	4	760	85	5872	0.363591	0.041759	0.162789			EP300	0.0103397	0.0143322	14	1340	22	1513	0.718521	0.401725	0.578184			EP300	0.0145985
EPHA3	0.00744902	0.0141761	61	8128	802	55772	0.521901	1.26087e-07	5.44465e-07			EPHA3	0.007282	0.0141458	40	5453	670	46694	0.511223	9.85094e-06	4.55404e-05			EPHA3	0.0078534	0.015444	6	758	92	5865	0.504617	0.109141	0.343515			EPHA3	0.00664697	0.0143322	9	1345	22	1513	0.460189	0.0479281	0.134341			EPHA3	0.0218978
EPHB1	0.0040298	0.00645173	33	8156	365	56209	0.623088	0.00790402	0.0174624			EPHB1	0.00418715	0.00662951	23	5470	314	47050	0.630043	0.0311703	0.0714635			EPHB1	0.0026178	0.00671479	2	762	40	5917	0.388255	0.225842	0.498313			EPHB1	0.00295421	0.00260586	4	1350	4	1531						EPHB1	0.0145985
EPHB4	0.00793748	0.0147064	65	8124	832	55742	0.536047	2.16e-07	8.92175e-07			EPHB4	0.00709995	0.0147369	39	5454	698	46666	0.478073	9.92286e-07	5.38124e-06			EPHB4	0.0104712	0.0171227	8	756	102	5855	0.607428	0.223805	0.498313			EPHB4	0.00738552	0.00846906	10	1344	13	1522	0.871108	0.835321	0.909231			EPHB4	0.0218978
ERBB2	0.0306509	0.0453212	251	7938	2564	54010	0.666068	2.38838e-10	1.30902e-09			ERBB2	0.0325869	0.0431974	179	5314	2046	45318	0.746099	0.000143949	0.000541248			ERBB2	0.0274869	0.0486822	21	743	290	5667	0.552314	0.00770787	0.0521414			ERBB2	0.0310192	0.076873	42	1312	118	1417	0.384418	5.06985e-08	4.87973e-07			ERBB2	0
ERBB3	0.00940286	0.00880263	77	8112	498	56076	1.06883	0.570781	0.666691			ERBB3	0.00946659	0.00844523	52	5441	400	46964	1.1221	0.438498	0.571108			ERBB3	0.0078534	0.0114151	6	758	68	5889	0.685511	0.463467	0.735155			ERBB3	0.00960118	0.00846906	13	1341	13	1522	1.13497	0.844286	0.909231			ERBB3	0.0145985
ERBB4	0.00537306	0.00922685	44	8145	522	56052	0.580072	0.000278215	0.000792912			ERBB4	0.00564355	0.00926864	31	5462	439	46925	0.606666	0.00607875	0.0164828			ERBB4	0.0026178	0.0105758	2	762	63	5894	0.245553	0.0296113	0.122898			ERBB4	0.00590842	0.00586319	8	1346	9	1526	1.00776	1	1			ERBB4	0
ERCC4	0.00219807	0.00226252	18	8171	128	56446	0.97145	1	1			ERCC4	0.0029128	0.00232244	16	5477	110	47254	1.25494	0.380052	0.522804			ERCC4	0.0026178	0.00235018	2	762	14	5943	1.11417	0.702297	0.912589			ERCC4	0	0.000651466	0	1354	1	1534						ERCC4	0
ERG	0.000610575	0.000583307	5	8184	33	56541	1.04678	0.809582	0.877304			ERG	0.000910249	0.000612279	5	5488	29	47335	1.4871	0.394055	0.531741			ERG	0	0.000335739	0	764	2	5955						ERG	0	0.000651466	0	1354	1	1534						ERG	0
ERRFI1	0.00610575	0.00609821	50	8139	345	56229	1.00124	1	1			ERRFI1	0.0069179	0.00627059	38	5455	297	47067	1.10395	0.530416	0.661847			ERRFI1	0.0052356	0.00604331	4	760	36	5921	0.865643	1	1			ERRFI1	0.00295421	0.0019544	4	1350	3	1532						ERRFI1	0
ESR1	0.0015875	0.00171457	13	8176	97	56477	0.925768	0.8865	0.932297			ESR1	0.00200255	0.00173127	11	5482	82	47282	1.15701	0.609787	0.723651			ESR1	0.0013089	0.00184657	1	763	11	5946	0.708448	1	1			ESR1	0.000738552	0.000651466	1	1353	1	1534						ESR1	0
ETV4	0	0	0	8189	0	56574						ETV4	0	0	0	5493	0	47364						ETV4	0	0	0	764	0	5957						ETV4	0	0	0	1354	0	1535						ETV4	0
ETV5	0	0.000123732	0	8189	7	56567						ETV5	0	0.000126678	0	5493	6	47358						ETV5	0	0	0	764	0	5957						ETV5	0	0.000651466	0	1354	1	1534						ETV5	0
ETV6	0.0024423	0.00174992	20	8169	99	56475	1.39663	0.167938	0.255087			ETV6	0.00200255	0.0017735	11	5482	84	47280	1.12941	0.735172	0.82597			ETV6	0.0026178	0.0016787	2	762	10	5947	1.56089	0.638068	0.862499			ETV6	0.00369276	0.0019544	5	1349	3	1532						ETV6	0
EWSR1	0.000122115	0.000212112	1	8188	12	56562	0.57566	1	1			EWSR1	0	0.000211131	0	5493	10	47354	0	0.612868	0.723651			EWSR1	0	0	0	764	0	5957						EWSR1	0	0.000651466	0	1354	1	1534						EWSR1	0.00729927
EZH2	0.00195384	0.00378266	16	8173	214	56360	0.51558	0.00709482	0.0157971			EZH2	0.00236665	0.0037159	13	5480	176	47188	0.636036	0.120886	0.219934			EZH2	0	0.00503609	0	764	30	5927	0	0.042657	0.16299			EZH2	0.0014771	0.00260586	2	1352	4	1531						EZH2	0
FAM46C	0.00024423	0.000159084	2	8187	9	56565	1.53536	0.640069	0.729679			FAM46C	0.00018205	0.000147792	1	5492	7	47357						FAM46C	0	0.000335739	0	764	2	5955						FAM46C	0.000738552	0	1	1353	0	1535						FAM46C	0
FANCA	0.0102577	0.010093	84	8105	571	56003	1.01649	0.859449	0.910569			FANCA	0.00928454	0.010261	51	5442	486	46878	0.90395	0.569303	0.695517			FANCA	0.0078534	0.00973644	6	758	58	5899	0.805068	0.842354	0.988476			FANCA	0.0125554	0.00846906	17	1337	13	1522	1.48864	0.358144	0.525278			FANCA	0.0291971
FANCC	0.00415191	0.00452505	34	8155	256	56318	0.917196	0.72304	0.814491			FANCC	0.0047333	0.00456043	26	5467	216	47148	1.03809	0.832706	0.889481			FANCC	0.0039267	0.00520396	3	761	31	5926	0.753592	1	1			FANCC	0.0014771	0.0019544	2	1352	3	1532						FANCC	0.0145985
FANCG	0.00256442	0.00286351	21	8168	162	56412	0.895282	0.738124	0.818324			FANCG	0.00309485	0.00285027	17	5476	135	47229	1.08608	0.690568	0.788422			FANCG	0.0013089	0.00352526	1	763	21	5936	0.370467	0.503666	0.767173			FANCG	0.0014771	0	2	1352	0	1535						FANCG	0
FANCL	0.00280865	0.00273977	23	8166	155	56419	1.02521	0.909969	0.953461			FANCL	0.00236665	0.00270247	13	5480	128	47236	0.875439	0.782007	0.86533			FANCL	0.0091623	0.00302166	7	757	18	5939	3.05101	0.0182795	0.0934286			FANCL	0.000738552	0.00260586	1	1353	4	1531						FANCL	0
FAS	0.0024423	0.0036059	20	8169	204	56370	0.676517	0.106366	0.170306			FAS	0.0025487	0.00346255	14	5479	164	47200	0.735402	0.324373	0.469093			FAS	0.0026178	0.00486822	2	762	29	5928	0.536519	0.57196	0.832599			FAS	0.00221566	0.00260586	3	1351	4	1531						FAS	0.00729927
FBXW7	0.00390768	0.0119843	32	8157	678	55896	0.323423	1.9307e-13	1.52847e-12			FBXW7	0.0040051	0.0124567	22	5471	590	46774	0.318793	5.5139e-10	4.44263e-09			FBXW7	0.0026178	0.0107437	2	762	64	5893	0.241675	0.029923	0.122898			FBXW7	0.00221566	0.00651466	3	1351	10	1525	0.338638	0.0997876	0.247859			FBXW7	0
FGF10	0.0299182	0.0326475	245	7944	1847	54727	0.913822	0.203776	0.294803			FGF10	0.0300382	0.0334642	165	5328	1585	45779	0.894451	0.188628	0.309262			FGF10	0.0287958	0.032231	22	742	192	5765	0.89026	0.742252	0.93622			FGF10	0.0310192	0.0247557	42	1312	38	1497	1.26111	0.309338	0.489549			FGF10	0.0364964
FGF12	0.00219807	0.0106233	18	8171	601	55973	0.205164	1.27549e-17	1.17262e-16			FGF12	0.0018205	0.0110844	10	5483	525	46839	0.162716	1.22813e-14	1.28271e-13			FGF12	0.0052356	0.00906497	4	760	54	5903	0.575341	0.403628	0.659841			FGF12	0.00295421	0.00716612	4	1350	11	1524	0.410505	0.128306	0.274432			FGF12	0
FGF14	0.0048846	0.00321703	40	8149	182	56392	1.5209	0.0197001	0.0389898			FGF14	0.003641	0.00293472	20	5473	139	47225	1.24154	0.361345	0.506962			FGF14	0.0052356	0.00352526	4	760	21	5936	1.48772	0.520177	0.771875			FGF14	0.0118168	0.00977199	16	1338	15	1520	1.21176	0.718094	0.825272			FGF14	0
FGF19	0.0232019	0.0311627	190	7999	1763	54811	0.738471	5.16402e-05	0.000162361			FGF19	0.0211178	0.0312685	116	5377	1481	45883	0.668367	1.72067e-05	7.46504e-05			FGF19	0.0287958	0.0334061	22	742	199	5758	0.857901	0.589765	0.850192			FGF19	0.0265879	0.0228013	36	1318	35	1500	1.1706	0.548178	0.715418			FGF19	0.0218978
FGF23	0.00818171	0.00943896	67	8122	534	56040	0.865703	0.294399	0.395772			FGF23	0.0069179	0.00954311	38	5455	452	46912	0.722993	0.0532415	0.112888			FGF23	0.0065445	0.00805775	5	759	48	5909	0.810963	0.828802	0.980659			FGF23	0.0118168	0.0104235	16	1338	16	1519	1.13528	0.725889	0.828052			FGF23	0
FGF3	0.0210038	0.0302789	172	8017	1713	54861	0.687105	1.38546e-06	5.33589e-06			FGF3	0.0198434	0.0304028	109	5384	1440	45924	0.645652	4.76959e-06	2.24171e-05			FGF3	0.0222513	0.0327346	17	747	195	5762	0.672461	0.124534	0.358036			FGF3	0.0228951	0.0208469	31	1323	32	1503	1.10055	0.70436	0.815575			FGF3	0.0218978
FGF4	0.0206374	0.0289709	169	8020	1639	54935	0.706289	9.87271e-06	3.34967e-05			FGF4	0.0192973	0.0290305	106	5387	1375	45989	0.658128	1.82082e-05	7.55105e-05			FGF4	0.0222513	0.0315595	17	747	188	5769	0.698347	0.17986	0.433278			FGF4	0.0228951	0.0208469	31	1323	32	1503	1.10055	0.70436	0.815575			FGF4	0.0145985
FGF6	0.00781536	0.00938594	64	8125	531	56043	0.831349	0.172938	0.257477			FGF6	0.0065538	0.00947977	36	5457	449	46915	0.689309	0.0300085	0.0698551			FGF6	0.0065445	0.00755414	5	759	45	5912	0.865466	1	1			FGF6	0.0118168	0.0117264	16	1338	18	1517	1.00781	1	1			FGF6	0
FGFR1	0.00659421	0.0216707	54	8135	1226	55348	0.299673	3.22772e-25	3.6796e-24			FGFR1	0.0069179	0.0218943	38	5455	1037	46327	0.311203	3.49406e-17	3.9413e-16			FGFR1	0.0039267	0.0235018	3	761	140	5817	0.163798	7.84805e-05	0.00106179			FGFR1	0.00590842	0.018241	8	1346	28	1507	0.31989	0.003656	0.0152169			FGFR1	0.00729927
FGFR2	0.00097692	0.0046311	8	8181	262	56312	0.210176	3.61034e-08	1.74398e-07			FGFR2	0.00127435	0.00437041	7	5486	207	47157	0.290682	0.000176139	0.00063681			FGFR2	0.0013089	0.00621118	1	763	37	5920	0.209699	0.119423	0.35123			FGFR2	0	0.00325733	0	1354	5	1530						FGFR2	0
FGFR3	0.00183173	0.00415385	15	8174	235	56339	0.439945	0.000786742	0.00207612			FGFR3	0.0018205	0.00388481	10	5483	184	47180	0.467651	0.0130223	0.0324982			FGFR3	0.0039267	0.00604331	3	761	36	5921	0.648379	0.61718	0.861692			FGFR3	0.0014771	0.00521173	2	1352	8	1527	0.282359	0.115668	0.265865			FGFR3	0
FGFR4	0.00634998	0.00224485	52	8137	127	56447	2.84038	5.38743e-09	2.74182e-08			FGFR4	0.0058256	0.00228021	32	5461	108	47256	2.56396	1.81676e-05	7.55105e-05			FGFR4	0.0065445	0.00218231	5	759	13	5944	3.01206	0.0455536	0.168989			FGFR4	0.00886263	0.00325733	12	1342	5	1530	2.73621	0.0543818	0.14955			FGFR4	0.00729927
FH	0.0024423	0.00397709	20	8169	225	56349	0.613147	0.0337452	0.0620475			FH	0.00236665	0.00388481	13	5480	184	47180	0.608279	0.0999238	0.189118			FH	0.0065445	0.00587544	5	759	35	5922	1.11462	0.801403	0.980659			FH	0.000738552	0.00130293	1	1353	2	1533						FH	0.00729927
FLCN	0.00427403	0.00770672	35	8154	436	56138	0.552672	0.000365611	0.00102156			FLCN	0.00491535	0.00800186	27	5466	379	46985	0.61237	0.011202	0.0284592			FLCN	0.0052356	0.00587544	4	760	35	5922	0.890526	1	1			FLCN	0.0014771	0.00390879	2	1352	6	1529						FLCN	0
FLT1	0.00122115	0.00197971	10	8179	112	56462	0.616365	0.17132	0.257477			FLT1	0.00127435	0.00183684	7	5486	87	47277	0.693383	0.496249	0.624742			FLT1	0	0.00302166	0	764	18	5939	0	0.253463	0.515899			FLT1	0.000738552	0.0019544	1	1353	3	1532						FLT1	0.00729927
FLT3	0.00195384	0.0036766	16	8173	208	56366	0.530509	0.0114336	0.0241376			FLT3	0.0025487	0.00346255	14	5479	164	47200	0.735402	0.324373	0.469093			FLT3	0.0013089	0.00537183	1	763	32	5925	0.242669	0.170479	0.421616			FLT3	0.000738552	0.00325733	1	1353	5	1530						FLT3	0
FOXL2	0	0	0	8189	0	56574						FOXL2	0	0	0	5493	0	47364						FOXL2	0	0	0	764	0	5957						FOXL2	0	0	0	1354	0	1535						FOXL2	0
FUBP1	0.00329711	0.00523209	27	8162	296	56278	0.628947	0.0185474	0.0373059			FUBP1	0.0040051	0.00517271	22	5471	245	47119	0.773368	0.269878	0.413858			FUBP1	0.0013089	0.00604331	1	763	36	5921	0.21556	0.117968	0.35123			FUBP1	0.00221566	0.00325733	3	1351	5	1530						FUBP1	0.00729927
GABRA6	0.000610575	0.0023509	5	8184	133	56441	0.259267	0.000456565	0.00125116			GABRA6	0.0007282	0.0022591	4	5489	107	47257	0.321847	0.0179594	0.04292			GABRA6	0	0.00302166	0	764	18	5939	0	0.253463	0.515899			GABRA6	0	0.0019544	0	1354	3	1532						GABRA6	0
GATA3	0.00134327	0.00448969	11	8178	254	56320	0.298246	4.22482e-06	1.48651e-05			GATA3	0.0018205	0.00445486	10	5483	211	47153	0.407576	0.0026356	0.00816745			GATA3	0	0.00587544	0	764	35	5922	0	0.0284482	0.122898			GATA3	0.000738552	0.0019544	1	1353	3	1532						GATA3	0
GATA4	0.00097692	0.00314632	8	8181	178	56396	0.309822	0.000220197	0.000646971			GATA4	0.0010923	0.00316696	6	5487	150	47214	0.344188	0.00524622	0.0145043			GATA4	0.0013089	0.00302166	1	763	18	5939	0.43243	0.71557	0.924614			GATA4	0	0.00130293	0	1354	2	1533						GATA4	0.00729927
GATA6	0.00561729	0.00844911	46	8143	478	56096	0.662945	0.00668487	0.0151205			GATA6	0.0047333	0.0080652	26	5467	382	46982	0.584915	0.00556169	0.0152271			GATA6	0.0039267	0.0100722	3	761	60	5897	0.387451	0.110522	0.343515			GATA6	0.00738552	0.0136808	10	1344	21	1514	0.536423	0.107087	0.257679			GATA6	0.00729927
GID4	0.00073269	0.00194436	6	8183	110	56464	0.376372	0.0114083	0.0241376			GID4	0.000910249	0.00190018	5	5488	90	47274	0.478559	0.127368	0.228776			GID4	0	0.00251805	0	764	15	5942	0	0.40209	0.659841			GID4	0	0.00260586	0	1354	4	1531						GID4	0.00729927
GNA11	0.000366345	0.000318167	3	8186	18	56556	1.15148	0.742618	0.818324			GNA11	0.00054615	0.000380035	3	5490	18	47346	1.43734	0.474854	0.603193			GNA11	0	0	0	764	0	5957						GNA11	0	0	0	1354	0	1535						GNA11	0
GNA13	0.000366345	0.000600983	3	8186	34	56540	0.609434	0.618621	0.708425			GNA13	0.0003641	0.000570053	2	5491	27	47337	0.63858	0.763408	0.850913			GNA13	0	0.000839349	0	764	5	5952						GNA13	0	0.00130293	0	1354	2	1533						GNA13	0
GNAQ	0.000122115	0.000335843	1	8188	19	56555	0.363529	0.501886	0.598483			GNAQ	0	0.000295583	0	5493	14	47350	0	0.387135	0.529961			GNAQ	0	0.000671479	0	764	4	5953						GNAQ	0	0	0	1354	0	1535						GNAQ	0
GNAS	0.0306509	0.0263549	251	7938	1491	55083	1.16816	0.0282555	0.05333			GNAS	0.0300382	0.0250823	165	5328	1188	46176	1.2037	0.030221	0.0698551			GNAS	0.0314136	0.0302166	24	740	180	5777	1.0409	0.822923	0.980659			GNAS	0.0361891	0.0345277	49	1305	53	1482	1.04992	0.840262	0.909231			GNAS	0.0364964
GRM3	0.00146538	0.00266907	12	8177	151	56423	0.548361	0.0440108	0.0788873			GRM3	0.0014564	0.00263914	8	5485	125	47239	0.551193	0.116024	0.212459			GRM3	0.0013089	0.00218231	1	763	13	5944	0.599254	1	1			GRM3	0.0014771	0.00521173	2	1352	8	1527	0.282359	0.115668	0.265865			GRM3	0
GSK3B	0.00024423	0.000229788	2	8187	13	56561	1.06287	1	1			GSK3B	0.00018205	0.000190018	1	5492	9	47355	0.95806	1	1			GSK3B	0	0.00016787	0	764	1	5956						GSK3B	0	0.00130293	0	1354	2	1533						GSK3B	0
H3F3A	0.00024423	0.000300491	2	8187	17	56557	0.812723	1	1			H3F3A	0.0003641	0.000337809	2	5491	16	47348	1.07785	0.710353	0.80774			H3F3A	0	0	0	764	0	5957						H3F3A	0	0	0	1354	0	1535						H3F3A	0
HGF	0.0344364	0.0211758	282	7907	1198	55376	1.64855	1.44972e-12	1.03292e-11			HGF	0.0351356	0.0208386	193	5300	987	46377	1.71107	2.05533e-10	1.73979e-09			HGF	0.0301047	0.0260198	23	741	155	5802	1.16186	0.473984	0.746688			HGF	0.0354505	0.0208469	48	1306	32	1503	1.72626	0.0225064	0.0722079			HGF	0.0291971
HNF1A	0.00109904	0.00102521	9	8180	58	56516	1.07209	0.853462	0.910569			HNF1A	0.0010923	0.00103454	6	5487	49	47315	1.05589	0.825244	0.88824			HNF1A	0.0013089	0.000671479	1	763	4	5953						HNF1A	0.0014771	0.00130293	2	1352	2	1533						HNF1A	0
HRAS	0.00170961	0.0036059	14	8175	204	56370	0.473215	0.00404245	0.00968149			HRAS	0.0014564	0.00350477	8	5485	166	47198	0.414695	0.00863973	0.0221491			HRAS	0.0026178	0.003861	2	762	23	5934	0.677165	1	1			HRAS	0.0014771	0.00456026	2	1352	7	1528						HRAS	0
HSD3B1	0.0015875	0.00113126	13	8176	64	56510	1.40394	0.300171	0.39976			HSD3B1	0.0010923	0.00109788	6	5487	52	47312	0.994911	1	1			HSD3B1	0.0039267	0.000839349	3	761	5	5952						HSD3B1	0.0014771	0.00390879	2	1352	6	1529						HSD3B1	0
IDH1	0.00232019	0.00678757	19	8170	384	56190	0.340298	1.04927e-07	4.60064e-07			IDH1	0.00273075	0.00700954	15	5478	332	47032	0.387904	6.11867e-05	0.000246495			IDH1	0.0013089	0.00402887	1	763	24	5933	0.323995	0.35235	0.653552			IDH1	0.000738552	0.00846906	1	1353	13	1522	0.0865314	0.00227507	0.00973225			IDH1	0.00729927
IDH2	0.00232019	0.00282815	19	8170	160	56414	0.819971	0.498687	0.598483			IDH2	0.00309485	0.00280804	17	5476	133	47231	1.10246	0.687235	0.787807			IDH2	0	0.00352526	0	764	21	5936	0	0.160584	0.405871			IDH2	0.000738552	0.00325733	1	1353	5	1530						IDH2	0.00729927
IGF1R	0.00183173	0.00351752	15	8174	199	56375	0.519864	0.00990892	0.0215576			IGF1R	0.00200255	0.00346255	11	5482	164	47200	0.5775	0.0815314	0.163063			IGF1R	0	0.00436461	0	764	26	5931	0	0.0657572	0.225734			IGF1R	0.00221566	0.00456026	3	1351	7	1528	0.48472	0.352536	0.525278			IGF1R	0
IKBKE	0.00659421	0.00383568	54	8135	217	56357	1.72395	0.000652226	0.00173724			IKBKE	0.0065538	0.0037159	36	5457	176	47188	1.76875	0.00313363	0.00950198			IKBKE	0.0039267	0.00419674	3	761	25	5932	0.935401	1	1			IKBKE	0.00812408	0.00390879	11	1343	6	1529	2.08724	0.151522	0.307032			IKBKE	0
IKZF1	0.00146538	0.0046311	12	8177	262	56312	0.315418	6.14858e-06	2.13701e-05			IKZF1	0.00127435	0.00449709	7	5486	213	47151	0.282458	9.19913e-05	0.000365374			IKZF1	0.0026178	0.00654692	2	762	39	5918	0.398277	0.317553	0.603613			IKZF1	0.00221566	0.00325733	3	1351	5	1530						IKZF1	0
INPP4B	0.00451826	0.00945664	37	8152	535	56039	0.475416	1.84845e-06	6.75394e-06			INPP4B	0.0050974	0.00950089	28	5465	450	46914	0.534143	0.000662853	0.00227957			INPP4B	0.0052356	0.0109115	4	760	65	5892	0.477085	0.180846	0.433278			INPP4B	0.00221566	0.00651466	3	1351	10	1525	0.338638	0.0997876	0.247859			INPP4B	0
IRF2	0.00134327	0.00403012	11	8178	228	56346	0.33241	5.18415e-05	0.000162361			IRF2	0.00163845	0.00424373	9	5484	201	47163	0.38508	0.00204269	0.00662113			IRF2	0.0013089	0.00369313	1	763	22	5935	0.353568	0.507084	0.767299			IRF2	0.000738552	0.000651466	1	1353	1	1534						IRF2	0
IRF4	0.000122115	0.000371195	1	8188	21	56553	0.328896	0.349902	0.454304			IRF4	0	0.000337809	0	5493	16	47348	0	0.400405	0.537687			IRF4	0.0013089	0.000839349	1	763	5	5952						IRF4	0	0	0	1354	0	1535						IRF4	0
IRS2	0.00793748	0.0050023	65	8124	283	56291	1.59146	0.00117558	0.00304583			IRS2	0.0069179	0.00489823	38	5455	232	47132	1.4152	0.0565651	0.118331			IRS2	0.0052356	0.00520396	4	760	31	5926	1.00611	1	1			IRS2	0.0132939	0.00651466	18	1336	10	1525	2.05464	0.0853318	0.219018			IRS2	0.00729927
JAK1	0.000610575	0.000954502	5	8184	54	56520	0.639459	0.43399	0.533135			JAK1	0.00018205	0.000886749	1	5492	42	47322	0.205156	0.126076	0.227907			JAK1	0	0.000839349	0	764	5	5952						JAK1	0.00295421	0.00325733	4	1350	5	1530						JAK1	0
JAK2	0.00757113	0.0129035	62	8127	730	55844	0.5836	1.59137e-05	5.33577e-05			JAK2	0.007282	0.0130057	40	5453	616	46748	0.556682	0.00013757	0.000531435			JAK2	0.0091623	0.0135974	7	757	81	5876	0.670809	0.397569	0.659841			JAK2	0.00812408	0.00846906	11	1343	13	1522	0.958932	1	1			JAK2	0.00729927
JAK3	0.000854805	0.000972178	7	8182	55	56519	0.879165	1	1			JAK3	0.00054615	0.00105565	3	5490	50	47314	0.517093	0.366243	0.5095			JAK3	0.0013089	0.00016787	1	763	1	5956						JAK3	0.0014771	0.00130293	2	1352	2	1533						JAK3	0.00729927
JUN	0.00329711	0.00275745	27	8162	156	56418	1.19636	0.373343	0.472901			JUN	0.00309485	0.0025758	17	5476	122	47242	1.20214	0.48501	0.613331			JUN	0.0039267	0.00352526	3	761	21	5936	1.11432	0.748976	0.93622			JUN	0.00295421	0.00456026	4	1350	7	1528	0.646772	0.55687	0.718782			JUN	0.00729927
KDM5A	0.0112346	0.014565	92	8097	824	55750	0.768743	0.0161798	0.0331745			KDM5A	0.0101948	0.0146525	56	5437	694	46670	0.692639	0.00666436	0.0178986			KDM5A	0.0052356	0.0134296	4	760	80	5877	0.386645	0.0561464	0.202668			KDM5A	0.0192024	0.0156352	26	1328	24	1511	1.23262	0.478121	0.634747			KDM5A	0
KDM5C	0.00805959	0.0170573	66	8123	965	55609	0.468215	5.33405e-11	3.16709e-10			KDM5C	0.00837429	0.0169327	46	5447	802	46562	0.490295	2.85804e-07	1.71483e-06			KDM5C	0.013089	0.0182978	10	754	109	5848	0.711557	0.381306	0.659841			KDM5C	0.00443131	0.0188925	6	1348	29	1506	0.231147	0.000276929	0.00170588			KDM5C	0.00729927
KDM6A	0.00354134	0.011348	29	8160	642	55932	0.309623	2.26745e-13	1.74655e-12			KDM6A	0.0040051	0.0114855	22	5471	544	46820	0.34609	1.45945e-08	1.08307e-07			KDM6A	0.0039267	0.0107437	3	761	64	5893	0.362989	0.0808739	0.265729			KDM6A	0.00221566	0.0110749	3	1351	17	1518	0.198284	0.00549137	0.0211418			KDM6A	0
KDR	0.00659421	0.0139994	54	8135	792	55782	0.467525	3.13898e-09	1.65668e-08			KDR	0.00801019	0.0139557	44	5449	661	46703	0.570531	0.00014216	0.000541248			KDR	0.0039267	0.016787	3	761	100	5857	0.230894	0.0041632	0.0319179			KDR	0.0014771	0.0123779	2	1352	19	1516	0.118032	0.000561651	0.00320349			KDR	0
KEAP1	0.014898	0.172394	122	8067	9753	46821	0.0726023	0	0			KEAP1	0.0160204	0.172937	88	5405	8191	39173	0.077864	9.23764e-297	8.68338e-295			KEAP1	0.0287958	0.21437	22	742	1277	4680	0.108661	1.20134e-46	9.21026e-45			KEAP1	0.00664697	0.0840391	9	1345	129	1406	0.0729316	2.82345e-26	1.08703e-24			KEAP1	0
KEL	0.0146538	0.0160851	120	8069	910	55664	0.909692	0.369079	0.470752			KEL	0.0132896	0.0158137	73	5420	749	46615	0.838238	0.166584	0.279623			KEL	0.0170157	0.0199765	13	751	119	5838	0.849221	0.678326	0.886449			KEL	0.0184638	0.0143322	25	1329	22	1513	1.29369	0.46162	0.634747			KEL	0.0145985
KIT	0.00781536	0.0160675	64	8125	909	55665	0.482364	7.18733e-10	3.86488e-09			KIT	0.00892044	0.0160671	49	5444	761	46603	0.551197	1.62704e-05	7.16916e-05			KIT	0.0078534	0.0188014	6	758	112	5845	0.413094	0.0274154	0.122898			KIT	0.00295421	0.0136808	4	1350	21	1514	0.213616	0.00194232	0.00879756			KIT	0
KLHL6	0.00097692	0.000901474	8	8181	51	56523	1.08377	0.843855	0.90413			KLHL6	0.0007282	0.00101343	4	5489	48	47316	0.718346	0.653678	0.755481			KLHL6	0	0.000335739	0	764	2	5955						KLHL6	0.00221566	0.000651466	3	1351	1	1534						KLHL6	0
KMT2A	0.000610575	0.00127267	5	8184	72	56502	0.479442	0.121732	0.19005			KMT2A	0.00054615	0.00118233	3	5490	56	47308	0.461632	0.280894	0.421341			KMT2A	0.0013089	0.00184657	1	763	11	5946	0.708448	1	1			KMT2A	0.000738552	0.0019544	1	1353	3	1532						KMT2A	0
KMT2D	0.00903651	0.0308446	74	8115	1745	54829	0.286522	5.75343e-37	1.02483e-35			KMT2D	0.00837429	0.0312685	46	5447	1481	45883	0.261636	3.08366e-28	6.21136e-27			KMT2D	0.0065445	0.0285379	5	759	170	5787	0.22425	5.45915e-05	0.000784753			KMT2D	0.0132939	0.0325733	18	1336	50	1485	0.40015	0.000775938	0.0041205			KMT2D	0
KRAS	0.0407864	0.43018	334	7855	24337	32237	0.0563233	0	0			KRAS	0.0453304	0.445739	249	5244	21112	26252	0.0590432	0	0			KRAS	0.0366492	0.377371	28	736	2248	3709	0.0627684	2.04057e-103	4.6933e-101			KRAS	0.0310192	0.280782	42	1312	431	1104	0.0819988	6.13229e-84	9.44372e-82			KRAS	0.00729927
LTK	0.000122115	0.000406547	1	8188	23	56551	0.300286	0.353222	0.455512			LTK	0.00018205	0.000443375	1	5492	21	47343	0.410493	0.722016	0.814434			LTK	0	0.000335739	0	764	2	5955						LTK	0	0	0	1354	0	1535						LTK	0
LYN	0.00879228	0.00979248	72	8117	554	56020	0.896954	0.431924	0.532893			LYN	0.00964864	0.00950089	53	5440	450	46914	1.0157	0.883359	0.932986			LYN	0.0091623	0.0135974	7	757	81	5876	0.670809	0.397569	0.659841			LYN	0.00664697	0.00846906	9	1345	13	1522	0.783414	0.670356	0.794114			LYN	0.00729927
MAP2K1	0.00219807	0.0123378	18	8171	698	55876	0.176347	2.95091e-22	3.11485e-21			MAP2K1	0.00236665	0.0116122	13	5480	550	46814	0.201918	1.82264e-13	1.71329e-12			MAP2K1	0.0039267	0.019305	3	761	115	5842	0.200263	0.000670688	0.00811885			MAP2K1	0.000738552	0.00912052	1	1353	14	1521	0.0802978	0.00125699	0.00624441			MAP2K1	0
MAP2K2	0.00097692	0.000671687	8	8181	38	56536	1.45487	0.369994	0.470752			MAP2K2	0.0007282	0.000760071	4	5489	36	47328	0.958037	1	1			MAP2K2	0.0026178	0.000335739	2	762	2	5955						MAP2K2	0.0014771	0	2	1352	0	1535						MAP2K2	0
MAP2K4	0.00854805	0.00820165	70	8119	464	56110	1.0426	0.74367	0.818324			MAP2K4	0.00801019	0.00817076	44	5449	387	46977	0.98019	1	1			MAP2K4	0.0091623	0.00906497	7	757	54	5903	1.01084	1	1			MAP2K4	0.0132939	0.00781759	18	1336	12	1523	1.70996	0.197287	0.364624			MAP2K4	0
MAP3K1	0.00207596	0.00585074	17	8172	331	56243	0.353477	1.48739e-06	5.5777e-06			MAP3K1	0.0021846	0.00591166	12	5481	280	47084	0.36816	0.000151142	0.000560818			MAP3K1	0.0026178	0.00705053	2	762	42	5915	0.369641	0.22894	0.498313			MAP3K1	0.000738552	0.00130293	1	1353	2	1533						MAP3K1	0
MAP3K13	0.00329711	0.00521441	27	8162	295	56279	0.63109	0.0185358	0.0373059			MAP3K13	0.00418715	0.00534161	23	5470	253	47111	0.782965	0.321679	0.469093			MAP3K13	0.0013089	0.00537183	1	763	32	5925	0.242669	0.170479	0.421616			MAP3K13	0	0.0019544	0	1354	3	1532						MAP3K13	0.0145985
MCL1	0.0269874	0.0334252	221	7968	1891	54683	0.802054	0.00195004	0.00496215			MCL1	0.0283998	0.0326408	156	5337	1546	45818	0.866272	0.0977284	0.18688			MCL1	0.0274869	0.0468357	21	743	279	5678	0.575204	0.0150969	0.0826737			MCL1	0.021418	0.0234528	29	1325	36	1499	0.911342	0.801754	0.888275			MCL1	0.0145985
MDM2	0.100134	0.0362181	820	7369	2049	54525	2.96114	3.59354e-120	1.46309e-118			MDM2	0.0884762	0.0349633	486	5007	1656	45708	2.67911	4.86419e-64	1.95958e-62			MDM2	0.121728	0.0334061	93	671	199	5758	4.01032	5.21584e-22	2.39929e-20			MDM2	0.128508	0.0644951	174	1180	99	1436	2.13888	5.01808e-09	5.51988e-08			MDM2	0.0948905
MDM4	0.0108682	0.00638102	89	8100	361	56213	1.71094	1.73491e-05	5.74939e-05			MDM4	0.0101948	0.00639726	56	5437	303	47061	1.59973	0.00225357	0.0071885			MDM4	0.0078534	0.00654692	6	758	39	5918	1.20114	0.636613	0.862499			MDM4	0.0140325	0.00325733	19	1335	5	1530	4.35506	0.00161533	0.00777377			MDM4	0.0145985
MED12	0.00219807	0.00141408	18	8171	80	56494	1.55564	0.0937848	0.157227			MED12	0.0018205	0.00130901	10	5483	62	47302	1.39146	0.331107	0.47397			MED12	0	0.00218231	0	764	13	5944	0	0.384948	0.659841			MED12	0.00590842	0.0019544	8	1346	3	1532	3.03517	0.128036	0.274432			MED12	0
MEF2B	0.00024423	0.000441899	2	8187	25	56549	0.552574	0.569106	0.666691			MEF2B	0.0003641	0.000380035	2	5491	18	47346	0.958053	1	1			MEF2B	0	0.000671479	0	764	4	5953						MEF2B	0	0.00130293	0	1354	2	1533						MEF2B	0
MEN1	0.00183173	0.00521441	15	8174	295	56279	0.350091	6.63452e-06	2.27812e-05			MEN1	0.00200255	0.00517271	11	5482	245	47119	0.385908	0.000629632	0.00219205			MEN1	0.0026178	0.00688266	2	762	41	5916	0.378721	0.226708	0.498313			MEN1	0.000738552	0.00130293	1	1353	2	1533						MEN1	0
MERTK	0.00122115	0.000760066	10	8179	43	56531	1.60738	0.209708	0.300335			MERTK	0.00054615	0.000591166	3	5490	28	47336	0.92381	1	1			MERTK	0.0013089	0	1	763	0	5957						MERTK	0.00443131	0.00912052	6	1348	14	1521	0.483574	0.176786	0.342927			MERTK	0
MET	0.0326047	0.0609821	267	7922	3450	53124	0.518977	2.53373e-28	3.28233e-27			MET	0.0294921	0.0604256	162	5331	2862	44502	0.472516	4.20804e-24	7.41668e-23			MET	0.0366492	0.05674	28	736	338	5619	0.632445	0.0218292	0.104225			MET	0.0406204	0.0918567	55	1299	141	1394	0.418598	3.04974e-08	3.13107e-07			MET	0.0291971
MITF	0.00195384	0.00327005	16	8173	185	56389	0.596707	0.0434055	0.0782948			MITF	0.00200255	0.00318808	11	5482	151	47213	0.627391	0.155195	0.26686			MITF	0.0013089	0.00318952	1	763	19	5938	0.409602	0.719899	0.92501			MITF	0.000738552	0.00521173	1	1353	8	1527						MITF	0.00729927
MKNK1	0.000122115	8.83798e-05	1	8188	5	56569						MKNK1	0.00018205	6.33392e-05	1	5492	3	47361						MKNK1	0	0.000335739	0	764	2	5955						MKNK1	0	0	0	1354	0	1535						MKNK1	0
MLH1	0.00305288	0.0054442	25	8164	308	56266	0.559413	0.00366703	0.0088568			MLH1	0.003641	0.00534161	20	5473	253	47111	0.680466	0.110704	0.206746			MLH1	0.0052356	0.00688266	4	760	41	5916	0.759435	0.813595	0.980659			MLH1	0.000738552	0.00325733	1	1353	5	1530						MLH1	0
MPL	0.000854805	0.000795418	7	8182	45	56529	1.07473	0.834172	0.897128			MPL	0.00127435	0.000865636	7	5486	41	47323	1.47276	0.339605	0.481249			MPL	0	0.000503609	0	764	3	5954						MPL	0	0	0	1354	0	1535						MPL	0
MRE11	0.00232019	0.00494927	19	8170	280	56294	0.467558	0.000613495	0.00164949			MRE11	0.00273075	0.00491935	15	5478	233	47131	0.553885	0.0215367	0.0510365			MRE11	0.0039267	0.00637905	3	761	38	5919	0.614047	0.619716	0.861692			MRE11	0.000738552	0.00260586	1	1353	4	1531						MRE11	0
MSH2	0.00256442	0.00470181	21	8168	266	56308	0.544242	0.00555019	0.0129656			MSH2	0.0029128	0.00477156	16	5477	226	47138	0.609312	0.0566476	0.118331			MSH2	0.0013089	0.00470035	1	763	28	5929	0.277523	0.245611	0.515899			MSH2	0.00295421	0.00390879	4	1350	6	1529	0.755062	0.758293	0.853144			MSH2	0
MSH6	0.00390768	0.00620426	32	8157	351	56223	0.628386	0.0106875	0.0229096			MSH6	0.00527945	0.00639726	29	5464	303	47061	0.824339	0.366768	0.5095			MSH6	0	0.00570757	0	764	34	5923	0	0.0278522	0.122898			MSH6	0.0014771	0.00325733	2	1352	5	1530						MSH6	0
MST1R	0.000366345	0.000866122	3	8186	49	56525	0.42276	0.205722	0.296116			MST1R	0.00054615	0.000865636	3	5490	41	47323	0.630721	0.621006	0.723651			MST1R	0	0.00100722	0	764	6	5951						MST1R	0	0.000651466	0	1354	1	1534						MST1R	0
MTOR	0.00573941	0.00394174	47	8142	223	56351	1.45869	0.0216444	0.0416801			MTOR	0.0058256	0.00394815	32	5461	187	47177	1.47831	0.0454568	0.0986063			MTOR	0.0065445	0.003861	5	759	23	5934	1.6996	0.240582	0.512351			MTOR	0.00516987	0.00325733	7	1347	5	1530	1.5902	0.564757	0.718782			MTOR	0.0145985
MUTYH	0.0178288	0.0181886	146	8043	1029	55545	0.979861	0.859381	0.910569			MUTYH	0.0169306	0.0185584	93	5400	879	46485	0.910779	0.42618	0.562992			MUTYH	0.0052356	0.00856136	4	760	51	5906	0.609494	0.519062	0.771875			MUTYH	0.0302806	0.0403909	41	1313	62	1473	0.741874	0.159441	0.314795			MUTYH	0.00729927
MYB	0.00048846	0.000972178	4	8185	55	56519	0.502196	0.237492	0.32541			MYB	0.00018205	0.00103454	1	5492	49	47315	0.175822	0.0590897	0.122524			MYB	0.0013089	0.000839349	1	763	5	5952						MYB	0.0014771	0	2	1352	0	1535						MYB	0
MYC	0.0787642	0.0798423	645	7544	4517	52057	0.985342	0.759914	0.832982			MYC	0.0746405	0.0779495	410	5083	3692	43672	0.954125	0.394092	0.531741			MYC	0.0903141	0.102736	69	695	612	5345	0.867083	0.308335	0.595942			MYC	0.0908419	0.0684039	123	1231	105	1430	1.3608	0.0269491	0.0830031			MYC	0.0948905
MYCL	0.00439614	0.00733553	36	8153	415	56159	0.597525	0.00215462	0.00543421			MYCL	0.00418715	0.00728401	23	5470	345	47019	0.573053	0.00763231	0.0199288			MYCL	0.0078534	0.00856136	6	758	51	5906	0.916654	1	1			MYCL	0.0014771	0.00586319	2	1352	9	1526	0.250822	0.0706292	0.184354			MYCL	0.0145985
MYCN	0.00170961	0.00540885	14	8175	306	56268	0.314906	7.48929e-07	2.96451e-06			MYCN	0.00200255	0.00496157	11	5482	235	47129	0.402415	0.00109176	0.00370937			MYCN	0.0013089	0.00788988	1	763	47	5910	0.164803	0.0381788	0.151399			MYCN	0.000738552	0.00781759	1	1353	12	1523	0.0938039	0.00410776	0.0166472			MYCN	0.00729927
MYD88	0.00256442	0.00311097	21	8168	176	56398	0.823862	0.453036	0.554142			MYD88	0.00309485	0.00342032	17	5476	162	47202	0.904546	0.806147	0.87436			MYD88	0.0013089	0.00100722	1	763	6	5951						MYD88	0.0014771	0.00456026	2	1352	7	1528						MYD88	0.00729927
NBN	0.00683844	0.00942129	56	8133	533	56041	0.723962	0.0210223	0.0407575			NBN	0.00819224	0.00985981	45	5448	467	46897	0.829476	0.274438	0.413858			NBN	0.0039267	0.00906497	3	761	54	5903	0.430939	0.205006	0.481137			NBN	0.00369276	0.0019544	5	1349	3	1532						NBN	0
NF1	0.0172182	0.083731	141	8048	4737	51837	0.19172	1.83912e-136	8.73584e-135			NF1	0.0198434	0.0827633	109	5384	3920	43444	0.22437	1.15096e-82	5.6453e-81			NF1	0.0183246	0.0990431	14	750	590	5367	0.169803	1.49774e-17	5.74134e-16			NF1	0.00886263	0.0690554	12	1342	106	1429	0.120547	2.65047e-18	8.16345e-17			NF1	0.00729927
NF2	0.0048846	0.0187012	40	8149	1058	55516	0.257566	3.09859e-25	3.67958e-24			NF2	0.0043692	0.0180517	24	5469	855	46509	0.238712	4.26736e-18	5.01415e-17			NF2	0.0157068	0.0224945	12	752	134	5823	0.693434	0.290147	0.565541			NF2	0.00221566	0.0149837	3	1351	23	1512	0.145979	0.000215976	0.00141586			NF2	0.00729927
NFE2L2	0.00476249	0.0214233	39	8150	1212	55362	0.218583	1.0783e-32	1.7073e-31			NFE2L2	0.00527945	0.0217887	29	5464	1032	46332	0.238281	1.17649e-21	1.80233e-20			NFE2L2	0.0065445	0.0211516	5	759	126	5831	0.30486	0.00324106	0.026623			NFE2L2	0.0014771	0.0117264	2	1352	18	1517	0.124671	0.00100148	0.00514093			NFE2L2	0
NFKBIA	0.104775	0.058313	858	7331	3299	53275	1.89001	1.23408e-50	2.70548e-49			NFKBIA	0.10213	0.0580399	561	4932	2749	44615	1.84606	1.28893e-32	2.79598e-31			NFKBIA	0.123037	0.063119	94	670	376	5581	2.08246	1.64646e-08	3.15571e-07			NFKBIA	0.0982275	0.0605863	133	1221	93	1442	1.68896	0.000220653	0.00141586			NFKBIA	0.0875912
NKX2-1	0.13799	0.0704387	1130	7059	3985	52589	2.11252	1.0473e-85	2.98482e-84			NKX2-1	0.133807	0.0693354	735	4758	3284	44080	2.07349	9.23429e-56	2.89341e-54			NKX2-1	0.158377	0.0857814	121	643	511	5446	2.00554	1.47584e-09	3.39444e-08			NKX2-1	0.139586	0.0664495	189	1165	102	1433	2.2792	7.87707e-11	1.21307e-09			NKX2-1	0.0948905
NOTCH1	0.00854805	0.0188956	70	8119	1069	55505	0.447662	4.34387e-13	3.2579e-12			NOTCH1	0.0100127	0.0196352	55	5438	930	46434	0.504983	8.80222e-08	5.91006e-07			NOTCH1	0.0026178	0.015444	2	762	92	5865	0.167323	0.00161677	0.015494			NOTCH1	0.00590842	0.0162866	8	1346	25	1510	0.35899	0.00850242	0.0284646			NOTCH1	0
NOTCH2	0.00671633	0.0123201	55	8134	697	55877	0.542074	3.19301e-06	1.13751e-05			NOTCH2	0.00673585	0.0118444	37	5456	561	46803	0.565768	0.000432557	0.00152476			NOTCH2	0.0091623	0.0162834	7	757	97	5860	0.558635	0.16026	0.405871			NOTCH2	0.00369276	0.0130293	5	1349	20	1515	0.280764	0.00785204	0.0268714			NOTCH2	0.0145985
NOTCH3	0.00610575	0.0127267	50	8139	720	55854	0.476563	2.95375e-08	1.45141e-07			NOTCH3	0.0054615	0.0136602	30	5463	647	46717	0.396516	1.888e-08	1.29858e-07			NOTCH3	0.0026178	0.00839349	2	762	50	5907	0.310079	0.119856	0.35123			NOTCH3	0.0110783	0.00651466	15	1339	10	1525	1.70836	0.22805	0.399088			NOTCH3	0.00729927
NPM1	0.00048846	0.00167922	4	8185	95	56479	0.290539	0.00603189	0.0139763			NPM1	0.0007282	0.00160459	4	5489	76	47288	0.453424	0.140556	0.244672			NPM1	0	0.00201444	0	764	12	5945	0	0.382671	0.659841			NPM1	0	0.0019544	0	1354	3	1532						NPM1	0
NRAS	0.0040298	0.0129742	33	8156	734	55840	0.307812	3.73327e-15	3.22418e-14			NRAS	0.00455125	0.0128579	25	5468	609	46755	0.351012	2.65931e-09	2.02683e-08			NRAS	0.0013089	0.0141011	1	763	84	5873	0.0916339	0.0008002	0.0092023			NRAS	0.00443131	0.0130293	6	1348	20	1515	0.337166	0.0168703	0.0552773			NRAS	0
NTRK1	0.0119673	0.01331	98	8091	753	55821	0.897897	0.34988	0.454304			NTRK1	0.0141999	0.0133857	78	5415	634	46730	1.0617	0.620703	0.723651			NTRK1	0.0157068	0.0159476	12	752	95	5862	0.984658	1	1			NTRK1	0.00369276	0.00716612	5	1349	11	1524	0.513512	0.315189	0.489549			NTRK1	0
NTRK2	0.00048846	0.000689363	4	8185	39	56535	0.708425	0.649504	0.737485			NTRK2	0.0003641	0.000654506	2	5491	31	47333	0.556136	0.574113	0.697845			NTRK2	0.0013089	0.00100722	1	763	6	5951						NTRK2	0.000738552	0	1	1353	0	1535						NTRK2	0
NTRK3	0.00122115	0.0027928	10	8179	158	56416	0.436561	0.0070754	0.0157971			NTRK3	0.0014564	0.00268136	8	5485	127	47237	0.54249	0.090919	0.179295			NTRK3	0.0026178	0.00402887	2	762	24	5933	0.648841	0.761516	0.94166			NTRK3	0	0	0	1354	0	1535						NTRK3	0
PALB2	0.00500672	0.00661081	41	8148	374	56200	0.756132	0.102519	0.168889			PALB2	0.00491535	0.00665062	27	5466	315	47049	0.737792	0.154015	0.266456			PALB2	0.0065445	0.00654692	5	759	39	5918	0.999628	1	1			PALB2	0.00516987	0.00456026	7	1347	7	1528	1.13437	1	1			PALB2	0.00729927
PARP1	0.0048846	0.00436596	40	8149	247	56327	1.11937	0.477447	0.579032			PARP1	0.00491535	0.00426484	27	5466	202	47162	1.15328	0.448838	0.577956			PARP1	0.0052356	0.0055397	4	760	33	5924	0.944817	1	1			PARP1	0.00295421	0.00325733	4	1350	5	1530						PARP1	0.00729927
PARP2	0.000122115	7.07039e-05	1	8188	4	56570						PARP2	0.00018205	8.44523e-05	1	5492	4	47360						PARP2	0	0	0	764	0	5957						PARP2	0	0	0	1354	0	1535						PARP2	0
PARP3	0.000122115	0.000123732	1	8188	7	56567						PARP3	0	0.000105565	0	5493	5	47359						PARP3	0	0.00016787	0	764	1	5956						PARP3	0.000738552	0.000651466	1	1353	1	1534						PARP3	0
PAX5	0.00610575	0.00634567	50	8139	359	56215	0.961959	0.88129	0.930251			PAX5	0.00637175	0.00612279	35	5458	290	47074	1.04092	0.784693	0.86533			PAX5	0.0039267	0.00906497	3	761	54	5903	0.430939	0.205006	0.481137			PAX5	0.00590842	0.00390879	8	1346	6	1529	1.51461	0.593154	0.742648			PAX5	0.0218978
PBRM1	0.00720479	0.0247463	59	8130	1400	55174	0.286001	6.6665e-30	9.0474e-29			PBRM1	0.00709995	0.0250823	39	5454	1188	46176	0.277939	1.21433e-21	1.80233e-20			PBRM1	0.0078534	0.0258519	6	758	154	5803	0.298273	0.000917114	0.0100446			PBRM1	0.00738552	0.0162866	10	1344	25	1510	0.449405	0.0394275	0.116766			PBRM1	0.00729927
PDCD1LG2	0.00293076	0.0078658	24	8165	445	56129	0.370751	6.0427e-08	2.7336e-07			PDCD1LG2	0.00236665	0.00766405	13	5480	363	47001	0.307159	9.72007e-07	5.37463e-06			PDCD1LG2	0.0039267	0.00956857	3	761	57	5900	0.40805	0.150803	0.398054			PDCD1LG2	0.00369276	0.00521173	5	1349	8	1527	0.707468	0.590006	0.742648			PDCD1LG2	0.00729927
PDGFRA	0.00659421	0.0123378	54	8135	698	55876	0.531381	1.42976e-06	5.43309e-06			PDGFRA	0.0069179	0.0124145	38	5455	588	46776	0.554159	0.000166342	0.000609199			PDGFRA	0.0078534	0.0139332	6	758	83	5874	0.560193	0.236239	0.507802			PDGFRA	0.00221566	0.0123779	3	1351	19	1516	0.177179	0.00190961	0.00879756			PDGFRA	0
PDGFRB	0.00280865	0.00189133	23	8166	107	56467	1.48638	0.086102	0.146941			PDGFRB	0.00273075	0.00179461	15	5478	85	47279	1.52307	0.138165	0.243516			PDGFRB	0.0039267	0.00302166	3	761	18	5939	1.3007	0.725619	0.92718			PDGFRB	0.00295421	0.00130293	4	1350	2	1533						PDGFRB	0
PDK1	0.000122115	0.000123732	1	8188	7	56567						PDK1	0.00018205	0.000126678	1	5492	6	47358						PDK1	0	0	0	764	0	5957						PDK1	0	0.000651466	0	1354	1	1534						PDK1	0
PIK3C2B	0.0112346	0.00692898	92	8097	392	56182	1.62845	6.30703e-05	0.000195381			PIK3C2B	0.0103768	0.00696732	57	5436	330	47034	1.49449	0.00726095	0.0191363			PIK3C2B	0.0078534	0.00688266	6	758	41	5916	1.14216	0.649786	0.862499			PIK3C2B	0.0155096	0.00521173	21	1333	8	1527	3.00703	0.00777463	0.0268714			PIK3C2B	0.0145985
PIK3C2G	0.00134327	0.0018383	11	8178	104	56470	0.730348	0.398829	0.499706			PIK3C2G	0.0014564	0.00158348	8	5485	75	47289	0.919628	1	1			PIK3C2G	0.0013089	0.00335739	1	763	20	5937	0.389056	0.502659	0.767173			PIK3C2G	0.000738552	0.00260586	1	1353	4	1531						PIK3C2G	0.00729927
PIK3CA	0.0929295	0.0606816	761	7428	3433	53141	1.58587	5.51412e-26	6.83271e-25			PIK3CA	0.0955762	0.0614813	525	4968	2912	44452	1.61316	4.44227e-20	5.69419e-19			PIK3CA	0.0850785	0.0550613	65	699	328	5629	1.59586	0.00176129	0.0162039			PIK3CA	0.0871492	0.0501629	118	1236	77	1458	1.80772	0.000102562	0.000717932			PIK3CA	0.10219
PIK3CB	0.00928074	0.00560328	76	8113	317	56257	1.66245	0.000173952	0.000521855			PIK3CB	0.00928454	0.00561608	51	5442	266	47098	1.65933	0.00161029	0.00534237			PIK3CB	0.0065445	0.00604331	5	759	36	5921	1.08348	0.804967	0.980659			PIK3CB	0.0110783	0.00390879	15	1339	6	1529	2.85474	0.0277892	0.0839125			PIK3CB	0.0218978
PIK3R1	0.0073269	0.00678757	60	8129	384	56190	1.08005	0.566606	0.666691			PIK3R1	0.0069179	0.00681953	38	5455	323	47041	1.01453	0.930971	0.979604			PIK3R1	0.0078534	0.00738627	6	758	44	5913	1.06374	0.823235	0.980659			PIK3R1	0.00886263	0.00521173	12	1342	8	1527	1.70678	0.266543	0.446054			PIK3R1	0.0145985
PMS2	0.00317499	0.00441899	26	8163	250	56324	0.717591	0.122134	0.19005			PMS2	0.00309485	0.00422262	17	5476	200	47164	0.732093	0.263896	0.408894			PMS2	0.0052356	0.00637905	4	760	38	5919	0.819806	1	1			PMS2	0.0014771	0.00521173	2	1352	8	1527	0.282359	0.115668	0.265865			PMS2	0
POLD1	0.000854805	0.000600983	7	8182	34	56540	1.42271	0.35069	0.454304			POLD1	0.00127435	0.000612279	7	5486	29	47335	2.0827	0.0933696	0.182849			POLD1	0	0.000671479	0	764	4	5953						POLD1	0	0.000651466	0	1354	1	1534						POLD1	0
POLE	0.000610575	0.00091915	5	8184	52	56522	0.664077	0.547608	0.647586			POLE	0.000910249	0.00101343	5	5488	48	47316	0.898096	1	1			POLE	0	0.000503609	0	764	3	5954						POLE	0	0	0	1354	0	1535						POLE	0
PPARG	0.000122115	5.30279e-05	1	8188	3	56571						PPARG	0.00018205	6.33392e-05	1	5492	3	47361						PPARG	0	0	0	764	0	5957						PPARG	0	0	0	1354	0	1535						PPARG	0
PPP2R1A	0.00073269	0.00125499	6	8183	71	56503	0.583515	0.232323	0.319865			PPP2R1A	0.000910249	0.00135124	5	5488	64	47300	0.673344	0.551761	0.682441			PPP2R1A	0	0.000839349	0	764	5	5952						PPP2R1A	0.000738552	0.000651466	1	1353	1	1534						PPP2R1A	0
PRDM1	0.00232019	0.00281048	19	8170	159	56415	0.825143	0.498165	0.598483			PRDM1	0.00236665	0.00253357	13	5480	120	47244	0.93396	1	1			PRDM1	0.0052356	0.00520396	4	760	31	5926	1.00611	1	1			PRDM1	0.0014771	0.00260586	2	1352	4	1531						PRDM1	0
PRKAR1A	0.000854805	0.00173224	7	8182	98	56476	0.493033	0.0760551	0.131368			PRKAR1A	0.0010923	0.00181573	6	5487	86	47278	0.601142	0.3026	0.449123			PRKAR1A	0.0013089	0.00134296	1	763	8	5949						PRKAR1A	0	0.0019544	0	1354	3	1532						PRKAR1A	0
PRKCI	0.0128221	0.0175346	105	8084	992	55582	0.727755	0.00155727	0.0039984			PRKCI	0.0131076	0.0176294	72	5421	835	46529	0.7401	0.0134383	0.0332421			PRKCI	0.0065445	0.0184657	5	759	110	5847	0.350162	0.0116134	0.0698757			PRKCI	0.0155096	0.0110749	21	1333	17	1518	1.40673	0.328433	0.500779			PRKCI	0.0218978
PRKN	0.00476249	0.00982784	39	8150	556	56018	0.482125	1.58834e-06	5.87893e-06			PRKN	0.0054615	0.0101976	30	5463	483	46881	0.533015	0.00035023	0.00125019			PRKN	0.0039267	0.00923284	3	761	55	5902	0.423032	0.20766	0.482443			PRKN	0.00295421	0.00586319	4	1350	9	1526	0.502387	0.278059	0.446054			PRKN	0
PTCH1	0.00341922	0.00648708	28	8161	367	56207	0.525459	0.000454543	0.00125116			PTCH1	0.0032769	0.00637615	18	5475	302	47062	0.512332	0.00321443	0.00964329			PTCH1	0.0052356	0.00705053	4	760	42	5915	0.741228	0.81464	0.980659			PTCH1	0.00369276	0.00781759	5	1349	12	1523	0.47041	0.22212	0.393177			PTCH1	0
PTEN	0.0482354	0.0334429	395	7794	1892	54682	1.46474	8.65357e-11	4.93253e-10			PTEN	0.047515	0.0331898	261	5232	1572	45792	1.45315	1.64946e-07	1.05715e-06			PTEN	0.0379581	0.036092	29	735	215	5742	1.05374	0.758345	0.94166			PTEN	0.0539143	0.0325733	73	1281	50	1485	1.69251	0.00543688	0.0211418			PTEN	0.0583942
PTPN11	0.0024423	0.00542652	20	8169	307	56267	0.448721	0.000156748	0.000475247			PTPN11	0.00273075	0.0053205	15	5478	252	47112	0.511918	0.00859601	0.0221491			PTPN11	0.0039267	0.0072184	3	761	43	5914	0.542187	0.480393	0.751635			PTPN11	0.0014771	0.00260586	2	1352	4	1531						PTPN11	0
QKI	0.00146538	0.00273977	12	8177	155	56419	0.534172	0.034954	0.0638583			QKI	0.00163845	0.00285027	9	5484	135	47229	0.574143	0.130441	0.232813			QKI	0	0.00201444	0	764	12	5945	0	0.382671	0.659841			QKI	0.00221566	0.0019544	3	1351	3	1532						QKI	0
RAC1	0.000854805	0.00113126	7	8182	64	56510	0.755412	0.593197	0.68724			RAC1	0.0010923	0.00120345	6	5487	57	47307	0.907542	1	1			RAC1	0.0013089	0.00100722	1	763	6	5951						RAC1	0	0	0	1354	0	1535						RAC1	0
RAD51	0.0015875	0.00111359	13	8176	63	56511	1.42625	0.22812	0.315602			RAD51	0.0010923	0.000992315	6	5487	47	47317	1.10087	0.820461	0.886475			RAD51	0.0052356	0.00251805	4	760	15	5942	2.08491	0.26281	0.525619			RAD51	0.000738552	0.000651466	1	1353	1	1534						RAD51	0.0145985
RAD51B	0.00134327	0.00217414	11	8178	123	56451	0.617323	0.150822	0.231098			RAD51B	0.00127435	0.00228021	7	5486	108	47256	0.55831	0.166352	0.279623			RAD51B	0.0026178	0.00184657	2	762	11	5946	1.41875	0.652499	0.862499			RAD51B	0.0014771	0.000651466	2	1352	1	1534						RAD51B	0
RAD51C	0.00219807	0.0027928	18	8171	158	56416	0.786579	0.425565	0.527331			RAD51C	0.00200255	0.00280804	11	5482	133	47231	0.712573	0.338153	0.481249			RAD51C	0.0039267	0.00251805	3	761	15	5942	1.56163	0.449845	0.718502			RAD51C	0.00295421	0.00325733	4	1350	5	1530						RAD51C	0
RAD51D	0.00134327	0.00261604	11	8178	148	56426	0.512818	0.030567	0.0565689			RAD51D	0.0018205	0.0025758	10	5483	122	47242	0.706237	0.389547	0.530687			RAD51D	0	0.00251805	0	764	15	5942	0	0.40209	0.659841			RAD51D	0	0.00586319	0	1354	9	1526						RAD51D	0.00729927
RAD52	0.000122115	5.30279e-05	1	8188	3	56571						RAD52	0	6.33392e-05	0	5493	3	47361						RAD52	0.0013089	0	1	763	0	5957						RAD52	0	0	0	1354	0	1535						RAD52	0
RAD54L	0.00317499	0.00282815	26	8163	160	56414	1.12303	0.580247	0.674981			RAD54L	0.0029128	0.0025758	16	5477	122	47242	1.13122	0.578456	0.700106			RAD54L	0.0026178	0.00335739	2	762	20	5937	0.779134	1	1			RAD54L	0.00590842	0.00651466	8	1346	10	1525	0.906389	1	1			RAD54L	0
RAF1	0.00146538	0.00661081	12	8177	374	56200	0.220522	8.39548e-11	4.88308e-10			RAF1	0.00163845	0.00637615	9	5484	302	47062	0.255746	8.8883e-07	5.11531e-06			RAF1	0	0.00923284	0	764	55	5902	0	0.00216922	0.0191893			RAF1	0.0014771	0.00325733	2	1352	5	1530						RAF1	0
RARA	0.00097692	0.000866122	8	8181	49	56525	1.12805	0.691073	0.781571			RARA	0.0010923	0.000844523	6	5487	40	47324	1.29371	0.473241	0.603193			RARA	0	0.00100722	0	764	6	5951						RARA	0	0.000651466	0	1354	1	1534						RARA	0.0145985
RB1	0.0897545	0.0742214	735	7454	4199	52375	1.22992	1.3027e-06	5.08587e-06			RB1	0.0937557	0.0742758	515	4978	3518	43846	1.2894	5.75263e-07	3.37967e-06			RB1	0.078534	0.0765486	60	704	456	5501	1.02815	0.82869	0.980659			RB1	0.0908419	0.0736156	123	1231	113	1422	1.25738	0.102229	0.249894			RB1	0.0437956
RBM10	0.0871901	0.0817337	714	7475	4624	51950	1.07314	0.0936198	0.157227			RBM10	0.0886583	0.0876404	487	5006	4151	43213	1.01274	0.801116	0.87304			RBM10	0.052356	0.0480107	40	724	286	5671	1.09551	0.591438	0.850192			RBM10	0.10192	0.0508143	138	1216	78	1457	2.11988	1.89733e-07	1.62327e-06			RBM10	0.080292
REL	0.000122115	0.00263372	1	8188	149	56425	0.0462495	8.39275e-08	3.7374e-07			REL	0.00018205	0.00270247	1	5492	128	47236	0.0671943	1.79139e-05	7.55105e-05			REL	0	0.00235018	0	764	14	5943	0	0.391651	0.659841			REL	0	0.00130293	0	1354	2	1533						REL	0
RET	0.00561729	0.0174462	46	8143	987	55587	0.318148	2.64167e-19	2.59613e-18			RET	0.00600765	0.0159404	33	5460	755	46609	0.373116	2.09762e-10	1.73979e-09			RET	0.0065445	0.0172906	5	759	103	5854	0.374407	0.0214763	0.104225			RET	0.00443131	0.0456026	6	1348	70	1465	0.0931539	1.06272e-13	2.33798e-12			RET	0
RICTOR	0.045671	0.05073	374	7815	2870	53704	0.895504	0.0509765	0.0902379			RICTOR	0.0451484	0.0515793	248	5245	2443	44921	0.869425	0.041029	0.0911038			RICTOR	0.039267	0.0518717	30	734	309	5648	0.74707	0.159324	0.405871			RICTOR	0.0480059	0.0423453	65	1289	65	1470	1.14042	0.473183	0.634747			RICTOR	0.0510949
RNF43	0.00390768	0.00600983	32	8157	340	56234	0.648843	0.0185875	0.0373059			RNF43	0.00309485	0.00601723	17	5476	285	47079	0.512823	0.00444374	0.0125314			RNF43	0.0078534	0.00654692	6	758	39	5918	1.20114	0.636613	0.862499			RNF43	0.00590842	0.00586319	8	1346	9	1526	1.00776	1	1			RNF43	0
ROS1	0.00354134	0.0114187	29	8160	646	55928	0.307684	1.67478e-13	1.36375e-12			ROS1	0.0040051	0.00981758	22	5471	465	46899	0.405571	3.20059e-06	1.61173e-05			ROS1	0.0026178	0.0127581	2	762	76	5881	0.203101	0.0105132	0.0671675			ROS1	0.00221566	0.0371336	3	1351	57	1478	0.0575792	6.52965e-13	1.25696e-11			ROS1	0
RPTOR	0.00219807	0.00302259	18	8171	171	56403	0.726613	0.227607	0.315602			RPTOR	0.0021846	0.00299806	12	5481	142	47222	0.728077	0.354037	0.499192			RPTOR	0.0013089	0.00335739	1	763	20	5937	0.389056	0.502659	0.767173			RPTOR	0.00221566	0.00260586	3	1351	4	1531						RPTOR	0
RSPO2	0	5.30279e-05	0	8189	3	56571						RSPO2	0	4.22262e-05	0	5493	2	47362						RSPO2	0	0.00016787	0	764	1	5956						RSPO2	0	0	0	1354	0	1535						RSPO2	0
SDHA	0.00378557	0.00475483	31	8158	269	56305	0.795376	0.25745	0.349397			SDHA	0.00491535	0.00458154	27	5466	217	47147	1.07322	0.675062	0.77701			SDHA	0	0.00671479	0	764	40	5917	0	0.0118485	0.0698757			SDHA	0.00221566	0.00586319	3	1351	9	1526	0.376511	0.15464	0.309281			SDHA	0
SDHB	0.00024423	0.00107823	2	8187	61	56513	0.22632	0.0208384	0.0406778			SDHB	0.0003641	0.00105565	2	5491	50	47314	0.344666	0.168547	0.281244			SDHB	0	0.00117509	0	764	7	5950						SDHB	0	0.0019544	0	1354	3	1532						SDHB	0
SDHC	0.00048846	0.00137873	4	8185	78	56496	0.353968	0.0300839	0.0560386			SDHC	0.00054615	0.00139346	3	5490	66	47298	0.391605	0.113955	0.210034			SDHC	0	0.00134296	0	764	8	5949						SDHC	0.000738552	0.000651466	1	1353	1	1534						SDHC	0
SDHD	0	0.000777742	0	8189	44	56530	0	0.00499487	0.0117648			SDHD	0	0.000696732	0	5493	33	47331	0	0.0441884	0.096598			SDHD	0	0.00117509	0	764	7	5950						SDHD	0	0.00130293	0	1354	2	1533						SDHD	0
SETD2	0.0145317	0.0372963	119	8070	2110	54464	0.380628	1.44625e-31	2.16938e-30			SETD2	0.014746	0.0372435	81	5412	1764	45600	0.386895	1.69535e-21	2.39044e-20			SETD2	0.0183246	0.0320631	14	750	191	5766	0.563518	0.0432278	0.16299			SETD2	0.0125554	0.0508143	17	1337	78	1457	0.23751	3.21186e-09	3.80482e-08			SETD2	0.0218978
SF3B1	0.00708267	0.0146003	58	8131	826	55748	0.48143	3.76512e-09	1.95102e-08			SF3B1	0.00801019	0.0155181	44	5449	735	46629	0.512277	3.51001e-06	1.70659e-05			SF3B1	0.0039267	0.00973644	3	761	58	5899	0.400947	0.152299	0.398054			SF3B1	0.00516987	0.0117264	7	1347	18	1517	0.437969	0.0697556	0.184354			SF3B1	0.00729927
SMAD2	0.00354134	0.00433061	29	8160	245	56329	0.817097	0.361722	0.464373			SMAD2	0.0032769	0.0042015	18	5475	199	47165	0.779211	0.371915	0.514118			SMAD2	0.0052356	0.00570757	4	760	34	5923	0.916873	1	1			SMAD2	0.00369276	0.00325733	5	1349	5	1530	1.13417	1	1			SMAD2	0
SMAD4	0.0527537	0.0303673	432	7757	1718	54856	1.77824	5.45295e-23	5.97727e-22			SMAD4	0.0493355	0.0294739	271	5222	1396	45968	1.70884	8.196e-14	8.25454e-13			SMAD4	0.0641361	0.0337418	49	715	201	5756	1.96252	9.92689e-05	0.00126844			SMAD4	0.0568685	0.0449511	77	1277	69	1466	1.2811	0.148767	0.307032			SMAD4	0.0291971
SMARCA4	0.0179509	0.0909075	147	8042	5143	51431	0.182794	6.40723e-153	4.56515e-151			SMARCA4	0.0189332	0.094291	104	5389	4466	42898	0.185372	7.94507e-108	5.60128e-106			SMARCA4	0.0274869	0.0859493	21	743	512	5445	0.300579	3.76192e-10	9.61379e-09			SMARCA4	0.00960118	0.0508143	13	1341	78	1457	0.181084	3.17582e-11	5.43417e-10			SMARCA4	0.00729927
SMARCB1	0.00378557	0.00459575	31	8158	260	56314	0.82304	0.331708	0.438174			SMARCB1	0.0029128	0.0046871	16	5477	222	47142	0.620344	0.0694354	0.140869			SMARCB1	0.0078534	0.00402887	6	758	24	5933	1.95679	0.144289	0.390428			SMARCB1	0.00590842	0.00521173	8	1346	8	1527	1.13447	0.807739	0.888512			SMARCB1	0
SMO	0.00048846	0.00148478	4	8185	84	56490	0.32865	0.0228301	0.0436683			SMO	0.0007282	0.00152014	4	5489	72	47292	0.478654	0.18569	0.308028			SMO	0	0.00184657	0	764	11	5946	0	0.625663	0.861692			SMO	0	0	0	1354	0	1535						SMO	0
SNCAIP	0.000122115	0.000477251	1	8188	27	56547	0.255781	0.248628	0.339039			SNCAIP	0	0.000527827	0	5493	25	47339	0	0.103637	0.194837			SNCAIP	0	0.00016787	0	764	1	5956						SNCAIP	0.000738552	0	1	1353	0	1535						SNCAIP	0
SOCS1	0.00048846	0.000565631	4	8185	32	56542	0.8635	1	1			SOCS1	0.0007282	0.000591166	4	5489	28	47336	1.23197	0.569732	0.695517			SOCS1	0	0.000503609	0	764	3	5954						SOCS1	0	0	0	1354	0	1535						SOCS1	0
SOX2	0.00341922	0.0147418	28	8161	834	55740	0.229306	4.22907e-22	4.30459e-21			SOX2	0.00345895	0.015497	19	5474	734	46630	0.220505	1.36631e-16	1.48192e-15			SOX2	0.0052356	0.0127581	4	760	76	5881	0.407271	0.0758166	0.252722			SOX2	0.00295421	0.00716612	4	1350	11	1524	0.410505	0.128306	0.274432			SOX2	0
SOX9	0.00195384	0.00369428	16	8173	209	56365	0.527961	0.0115383	0.0241796			SOX9	0.0025487	0.00356811	14	5479	169	47195	0.713569	0.273739	0.413858			SOX9	0.0013089	0.00453248	1	763	27	5930	0.28785	0.362672	0.659841			SOX9	0.000738552	0.00586319	1	1353	9	1526	0.125318	0.0236965	0.0744747			SOX9	0
SPEN	0.00512883	0.00804256	42	8147	455	56119	0.635843	0.00353951	0.00862188			SPEN	0.00418715	0.00751626	23	5470	356	47008	0.555216	0.00398245	0.0114597			SPEN	0.0052356	0.011583	4	760	69	5888	0.449123	0.136444	0.382932			SPEN	0.00886263	0.00716612	12	1342	11	1524	1.23886	0.677418	0.796354			SPEN	0
SPOP	0.00109904	0.00231555	9	8180	131	56443	0.474054	0.029224	0.0547949			SPOP	0.0010923	0.00240689	6	5487	114	47250	0.453224	0.0511894	0.109962			SPOP	0	0.00151083	0	764	9	5948						SPOP	0	0.00325733	0	1354	5	1530						SPOP	0
SRC	0.00305288	0.0040478	25	8164	229	56345	0.753454	0.217867	0.307386			SRC	0.0029128	0.00409594	16	5477	194	47170	0.710299	0.21265	0.34318			SRC	0.0052356	0.00419674	4	760	25	5932	1.24884	0.56483	0.832599			SRC	0.000738552	0.00260586	1	1353	4	1531						SRC	0.00729927
STAG2	0.00512883	0.0106763	42	8147	604	55970	0.477716	3.73418e-07	1.52035e-06			STAG2	0.0050974	0.0109155	28	5465	517	46847	0.464258	1.4878e-05	6.7671e-05			STAG2	0.0065445	0.0107437	5	759	64	5893	0.606575	0.343168	0.646956			STAG2	0.00516987	0.00912052	7	1347	14	1521	0.564588	0.273679	0.446054			STAG2	0
STAT3	0.00207596	0.00288118	17	8172	163	56411	0.719941	0.217398	0.307386			STAT3	0.0014564	0.00301917	8	5485	143	47221	0.481629	0.04367	0.0962104			STAT3	0.0013089	0.00184657	1	763	11	5946	0.708448	1	1			STAT3	0.00516987	0.0019544	7	1347	3	1532	2.6538	0.204904	0.371238			STAT3	0
STK11	0.0192942	0.224573	158	8031	12705	43869	0.0679314	0	0			STK11	0.0216639	0.228359	119	5374	10816	36548	0.0748249	0	0			STK11	0.026178	0.256001	20	744	1525	4432	0.0781244	2.79895e-63	3.21879e-61			STK11	0.00886263	0.104235	12	1342	160	1375	0.0768443	4.73865e-32	2.43251e-30			STK11	0.00729927
SUFU	0.00183173	0.0022095	15	8174	125	56449	0.828711	0.609932	0.703768			SUFU	0.0021846	0.00219576	12	5481	104	47260	0.994905	1	1			SUFU	0.0013089	0.00218231	1	763	13	5944	0.599254	1	1			SUFU	0.000738552	0.00325733	1	1353	5	1530						SUFU	0
SYK	0.000122115	0.000159084	1	8188	9	56565	0.767587	1	1			SYK	0	0.000168905	0	5493	8	47356						SYK	0	0.00016787	0	764	1	5956						SYK	0.000738552	0	1	1353	0	1535						SYK	0
TBX3	0.00134327	0.00744158	11	8178	421	56153	0.179406	1.1583e-13	9.70928e-13			TBX3	0.00163845	0.00741069	9	5484	351	47013	0.219814	1.65315e-08	1.19536e-07			TBX3	0.0013089	0.00990431	1	763	59	5898	0.131017	0.012342	0.0703027			TBX3	0	0.00456026	0	1354	7	1528						TBX3	0
TEK	0.000854805	0.000600983	7	8182	34	56540	1.42271	0.35069	0.454304			TEK	0.00054615	0.000612279	3	5490	29	47335	0.891935	1	1			TEK	0.0039267	0.000671479	3	761	4	5953						TEK	0.000738552	0.000651466	1	1353	1	1534						TEK	0
TERC	0.0163634	0.0203627	134	8055	1152	55422	0.80033	0.0156221	0.0324985			TERC	0.0167486	0.0204163	92	5401	967	46397	0.817292	0.0670579	0.138032			TERC	0.0052356	0.020648	4	760	123	5834	0.249636	0.00160825	0.015494			TERC	0.0192024	0.0156352	26	1328	24	1511	1.23262	0.478121	0.634747			TERC	0.0218978
TERT	0.0164855	0.041238	135	8054	2333	54241	0.389704	1.65266e-33	2.77064e-32			TERT	0.0196614	0.0429018	108	5385	2032	45332	0.447424	1.74925e-19	2.14473e-18			TERT	0.0157068	0.0313916	12	752	187	5770	0.492377	0.0125322	0.0703027			TERT	0.00886263	0.029316	12	1342	45	1490	0.296076	7.20941e-05	0.00052869			TERT	0
TET2	0.0290634	0.035458	238	7951	2006	54568	0.814259	0.00292093	0.00717643			TET2	0.02931	0.0370957	161	5332	1757	45607	0.783782	0.00294034	0.00901277			TET2	0.0248691	0.0251805	19	745	150	5807	0.98732	1	1			TET2	0.0332349	0.0442997	45	1309	68	1467	0.741642	0.148919	0.307032			TET2	0.0145985
TGFBR2	0.00293076	0.00270442	24	8165	153	56421	1.08394	0.733576	0.818324			TGFBR2	0.00345895	0.00263914	19	5474	125	47239	1.31172	0.272643	0.413858			TGFBR2	0	0.00285379	0	764	17	5940	0	0.24712	0.515899			TGFBR2	0.00221566	0.00390879	3	1351	6	1529						TGFBR2	0.00729927
TIPARP	0.000122115	0.000318167	1	8188	18	56556	0.383732	0.500059	0.598483			TIPARP	0.00018205	0.00027447	1	5492	13	47351	0.663216	1	1			TIPARP	0	0.000671479	0	764	4	5953						TIPARP	0	0.000651466	0	1354	1	1534						TIPARP	0
TMPRSS2	0	0.000406547	0	8189	23	56551	0	0.106068	0.170306			TMPRSS2	0	0.000422262	0	5493	20	47344	0	0.258694	0.407691			TMPRSS2	0	0.00016787	0	764	1	5956						TMPRSS2	0	0.000651466	0	1354	1	1534						TMPRSS2	0
TNFAIP3	0.000854805	0.00243928	7	8182	138	56436	0.349877	0.00248621	0.00616149			TNFAIP3	0.000910249	0.00261802	5	5488	124	47240	0.347092	0.0129971	0.0324982			TNFAIP3	0.0013089	0.0016787	1	763	10	5947	0.779423	1	1			TNFAIP3	0.000738552	0.00130293	1	1353	2	1533						TNFAIP3	0
TNFRSF14	0.00073269	0.00192668	6	8183	109	56465	0.379832	0.0158298	0.032692			TNFRSF14	0.000910249	0.0019424	5	5488	92	47272	0.468136	0.0963114	0.186026			TNFRSF14	0	0.00134296	0	764	8	5949						TNFRSF14	0.000738552	0.0019544	1	1353	3	1532						TNFRSF14	0
TP53	0.587618	0.619207	4812	3377	35031	21543	0.876291	4.53065e-08	2.11678e-07			TP53	0.598034	0.613018	3285	2208	29035	18329	0.93919	0.0316042	0.071874			TP53	0.575916	0.705724	440	324	4204	1753	0.566274	9.19833e-13	3.02231e-11			TP53	0.553914	0.564169	750	604	866	669	0.959252	0.599134	0.744085			TP53	0.569343
TSC1	0.00769325	0.00784813	63	8126	444	56130	0.980112	0.946518	0.984517			TSC1	0.00637175	0.0080652	35	5458	382	46982	0.788683	0.197292	0.321597			TSC1	0.0170157	0.00738627	13	751	44	5913	2.32626	0.0110865	0.0689159			TSC1	0.00738552	0.00456026	10	1344	7	1528	1.62415	0.341019	0.514871			TSC1	0.0145985
TSC2	0.00378557	0.00767137	31	8158	434	56140	0.491542	3.32047e-05	0.00010633			TSC2	0.0040051	0.0077485	22	5471	367	46997	0.514944	0.00143901	0.00483097			TSC2	0.0039267	0.00856136	3	761	51	5906	0.45652	0.276979	0.549182			TSC2	0.00295421	0.00325733	4	1350	5	1530						TSC2	0
TYRO3	0	0.000229788	0	8189	13	56561	0	0.393475	0.496197			TYRO3	0	0.000232244	0	5493	11	47353	0	0.618409	0.723651			TYRO3	0	0.000335739	0	764	2	5955						TYRO3	0	0	0	1354	0	1535						TYRO3	0
U2AF1	0.014898	0.022802	122	8067	1290	55284	0.648123	2.04601e-06	7.38116e-06			U2AF1	0.0174768	0.0235411	96	5397	1115	46249	0.737813	0.0036436	0.010649			U2AF1	0.0143979	0.0238375	11	753	142	5815	0.598217	0.12064	0.35123			U2AF1	0.00664697	0.0104235	9	1345	16	1519	0.63527	0.317889	0.489549			U2AF1	0.0145985
VEGFA	0.0114788	0.00986319	94	8095	558	56016	1.16571	0.173075	0.257477			VEGFA	0.010923	0.00941643	60	5433	446	46918	1.16176	0.27226	0.413858			VEGFA	0.0170157	0.0134296	13	751	80	5877	1.27165	0.410249	0.659841			VEGFA	0.00812408	0.00651466	11	1343	10	1525	1.24907	0.664699	0.793517			VEGFA	0.0437956
VHL	0.0024423	0.0040478	20	8169	229	56345	0.602395	0.0275655	0.0523745			VHL	0.0029128	0.00411705	16	5477	195	47169	0.706642	0.212966	0.34318			VHL	0.0039267	0.00352526	3	761	21	5936	1.11432	0.748976	0.93622			VHL	0.000738552	0.0019544	1	1353	3	1532						VHL	0
WT1	0.0024423	0.00731785	20	8169	414	56160	0.332115	2.47728e-08	1.23864e-07			WT1	0.00273075	0.00724179	15	5478	343	47021	0.375376	2.5893e-05	0.000105823			WT1	0.0013089	0.00923284	1	763	55	5902	0.140641	0.017968	0.0934286			WT1	0.00221566	0.00325733	3	1351	5	1530						WT1	0.00729927
XPO1	0.000854805	0.000883798	7	8182	50	56524	0.967167	1	1			XPO1	0.0010923	0.000760071	6	5487	36	47328	1.43758	0.44171	0.571386			XPO1	0	0.00201444	0	764	12	5945	0	0.382671	0.659841			XPO1	0	0.00130293	0	1354	2	1533						XPO1	0
XRCC2	0.000610575	0.0013257	5	8184	75	56499	0.460239	0.092247	0.15649			XRCC2	0.000910249	0.00139346	5	5488	66	47298	0.652912	0.43947	0.571108			XRCC2	0	0.000839349	0	764	5	5952						XRCC2	0	0.00130293	0	1354	2	1533						XRCC2	0
ZNF217	0.0295518	0.0149892	242	7947	848	55726	2.00112	1.5166e-18	1.44077e-17			ZNF217	0.0280357	0.014568	154	5339	690	46674	1.95113	5.22988e-12	4.75751e-11			ZNF217	0.0314136	0.0161155	24	740	96	5861	1.98007	0.00525809	0.0377925			ZNF217	0.0354505	0.0234528	48	1306	36	1499	1.53037	0.0595418	0.160867			ZNF217	0.0291971
ZNF703	0.00744902	0.0193729	61	8128	1096	55478	0.379889	3.61331e-17	3.2181e-16			ZNF703	0.0069179	0.0195085	38	5455	924	46440	0.350114	1.58489e-13	1.54116e-12			ZNF703	0.0065445	0.0218231	5	759	130	5827	0.295277	0.00234061	0.0199385			ZNF703	0.00960118	0.0149837	13	1341	23	1512	0.637292	0.239631	0.405529			ZNF703	0
[truncated: 18 more columns]
