# Supplementary material for: Ancestry-associated co-alteration landscape of KRAS and EGFR-altered non-squamous NSCLC
Source: NPJ Precis Oncol. 2024 Jul 20;8:153. doi: 10.1038/s41698-024-00644-4 (PMC11271287; doi:10.1038/s41698-024-00644-4)
Supplement: Supplementary file 13 — Supplementary Data 13: Patterns of co-occurrence and mutual exclusivity between samples with EGFR amplifications only and other gene alterations in the overall cohort and in different ancestry groups. [file 41698_2024_644_MOESM13_ESM.xlsx]

## Sheet: Supplementary Data 13
Supplementary Data 13: Patterns of co-occurrence and mutual exclusivity between samples with EGFR amplifications only and other
gene alterations in the overall cohort and in different ancestry groups.
This analysis includes samples with only EGFR amplifications; samples with concurrent EGFR short variants were excluded.
EUR: European, AFR: African, EAS: East Asian, SAS: South Asian, AMR: Admixed American
In each ancestry group, co-occurrence and mutual exclusivity was limited to genes altered in at least 10 cases within that ancestry
cohort.
Overall												EUR												AFR												EAS												SAS
Gene	Alteration prevalence in EGFR amplification(+)	Alteration prevalence in EGFR(-)	EGFR(+)Gene(+)	EGFR(+)Gene(-)	EGFR(-)Gene(+)	EGFR(-)Gene(-)	OR	P value	P value (FDR)			Gene	Alteration prevalence in EGFR amplification(+)	Alteration prevalence in EGFR(-)	EGFR(+)Gene(+)	EGFR(+)Gene(-)	EGFR(-)Gene(+)	EGFR(-)Gene(-)	OR	P value	P value (FDR)			Gene	Alteration prevalence in EGFR amplification(+)	Alteration prevalence in EGFR(-)	EGFR(+)Gene(+)	EGFR(+)Gene(-)	EGFR(-)Gene(+)	EGFR(-)Gene(-)	OR	P value	P value (FDR)			Gene	Alteration prevalence in EGFR amplification(+)	Alteration prevalence in EGFR(-)	EGFR(+)Gene(+)	EGFR(+)Gene(-)	EGFR(-)Gene(+)	EGFR(-)Gene(-)	OR	P value	P value (FDR)			Gene	Alteration prevalence in EGFR amplification(+)
ABL1	0.00239808	0.00196203	3	1248	111	56463	1.22278	0.739573	1			ABL1	0.000984252	0.00187906	1	1015	89	47275	0.52333	1	1			ABL1	0.0120482	0.00285379	2	164	17	5940	4.26112	0.0924749	0.59338			ABL1	0	0.00325733	0	35	5	1530						ABL1	0
ACVR1B	0.011191	0.00696433	14	1237	394	56180	1.61378	0.0852527	0.317524			ACVR1B	0.0108268	0.00679841	11	1005	322	47042	1.59903	0.123282	0.42616			ACVR1B	0.0180723	0.00872923	3	163	52	5905	2.09002	0.186527	0.769423			ACVR1B	0	0.00651466	0	35	10	1525	0	1	1			ACVR1B	0
AKT1	0.00559552	0.00625729	7	1244	354	56220	0.893645	1	1			AKT1	0.00590551	0.005975	6	1010	283	47081	0.988301	1	1			AKT1	0.0060241	0.00755414	1	165	45	5912	0.796229	1	1			AKT1	0	0.00521173	0	35	8	1527						AKT1	0
AKT2	0.0319744	0.017022	40	1211	963	55611	1.90744	0.000259704	0.00251645			AKT2	0.0324803	0.0172494	33	983	817	46547	1.91263	0.000950273	0.00917505			AKT2	0.0240964	0.0171227	4	162	102	5855	1.41733	0.535819	1			AKT2	0.0571429	0.0130293	2	33	20	1515	4.59091	0.0844298	0.461156			AKT2	0
AKT3	0.00879297	0.00705271	11	1240	399	56175	1.24894	0.491707	0.90307			AKT3	0.00885827	0.00715733	9	1007	339	47025	1.23977	0.453483	0.91293			AKT3	0.0120482	0.00705053	2	164	42	5915	1.71748	0.335963	0.906657			AKT3	0	0.00586319	0	35	9	1526						AKT3	0
ALK	0.0103917	0.0388694	13	1238	2199	54375	0.259655	2.39322e-09	4.4833e-08			ALK	0.00885827	0.033232	9	1007	1574	45790	0.260003	7.15083e-07	1.33482e-05			ALK	0.0120482	0.0313916	2	164	187	5770	0.376288	0.248032	0.881468			ALK	0.0571429	0.145277	2	33	223	1312	0.35657	0.218049	0.87366			ALK	0
ALOX12B	0	0.000159084	0	1251	9	56565						ALOX12B	0	0.000168905	0	1016	8	47356						ALOX12B	0	0	0	166	0	5957						ALOX12B	0	0.000651466	0	35	1	1534						ALOX12B	0
AMER1	0.0103917	0.0105172	13	1238	595	55979	0.987941	1	1			AMER1	0.0108268	0.0107043	11	1005	507	46857	1.01156	0.877722	1			AMER1	0.0120482	0.0114151	2	164	68	5889	1.05613	0.714989	1			AMER1	0	0.00651466	0	35	10	1525	0	1	1			AMER1	0
APC	0.0239808	0.0324884	30	1221	1838	54736	0.7317	0.105104	0.364621			APC	0.0246063	0.0326197	25	991	1545	45819	0.748141	0.178619	0.549598			APC	0.0240964	0.034749	4	162	207	5750	0.685871	0.663732	1			APC	0.0285714	0.0208469	1	34	32	1503	1.38143	0.528469	1			APC	0
AR	0.0039968	0.00219182	5	1246	124	56450	1.82681	0.207948	0.582712			AR	0.00492126	0.00217465	5	1011	103	47261	2.26926	0.0777341	0.30233			AR	0	0.00235018	0	166	14	5943	0	1	1			AR	0	0.00325733	0	35	5	1530						AR	0
ARAF	0.00799361	0.00362357	10	1241	205	56369	2.21572	0.0283992	0.153465			ARAF	0.00787402	0.00352588	8	1008	167	47197	2.24299	0.0322304	0.170274			ARAF	0.0060241	0.00470035	1	165	28	5929	1.28333	0.550187	1			ARAF	0	0.00325733	0	35	5	1530						ARAF	0
ARFRP1	0.011191	0.014618	14	1237	827	55747	0.762912	0.401569	0.804496			ARFRP1	0.0127953	0.0137446	13	1003	651	46713	0.930035	1	1			ARFRP1	0	0.0179621	0	166	107	5850	0	0.121258	0.61181			ARFRP1	0.0285714	0.0247557	1	34	38	1497	1.15867	0.589429	1			ARFRP1	0
ARID1A	0.068745	0.0693075	86	1165	3921	52653	0.991286	1	1			ARID1A	0.0718504	0.0684064	73	943	3240	44124	1.05424	0.660193	1			ARID1A	0.0783133	0.0814168	13	153	485	5472	0.958642	1	1			ARID1A	0	0.0592834	0	35	91	1444	0	0.261316	0.87366			ARID1A	0
ASXL1	0.0191847	0.0208046	24	1227	1177	55397	0.920612	0.764048	1			ASXL1	0.0216535	0.0219576	22	994	1040	46324	0.985846	1	1			ASXL1	0.0060241	0.015444	1	165	92	5865	0.386364	0.521094	1			ASXL1	0.0285714	0.0136808	1	34	21	1514	2.12045	0.393094	0.966499			ASXL1	0
ATM	0.0583533	0.0585781	73	1178	3314	53260	0.995924	1	1			ATM	0.0580709	0.0621358	59	957	2943	44421	0.930547	0.645533	0.993997			ATM	0.0542169	0.0409602	9	157	244	5713	1.3422	0.424161	0.976082			ATM	0.0285714	0.0371336	1	34	57	1478	0.762642	1	1			ATM	0.333333
ATR	0.0127898	0.014017	16	1235	793	55781	0.91131	0.808102	1			ATR	0.0108268	0.0139557	11	1005	661	46703	0.773339	0.497091	0.950938			ATR	0.0301205	0.0147725	5	161	88	5869	2.07122	0.107364	0.61181			ATR	0	0.0156352	0	35	24	1511	0	1	1			ATR	0
ATRX	0.0207834	0.0166154	26	1225	940	55634	1.25617	0.26291	0.642415			ATRX	0.0216535	0.0164049	22	994	777	46587	1.32703	0.21092	0.578995			ATRX	0.0180723	0.0228303	3	163	136	5821	0.787757	1	1			ATRX	0.0285714	0.00716612	1	34	11	1524	4.07487	0.237769	0.87366			ATRX	0
AURKA	0.00879297	0.00846679	11	1240	479	56095	1.03887	0.875334	1			AURKA	0.00984252	0.00821299	10	1006	389	46975	1.20038	0.485183	0.94341			AURKA	0.0060241	0.00906497	1	165	54	5903	0.662514	1	1			AURKA	0	0.0136808	0	35	21	1514	0	1	1			AURKA	0
AURKB	0.000799361	0.000494927	1	1250	28	56546	1.6156	0.469765	0.880026			AURKB	0.000984252	0.000506714	1	1015	24	47340	1.94335	0.411827	0.887012			AURKB	0	0.000671479	0	166	4	5953						AURKB	0	0	0	35	0	1535						AURKB	0
AXIN1	0.000799361	0.00125499	1	1250	71	56503	0.636654	1	1			AXIN1	0.000984252	0.0012879	1	1015	61	47303	0.763999	1	1			AXIN1	0	0.00100722	0	166	6	5951						AXIN1	0	0.00130293	0	35	2	1533						AXIN1	0
AXL	0.0119904	0.00763602	15	1236	432	56142	1.57716	0.0987732	0.351332			AXL	0.011811	0.00770627	12	1004	365	46999	1.53902	0.145596	0.485321			AXL	0.0060241	0.00788988	1	165	47	5910	0.762089	1	1			AXL	0.0285714	0.00781759	1	34	12	1523	3.73284	0.254893	0.87366			AXL	0
BAP1	0.0127898	0.0116131	16	1235	657	55917	1.10263	0.687939	1			BAP1	0.011811	0.0116544	12	1004	552	46812	1.0136	0.88258	1			BAP1	0.0180723	0.0105758	3	163	63	5894	1.72188	0.426772	0.976082			BAP1	0.0285714	0.0104235	1	34	16	1519	2.79228	0.319725	0.906175			BAP1	0
BARD1	0.0039968	0.00505533	5	1246	286	56288	0.789772	0.838478	1			BARD1	0.00492126	0.00517271	5	1011	245	47119	0.95115	1	1			BARD1	0	0.00486822	0	166	29	5928	0	1	1			BARD1	0	0.00390879	0	35	6	1529						BARD1	0
BCL2	0.00159872	0.00205041	2	1249	116	56458	0.779355	1	1			BCL2	0.0019685	0.00206908	2	1014	98	47266	0.951294	1	1			BCL2	0	0.00235018	0	166	14	5943	0	1	1			BCL2	0	0.00130293	0	35	2	1533						BCL2	0
BCL2L1	0.0175859	0.0110298	22	1229	624	55950	1.60504	0.0395492	0.19139			BCL2L1	0.019685	0.0112955	20	996	535	46829	1.75765	0.0235715	0.133431			BCL2L1	0.0120482	0.0112473	2	164	67	5890	1.07208	0.711189	1			BCL2L1	0	0.00716612	0	35	11	1524	0	1	1			BCL2L1	0
BCL2L2	0.0127898	0.00689363	16	1235	390	56184	1.86638	0.0235029	0.134782			BCL2L2	0.0127953	0.00692509	13	1003	328	47036	1.85866	0.0353718	0.176859			BCL2L2	0.0180723	0.00688266	3	163	41	5916	2.65569	0.115895	0.61181			BCL2L2	0	0.00846906	0	35	13	1522	0	1	1			BCL2L2	0
BCL6	0	0.000654011	0	1251	37	56537	0	1	1			BCL6	0	0.000717845	0	1016	34	47330	0	1	1			BCL6	0	0.00016787	0	166	1	5956						BCL6	0	0	0	35	0	1535						BCL6	0
BCOR	0.0119904	0.0115601	15	1236	654	55920	1.03768	0.893147	1			BCOR	0.0147638	0.0114011	15	1001	540	46824	1.29937	0.296306	0.727769			BCOR	0	0.0135974	0	166	81	5876	0	0.174424	0.73258			BCOR	0	0.00912052	0	35	14	1521	0	1	1			BCOR	0
BCORL1	0.0231815	0.0140701	29	1222	796	55778	1.66294	0.0109529	0.071576			BCORL1	0.023622	0.013998	24	992	663	46701	1.70417	0.0152222	0.0991214			BCORL1	0.0180723	0.0182978	3	163	109	5848	0.987449	1	1			BCORL1	0	0.00716612	0	35	11	1524	0	1	1			BCORL1	0
BCR	0	0.000353519	0	1251	20	56554	0	1	1			BCR	0	0.000295583	0	1016	14	47350	0	1	1			BCR	0	0.000671479	0	166	4	5953						BCR	0	0.000651466	0	35	1	1534						BCR	0
BRAF	0.0431655	0.0695372	54	1197	3934	52640	0.603644	0.000149495	0.00150029			BRAF	0.0403543	0.0683642	41	975	3238	44126	0.573056	0.000239875	0.0026866			BRAF	0.060241	0.0795703	10	156	474	5483	0.741507	0.464717	1			BRAF	0.0285714	0.0631922	1	34	97	1438	0.436022	0.720839	1			BRAF	0
BRCA1	0.0167866	0.0139463	21	1230	789	55785	1.20713	0.39276	0.804496			BRCA1	0.015748	0.014378	16	1000	681	46683	1.09681	0.688679	1			BRCA1	0.0240964	0.0127581	4	162	76	5881	1.91066	0.171205	0.732376			BRCA1	0.0285714	0.00977199	1	34	15	1520	2.98039	0.304051	0.90455			BRCA1	0
BRCA2	0.0151878	0.0184891	19	1232	1046	55528	0.818697	0.456455	0.866647			BRCA2	0.0167323	0.0185795	17	999	880	46484	0.898885	0.813547	1			BRCA2	0.0060241	0.0169548	1	165	101	5856	0.351395	0.529405	1			BRCA2	0	0.0221498	0	35	34	1501	0	1	1			BRCA2	0
BRD4	0.00479616	0.00503765	6	1245	285	56289	0.951833	1	1			BRD4	0.00295276	0.00504603	3	1013	239	47125	0.583936	0.498091	0.950938			BRD4	0.0060241	0.00604331	1	165	36	5921	0.996801	1	1			BRD4	0.0285714	0.0019544	1	34	3	1532						BRD4	0
BRIP1	0.0135891	0.00829003	17	1234	469	56105	1.64802	0.0572045	0.239918			BRIP1	0.0137795	0.00827633	14	1002	392	46972	1.67422	0.0777419	0.30233			BRIP1	0.0180723	0.00973644	3	163	58	5899	1.87191	0.228853	0.866641			BRIP1	0	0.00716612	0	35	11	1524	0	1	1			BRIP1	0
BTG1	0	0.000671687	0	1251	38	56536	0	1	1			BTG1	0	0.000717845	0	1016	34	47330	0	1	1			BTG1	0	0.000503609	0	166	3	5954						BTG1	0	0	0	35	0	1535						BTG1	0
BTK	0.000799361	0.000760066	1	1250	43	56531	1.05174	0.618146	0.997814			BTK	0.000984252	0.000760071	1	1015	36	47328	1.29524	0.544147	0.989359			BTK	0	0.000503609	0	166	3	5954						BTK	0	0.000651466	0	35	1	1534						BTK	0
CARD11	0.000799361	0.00192668	1	1250	109	56465	0.414422	0.735436	1			CARD11	0.000984252	0.00198463	1	1015	94	47270	0.495441	0.726172	1			CARD11	0	0.0016787	0	166	10	5947	0	1	1			CARD11	0	0.0019544	0	35	3	1532						CARD11	0
CASP8	0.0039968	0.00553258	5	1246	313	56261	0.721299	0.696041	1			CASP8	0.00393701	0.00582721	4	1012	276	47088	0.674343	0.67206	1			CASP8	0.0060241	0.00436461	1	165	26	5931	1.38252	0.524649	1			CASP8	0	0.00325733	0	35	5	1530						CASP8	0
CBFB	0.000799361	0.00197971	1	1250	112	56462	0.4033	0.524442	0.936416			CBFB	0.000984252	0.00202686	1	1015	96	47268	0.485099	0.726325	1			CBFB	0	0.00201444	0	166	12	5945	0	1	1			CBFB	0	0.000651466	0	35	1	1534						CBFB	0
CBL	0.00959233	0.00887333	12	1239	502	56072	1.08181	0.759424	1			CBL	0.011811	0.00909974	12	1004	431	46933	1.30151	0.319713	0.75864			CBL	0	0.00822562	0	166	49	5908	0	0.643912	1			CBL	0	0.00651466	0	35	10	1525	0	1	1			CBL	0
CCND1	0.0719424	0.0339025	90	1161	1918	54656	2.20902	1.243e-10	3.49282e-09			CCND1	0.0728346	0.0339921	74	942	1610	45754	2.23246	3.52713e-09	9.87595e-08			CCND1	0.0662651	0.0365956	11	155	218	5739	1.86827	0.0585676	0.531506			CCND1	0.114286	0.0254072	4	31	39	1496	4.94955	0.0137788	0.236353			CCND1	0
CCND2	0.011191	0.00972178	14	1237	550	56024	1.15284	0.559556	0.970588			CCND2	0.0108268	0.00988092	11	1005	468	46896	1.09677	0.747084	1			CCND2	0.0180723	0.00822562	3	163	49	5908	2.21911	0.16622	0.72447			CCND2	0	0.00912052	0	35	14	1521	0	1	1			CCND2	0
CCND3	0.0367706	0.0149362	46	1205	845	55729	2.51765	8.59435e-08	1.4206e-06			CCND3	0.0344488	0.0144202	35	981	683	46681	2.43848	5.24414e-06	8.15755e-05			CCND3	0.0542169	0.0191371	9	157	114	5843	2.93815	0.00596235	0.114775			CCND3	0.0285714	0.0117264	1	34	18	1517	2.47876	0.350052	0.925693			CCND3	0
CCNE1	0.0471623	0.0283169	59	1192	1602	54972	1.69846	0.000291772	0.00273293			CCNE1	0.0403543	0.0278904	41	975	1321	46043	1.46568	0.0212295	0.123839			CCNE1	0.0843373	0.0323989	14	152	193	5764	2.75075	0.00138064	0.0398661			CCNE1	0.0857143	0.0267101	3	32	41	1494	3.41616	0.0720671	0.451367			CCNE1	0
CD274	0.011191	0.00889101	14	1237	503	56071	1.26162	0.361181	0.786759			CD274	0.0108268	0.00850857	11	1005	403	46961	1.27544	0.387943	0.855416			CD274	0.0180723	0.0117509	3	163	70	5887	1.54785	0.450346	0.99951			CD274	0	0.00716612	0	35	11	1524	0	1	1			CD274	0
CD79A	0	0.000424223	0	1251	24	56550	0	1	1			CD79A	0	0.000443375	0	1016	21	47343	0	1	1			CD79A	0	0.00016787	0	166	1	5956						CD79A	0	0.000651466	0	35	1	1534						CD79A	0
CD79B	0	0.000123732	0	1251	7	56567						CD79B	0	0.000126678	0	1016	6	47358						CD79B	0	0.00016787	0	166	1	5956						CD79B	0	0	0	35	0	1535						CD79B	0
CDC73	0.0103917	0.0041185	13	1238	233	56341	2.53917	0.00296565	0.02381			CDC73	0.00984252	0.00432818	10	1006	205	47159	2.28672	0.0161185	0.102572			CDC73	0.0180723	0.00335739	3	163	20	5937	5.4635	0.0232729	0.297745			CDC73	0	0.00130293	0	35	2	1533						CDC73	0
CDH1	0.00319744	0.0046311	4	1247	262	56312	0.689435	0.669694	1			CDH1	0.00295276	0.00460265	3	1013	218	47146	0.640472	0.636172	0.993997			CDH1	0.0060241	0.00470035	1	165	28	5929	1.28333	0.550187	1			CDH1	0	0.00325733	0	35	5	1530						CDH1	0
CDK12	0.00719424	0.00721179	9	1242	408	56166	0.997549	1	1			CDK12	0.00787402	0.00738958	8	1008	350	47014	1.06608	0.85181	1			CDK12	0	0.00621118	0	166	37	5920	0	0.625944	1			CDK12	0	0.00586319	0	35	9	1526						CDK12	0
CDK4	0.0719424	0.0315869	90	1161	1787	54787	2.37664	4.02913e-12	1.61741e-10			CDK4	0.0807087	0.0305717	82	934	1448	45916	2.78396	2.12431e-14	1.48702e-12			CDK4	0.0240964	0.0359241	4	162	214	5743	0.662628	0.527779	1			CDK4	0.0857143	0.0403909	3	32	62	1473	2.22732	0.173844	0.795673			CDK4	0
CDK6	0.0527578	0.0151306	66	1185	856	55718	3.62533	4.47476e-17	2.65442e-15			CDK6	0.0501969	0.0148636	51	965	704	46660	3.5028	4.50853e-13	2.10398e-11			CDK6	0.0783133	0.0191371	13	153	114	5843	4.35495	3.4716e-05	0.00200485			CDK6	0.0571429	0.00977199	2	33	15	1520	6.14141	0.053258	0.372806			CDK6	0
CDK8	0.00239808	0.00148478	3	1248	84	56490	1.61659	0.440013	0.842192			CDK8	0.00295276	0.00137235	3	1013	65	47299	2.15502	0.171709	0.546347			CDK8	0	0.00235018	0	166	14	5943	0	1	1			CDK8	0	0.000651466	0	35	1	1534						CDK8	0
CDKN1A	0.00159872	0.0013257	2	1249	75	56499	1.20628	0.6839	1			CDKN1A	0.000984252	0.0012879	1	1015	61	47303	0.763999	1	1			CDKN1A	0.0060241	0.00184657	1	165	11	5946	3.27603	0.281165	0.90207			CDKN1A	0	0.00130293	0	35	2	1533						CDKN1A	0
CDKN1B	0.0039968	0.00480786	5	1246	272	56302	0.830629	0.83722	1			CDKN1B	0.00295276	0.00477156	3	1013	226	47138	0.617696	0.639436	0.993997			CDKN1B	0.0120482	0.00671479	2	164	40	5917	1.80396	0.315918	0.906657			CDKN1B	0	0.00325733	0	35	5	1530						CDKN1B	0
CDKN2A	0.284572	0.259731	356	895	14694	41880	1.13369	0.0506055	0.215457			CDKN2A	0.293307	0.259628	298	718	12297	35067	1.18356	0.0170542	0.106115			CDKN2A	0.253012	0.248111	42	124	1478	4479	1.02644	0.855969	1			CDKN2A	0.342857	0.262541	12	23	403	1132	1.46553	0.331465	0.906175			CDKN2A	0
CDKN2B	0.166267	0.157687	208	1043	8921	47653	1.06526	0.410418	0.804496			CDKN2B	0.173228	0.157884	176	840	7478	39886	1.11755	0.192313	0.564289			CDKN2B	0.13253	0.137821	22	144	821	5136	0.955745	0.909514	1			CDKN2B	0.2	0.17785	7	28	273	1262	1.15568	0.660178	1			CDKN2B	0
CDKN2C	0.00319744	0.00129035	4	1247	73	56501	2.48271	0.0858783	0.317524			CDKN2C	0.00393701	0.00130901	4	1012	62	47302	3.01556	0.0501364	0.23112			CDKN2C	0	0.0016787	0	166	10	5947	0	1	1			CDKN2C	0	0	0	35	0	1535						CDKN2C	0
CEBPA	0.00479616	0.001909	6	1245	108	56466	2.51968	0.0378686	0.19139			CEBPA	0.00590551	0.00185795	6	1010	88	47276	3.19145	0.014449	0.0963269			CEBPA	0	0.00201444	0	166	12	5945	0	1	1			CEBPA	0	0.00130293	0	35	2	1533						CEBPA	0
CHEK1	0.00239808	0.00231555	3	1248	131	56443	1.03573	0.767415	1			CHEK1	0.00295276	0.00228021	3	1013	108	47256	1.29582	0.50775	0.950938			CHEK1	0	0.00302166	0	166	18	5939	0	1	1			CHEK1	0	0.0019544	0	35	3	1532						CHEK1	0
CHEK2	0.0151878	0.0190547	19	1232	1078	55496	0.793937	0.400512	0.804496			CHEK2	0.0177165	0.0214298	18	998	1015	46349	0.8236	0.509431	0.950938			CHEK2	0.0060241	0.00755414	1	165	45	5912	0.796229	1	1			CHEK2	0	0.00521173	0	35	8	1527						CHEK2	0
CIC	0.00719424	0.0077951	9	1242	441	56133	0.92236	1	1			CIC	0.00590551	0.00812854	6	1010	385	46979	0.724891	0.592921	0.993997			CIC	0.0180723	0.00738627	3	163	44	5913	2.47337	0.134031	0.625849			CIC	0	0.00325733	0	35	5	1530						CIC	0
CREBBP	0.0167866	0.0161028	21	1230	911	55663	1.04319	0.819994	1			CREBBP	0.0137795	0.0160882	14	1002	762	46602	0.854496	0.703921	1			CREBBP	0.0240964	0.0169548	4	162	101	5856	1.43161	0.534075	1			CREBBP	0.0857143	0.0149837	3	32	23	1512	6.16304	0.0185767	0.276328			CREBBP	0
CRKL	0.0263789	0.0138933	33	1218	786	55788	1.92302	0.000920168	0.00834088			CRKL	0.023622	0.0133224	24	992	631	46733	1.79182	0.00859517	0.0633329			CRKL	0.0421687	0.0198086	7	159	118	5839	2.1785	0.0837117	0.552498			CRKL	0.0571429	0.0117264	2	33	18	1517	5.10774	0.0713831	0.451367			CRKL	0
CSF1R	0.00319744	0.00321703	4	1247	182	56392	0.993893	1	1			CSF1R	0.00295276	0.00329364	3	1013	156	47208	0.896196	1	1			CSF1R	0.0060241	0.00285379	1	165	17	5940	2.11765	0.390692	0.949998			CSF1R	0	0.00325733	0	35	5	1530						CSF1R	0
CTCF	0.00719424	0.00475483	9	1242	269	56305	1.51676	0.210472	0.582712			CTCF	0.00885827	0.00456043	9	1007	216	47148	1.95084	0.0576531	0.244589			CTCF	0	0.00604331	0	166	36	5921	0	0.625913	1			CTCF	0	0.00390879	0	35	6	1529						CTCF	0
CTNNA1	0.00719424	0.00450737	9	1242	255	56319	1.60043	0.195153	0.553919			CTNNA1	0.00688976	0.00453931	7	1009	215	47149	1.52139	0.239343	0.638249			CTNNA1	0.0060241	0.00486822	1	165	29	5928	1.23887	0.56244	1			CTNNA1	0.0285714	0.00325733	1	34	5	1530						CTNNA1	0
CTNNB1	0.0143885	0.0276806	18	1233	1566	55008	0.512795	0.00278342	0.0230041			CTNNB1	0.015748	0.0272148	16	1000	1289	46075	0.571916	0.023827	0.133431			CTNNB1	0.0120482	0.0298808	2	164	178	5779	0.39593	0.242814	0.876408			CTNNB1	0	0.0338762	0	35	52	1483	0	0.627661	1			CTNNB1	0
CUL3	0.0151878	0.0115424	19	1232	653	55921	1.3207	0.228441	0.605583			CUL3	0.0147638	0.0111688	15	1001	529	46835	1.3267	0.289062	0.720125			CUL3	0.0240964	0.0157798	4	162	94	5863	1.54006	0.340873	0.906657			CUL3	0	0.00846906	0	35	13	1522	0	1	1			CUL3	0
CUL4A	0.00479616	0.00464878	6	1245	263	56311	1.03186	0.833224	1			CUL4A	0.00492126	0.00443375	5	1011	210	47154	1.1105	0.808496	1			CUL4A	0	0.00587544	0	166	35	5922	0	1	1			CUL4A	0	0.00586319	0	35	9	1526						CUL4A	0
CYP17A1	0	0.000406547	0	1251	23	56551	0	1	1			CYP17A1	0	0.000443375	0	1016	21	47343	0	1	1			CYP17A1	0	0.000335739	0	166	2	5955						CYP17A1	0	0	0	35	0	1535						CYP17A1	0
DAXX	0.00319744	0.00284583	4	1247	161	56413	1.12395	0.784495	1			DAXX	0.00393701	0.00287138	4	1012	136	47228	1.37259	0.543822	0.989359			DAXX	0	0.00318952	0	166	19	5938	0	1	1			DAXX	0	0.00130293	0	35	2	1533						DAXX	0
DDR1	0.000799361	0.000813094	1	1250	46	56528	0.983096	1	1			DDR1	0.000984252	0.000802297	1	1015	38	47326	1.22702	0.563107	0.993997			DDR1	0	0.00117509	0	166	7	5950						DDR1	0	0.000651466	0	35	1	1534						DDR1	0
DDR2	0	0.00102521	0	1251	58	56516	0	0.639169	0.997814			DDR2	0	0.00109788	0	1016	52	47312	0	0.629872	0.993997			DDR2	0	0.000839349	0	166	5	5952						DDR2	0	0	0	35	0	1535						DDR2	0
DIS3	0.000799361	0.00210344	1	1250	119	56455	0.379529	0.526525	0.936416			DIS3	0	0.00217465	0	1016	103	47261	0	0.283607	0.719847			DIS3	0.0060241	0.00201444	1	165	12	5945	3.00253	0.300691	0.906657			DIS3	0	0.0019544	0	35	3	1532						DIS3	0
DNMT3A	0.0551559	0.0529042	69	1182	2993	53581	1.04505	0.701771	1			DNMT3A	0.0511811	0.0523816	52	964	2481	44883	0.975846	0.943226	1			DNMT3A	0.0662651	0.0624475	11	155	372	5585	1.06547	0.746854	1			DNMT3A	0.0857143	0.0364821	3	32	56	1479	2.476	0.141395	0.673042			DNMT3A	0
DOT1L	0	0.000654011	0	1251	37	56537	0	1	1			DOT1L	0	0.000675619	0	1016	32	47332	0	1	1			DOT1L	0	0.000671479	0	166	4	5953						DOT1L	0	0	0	35	0	1535						DOT1L	0
EMSY	0.0255795	0.0103404	32	1219	585	55989	2.51243	8.05989e-06	9.95251e-05			EMSY	0.0265748	0.0100709	27	989	477	46887	2.6835	1.14515e-05	0.000152686			EMSY	0.0180723	0.0119188	3	163	71	5886	1.52579	0.454184	0.99951			EMSY	0.0571429	0.00912052	2	33	14	1521	6.58442	0.0476481	0.372806			EMSY	0
EP300	0.0175859	0.0174108	22	1229	985	55589	1.01024	0.912933	1			EP300	0.015748	0.0178194	16	1000	844	46520	0.881896	0.718955	1			EP300	0.0361446	0.0142689	6	160	85	5872	2.59059	0.0364328	0.382545			EP300	0	0.0143322	0	35	22	1513	0	1	1			EP300	0
EPHA3	0.0215827	0.0141761	27	1224	802	55772	1.534	0.0394884	0.19139			EPHA3	0.015748	0.0141458	16	1000	670	46694	1.11508	0.592852	0.993997			EPHA3	0.0301205	0.015444	5	161	92	5865	1.97981	0.190539	0.772184			EPHA3	0.114286	0.0143322	4	31	22	1513	8.8739	0.00218605	0.0867132			EPHA3	0
EPHB1	0.0183853	0.00645173	23	1228	365	56209	2.88431	1.65914e-05	0.000186487			EPHB1	0.0177165	0.00662951	18	998	314	47050	2.70254	0.000272032	0.00292958			EPHB1	0.0301205	0.00671479	5	161	40	5917	4.59394	0.00701371	0.124628			EPHB1	0	0.00260586	0	35	4	1531						EPHB1	0
EPHB4	0.0327738	0.0147064	41	1210	832	55742	2.27017	5.27646e-06	7.41342e-05			EPHB4	0.0344488	0.0147369	35	981	698	46666	2.38531	1.04713e-05	0.000146598			EPHB4	0.0361446	0.0171227	6	160	102	5855	2.15257	0.0723301	0.531506			EPHB4	0	0.00846906	0	35	13	1522	0	1	1			EPHB4	0
ERBB2	0.039968	0.0453212	50	1201	2564	54010	0.876967	0.408834	0.804496			ERBB2	0.0383858	0.0431974	39	977	2046	45318	0.884169	0.53166	0.98586			ERBB2	0.0542169	0.0486822	9	157	290	5667	1.12021	0.713599	1			ERBB2	0.0571429	0.076873	2	33	118	1417	0.727786	1	1			ERBB2	0
ERBB3	0.0127898	0.00880263	16	1235	498	56076	1.45882	0.166605	0.503396			ERBB3	0.0127953	0.00844523	13	1003	400	46964	1.52176	0.162812	0.523994			ERBB3	0.0060241	0.0114151	1	165	68	5889	0.524866	1	1			ERBB3	0.0285714	0.00846906	1	34	13	1522	3.44344	0.271642	0.87366			ERBB3	0
ERBB4	0.0143885	0.00922685	18	1233	522	56052	1.56758	0.0720646	0.289288			ERBB4	0.0167323	0.00926864	17	999	439	46925	1.81896	0.0209226	0.123839			ERBB4	0.0060241	0.0105758	1	165	63	5894	0.567003	1	1			ERBB4	0	0.00586319	0	35	9	1526						ERBB4	0
ERCC4	0.00319744	0.00226252	4	1247	128	56446	1.41454	0.375631	0.804496			ERCC4	0.00393701	0.00232244	4	1012	110	47254	1.69795	0.307228	0.735246			ERCC4	0	0.00235018	0	166	14	5943	0	1	1			ERCC4	0	0.000651466	0	35	1	1534						ERCC4	0
ERG	0.000799361	0.000583307	1	1250	33	56541	1.37069	0.52472	0.936416			ERG	0.000984252	0.000612279	1	1015	29	47335	1.60812	0.471078	0.922391			ERG	0	0.000335739	0	166	2	5955						ERG	0	0.000651466	0	35	1	1534						ERG	0
ERRFI1	0.0167866	0.00609821	21	1230	345	56229	2.78263	6.05489e-05	0.000630157			ERRFI1	0.0167323	0.00627059	17	999	297	47067	2.69677	0.000403836	0.00418793			ERRFI1	0.0240964	0.00604331	4	162	36	5921	4.06104	0.0222975	0.297745			ERRFI1	0	0.0019544	0	35	3	1532						ERRFI1	0
ESR1	0.000799361	0.00171457	1	1250	97	56477	0.46579	0.727281	1			ESR1	0.000984252	0.00173127	1	1015	82	47282	0.568088	1	1			ESR1	0	0.00184657	0	166	11	5946	0	1	1			ESR1	0	0.000651466	0	35	1	1534						ESR1	0
ETV4	0	0	0	1251	0	56574						ETV4	0	0	0	1016	0	47364						ETV4	0	0	0	166	0	5957						ETV4	0	0	0	35	0	1535						ETV4	0
ETV5	0	0.000123732	0	1251	7	56567						ETV5	0	0.000126678	0	1016	6	47358						ETV5	0	0	0	166	0	5957						ETV5	0	0.000651466	0	35	1	1534						ETV5	0
ETV6	0.000799361	0.00174992	1	1250	99	56475	0.456364	0.728135	1			ETV6	0.000984252	0.0017735	1	1015	84	47280	0.554539	1	1			ETV6	0	0.0016787	0	166	10	5947	0	1	1			ETV6	0	0.0019544	0	35	3	1532						ETV6	0
EWSR1	0	0.000212112	0	1251	12	56562	0	1	1			EWSR1	0	0.000211131	0	1016	10	47354	0	1	1			EWSR1	0	0	0	166	0	5957						EWSR1	0	0.000651466	0	35	1	1534						EWSR1	0
EZH2	0.00319744	0.00378266	4	1247	214	56360	0.844794	1	1			EZH2	0.00393701	0.0037159	4	1012	176	47188	1.05974	0.792941	1			EZH2	0	0.00503609	0	166	30	5927	0	1	1			EZH2	0	0.00260586	0	35	4	1531						EZH2	0
FAM46C	0	0.000159084	0	1251	9	56565						FAM46C	0	0.000147792	0	1016	7	47357						FAM46C	0	0.000335739	0	166	2	5955						FAM46C	0	0	0	35	0	1535						FAM46C	0
FANCA	0.011191	0.010093	14	1237	571	56003	1.11003	0.667015	1			FANCA	0.0127953	0.010261	13	1003	486	46878	1.25019	0.429263	0.903711			FANCA	0.0060241	0.00973644	1	165	58	5899	0.616405	1	1			FANCA	0	0.00846906	0	35	13	1522	0	1	1			FANCA	0
FANCC	0.00319744	0.00452505	4	1247	256	56318	0.705669	0.668051	1			FANCC	0.00393701	0.00456043	4	1012	216	47148	0.862758	1	1			FANCC	0	0.00520396	0	166	31	5926	0	1	1			FANCC	0	0.0019544	0	35	3	1532						FANCC	0
FANCG	0.00559552	0.00286351	7	1244	162	56412	1.95945	0.100191	0.351919			FANCG	0.00590551	0.00285027	6	1010	135	47229	2.07828	0.0776225	0.30233			FANCG	0.0060241	0.00352526	1	165	21	5936	1.71313	0.454323	0.99951			FANCG	0	0	0	35	0	1535						FANCG	0
FANCL	0.00319744	0.00273977	4	1247	155	56419	1.16758	0.590594	0.993904			FANCL	0.00393701	0.00270247	4	1012	128	47236	1.45862	0.361708	0.8234			FANCL	0	0.00302166	0	166	18	5939	0	1	1			FANCL	0	0.00260586	0	35	4	1531						FANCL	0
FAS	0.00559552	0.0036059	7	1244	204	56370	1.55488	0.23073	0.605935			FAS	0.00590551	0.00346255	6	1010	164	47200	1.70973	0.17629	0.549598			FAS	0.0060241	0.00486822	1	165	29	5928	1.23887	0.56244	1			FAS	0	0.00260586	0	35	4	1531						FAS	0
FBXW7	0.00879297	0.0119843	11	1240	678	55896	0.731345	0.35688	0.783463			FBXW7	0.00885827	0.0124567	9	1007	590	46774	0.708542	0.387992	0.855416			FBXW7	0.0120482	0.0107437	2	164	64	5893	1.1229	0.699877	1			FBXW7	0	0.00651466	0	35	10	1525	0	1	1			FBXW7	0
FGF10	0.0679456	0.0326475	85	1166	1847	54727	2.16001	1.28722e-09	2.78238e-08			FGF10	0.0688976	0.0334642	70	946	1585	45779	2.13719	4.07819e-08	8.78378e-07			FGF10	0.0542169	0.032231	9	157	192	5765	1.72124	0.119616	0.61181			FGF10	0.114286	0.0247557	4	31	38	1497	5.08319	0.0126965	0.236353			FGF10	0
FGF12	0.019984	0.0106233	25	1226	601	55973	1.89913	0.00344629	0.0269002			FGF12	0.0206693	0.0110844	21	995	525	46839	1.88297	0.00949608	0.0674762			FGF12	0.0240964	0.00906497	4	162	54	5903	2.69913	0.071489	0.531506			FGF12	0	0.00716612	0	35	11	1524	0	1	1			FGF12	0
FGF14	0.00319744	0.00321703	4	1247	182	56392	0.993893	1	1			FGF14	0.0019685	0.00293472	2	1014	139	47225	0.670115	1	1			FGF14	0.0060241	0.00352526	1	165	21	5936	1.71313	0.454323	0.99951			FGF14	0.0285714	0.00977199	1	34	15	1520	2.98039	0.304051	0.90455			FGF14	0
FGF19	0.0679456	0.0311627	85	1166	1763	54811	2.2664	1.1133e-10	3.47598e-09			FGF19	0.0698819	0.0312685	71	945	1481	45883	2.32768	1.33268e-09	4.1461e-08			FGF19	0.060241	0.0334061	10	156	199	5758	1.85479	0.0773203	0.541242			FGF19	0.0857143	0.0228013	3	32	35	1500	4.01786	0.0502464	0.372806			FGF19	0
FGF23	0.0119904	0.00943896	15	1236	534	56040	1.27359	0.373099	0.804496			FGF23	0.011811	0.00954311	12	1004	452	46912	1.24049	0.415469	0.888025			FGF23	0.0180723	0.00805775	3	163	48	5909	2.26572	0.159606	0.709018			FGF23	0	0.0104235	0	35	16	1519	0	1	1			FGF23	0
FGF3	0.0647482	0.0302789	81	1170	1713	54861	2.2172	8.67116e-10	2.0305e-08			FGF3	0.0659449	0.0304028	67	949	1440	45924	2.25157	1.34509e-08	3.13853e-07			FGF3	0.060241	0.0327346	10	156	195	5762	1.89415	0.0736285	0.531506			FGF3	0.0857143	0.0208469	3	32	32	1503	4.40332	0.0407916	0.346728			FGF3	0
FGF4	0.0639488	0.0289709	80	1171	1639	54935	2.28983	2.30087e-10	5.87768e-09			FGF4	0.0649606	0.0290305	66	950	1375	45989	2.32365	5.86764e-09	1.49358e-07			FGF4	0.060241	0.0315595	10	156	188	5769	1.96706	0.0686282	0.531506			FGF4	0.0857143	0.0208469	3	32	32	1503	4.40332	0.0407916	0.346728			FGF4	0
FGF6	0.00879297	0.00938594	11	1240	531	56043	0.936263	1	1			FGF6	0.00787402	0.00947977	8	1008	449	46915	0.829268	0.742884	1			FGF6	0.0180723	0.00755414	3	163	45	5912	2.418	0.140283	0.635402			FGF6	0	0.0117264	0	35	18	1517	0	1	1			FGF6	0
FGFR1	0.0327738	0.0216707	41	1210	1226	55348	1.52971	0.0109399	0.071576			FGFR1	0.0305118	0.0218943	31	985	1037	46327	1.40599	0.0666206	0.27432			FGFR1	0.0421687	0.0235018	7	159	140	5817	1.82925	0.120457	0.61181			FGFR1	0.0857143	0.018241	3	32	28	1507	5.04576	0.0297656	0.32201			FGFR1	0
FGFR2	0.00639488	0.0046311	8	1243	262	56312	1.38331	0.394704	0.804496			FGFR2	0.00492126	0.00437041	5	1011	207	47157	1.12666	0.807132	1			FGFR2	0.0120482	0.00621118	2	164	37	5920	1.95122	0.285623	0.90382			FGFR2	0.0285714	0.00325733	1	34	5	1530						FGFR2	0
FGFR3	0.00159872	0.00415385	2	1249	235	56339	0.383892	0.255506	0.630708			FGFR3	0.0019685	0.00388481	2	1014	184	47180	0.505746	0.446785	0.91293			FGFR3	0	0.00604331	0	166	36	5921	0	0.625913	1			FGFR3	0	0.00521173	0	35	8	1527						FGFR3	0
FGFR4	0.0039968	0.00224485	5	1246	127	56447	1.78357	0.214436	0.582712			FGFR4	0.00295276	0.00228021	3	1013	108	47256	1.29582	0.50775	0.950938			FGFR4	0	0.00218231	0	166	13	5944	0	1	1			FGFR4	0.0285714	0.00325733	1	34	5	1530						FGFR4	0
FH	0.0039968	0.00397709	5	1246	225	56349	1.00498	1	1			FH	0.00295276	0.00388481	3	1013	184	47180	0.759367	1	1			FH	0.0060241	0.00587544	1	165	35	5922	1.02545	1	1			FH	0	0.00130293	0	35	2	1533						FH	0
FLCN	0.0103917	0.00770672	13	1238	436	56138	1.35205	0.254784	0.630708			FLCN	0.011811	0.00800186	12	1004	379	46985	1.48172	0.209589	0.578995			FLCN	0	0.00587544	0	166	35	5922	0	1	1			FLCN	0.0285714	0.00390879	1	34	6	1529						FLCN	0
FLT1	0.00479616	0.00197971	6	1245	112	56462	2.42952	0.0435943	0.200117			FLT1	0.00590551	0.00183684	6	1010	87	47277	3.2282	0.013764	0.0939981			FLT1	0	0.00302166	0	166	18	5939	0	1	1			FLT1	0	0.0019544	0	35	3	1532						FLT1	0
FLT3	0.0039968	0.0036766	5	1246	208	56366	1.08744	0.810781	1			FLT3	0.00393701	0.00346255	4	1012	164	47200	1.13757	0.783048	1			FLT3	0	0.00537183	0	166	32	5925	0	1	1			FLT3	0	0.00325733	0	35	5	1530						FLT3	0
FOXL2	0	0	0	1251	0	56574						FOXL2	0	0	0	1016	0	47364						FOXL2	0	0	0	166	0	5957						FOXL2	0	0	0	35	0	1535						FOXL2	0
FUBP1	0.00959233	0.00523209	12	1239	296	56278	1.84144	0.0465726	0.201337			FUBP1	0.00885827	0.00517271	9	1007	245	47119	1.71887	0.118433	0.42158			FUBP1	0.0120482	0.00604331	2	164	36	5921	2.00576	0.275488	0.90207			FUBP1	0	0.00325733	0	35	5	1530						FUBP1	0
GABRA6	0.00239808	0.0023509	3	1248	133	56441	1.02012	0.770657	1			GABRA6	0.00295276	0.0022591	3	1013	107	47257	1.30796	0.504166	0.950938			GABRA6	0	0.00302166	0	166	18	5939	0	1	1			GABRA6	0	0.0019544	0	35	3	1532						GABRA6	0
GATA3	0.00799361	0.00448969	10	1241	254	56320	1.78672	0.083982	0.317524			GATA3	0.00688976	0.00445486	7	1009	211	47153	1.55036	0.23183	0.630218			GATA3	0.0120482	0.00587544	2	164	35	5922	2.06341	0.265347	0.9014			GATA3	0.0285714	0.0019544	1	34	3	1532						GATA3	0
GATA4	0.00479616	0.00314632	6	1245	178	56396	1.5269	0.300103	0.714653			GATA4	0.00393701	0.00316696	4	1012	150	47214	1.24411	0.569031	0.993997			GATA4	0.0120482	0.00302166	2	164	18	5939	4.02371	0.100984	0.61181			GATA4	0	0.00130293	0	35	2	1533						GATA4	0
GATA6	0.0127898	0.00844911	16	1235	478	56096	1.5204	0.116667	0.39028			GATA6	0.0137795	0.0080652	14	1002	382	46982	1.71842	0.0520299	0.234974			GATA6	0.0060241	0.0100722	1	165	60	5897	0.595657	1	1			GATA6	0	0.0136808	0	35	21	1514	0	1	1			GATA6	0
GID4	0.00479616	0.00194436	6	1245	110	56464	2.47378	0.0406677	0.19139			GID4	0.00393701	0.00190018	4	1012	90	47274	2.07615	0.136086	0.464683			GID4	0.0060241	0.00251805	1	165	15	5942	2.40081	0.356163	0.906657			GID4	0.0285714	0.00260586	1	34	4	1531						GID4	0
GNA11	0	0.000318167	0	1251	18	56556	0	1	1			GNA11	0	0.000380035	0	1016	18	47346	0	1	1			GNA11	0	0	0	166	0	5957						GNA11	0	0	0	35	0	1535						GNA11	0
GNA13	0.000799361	0.000600983	1	1250	34	56540	1.33035	0.535009	0.945154			GNA13	0	0.000570053	0	1016	27	47337	0	1	1			GNA13	0.0060241	0.000839349	1	165	5	5952						GNA13	0	0.00130293	0	35	2	1533						GNA13	0
GNAQ	0	0.000335843	0	1251	19	56555	0	1	1			GNAQ	0	0.000295583	0	1016	14	47350	0	1	1			GNAQ	0	0.000671479	0	166	4	5953						GNAQ	0	0	0	35	0	1535						GNAQ	0
GNAS	0.0263789	0.0263549	33	1218	1491	55083	1.00094	1	1			GNAS	0.0295276	0.0250823	30	986	1188	46176	1.18262	0.361468	0.8234			GNAS	0.0180723	0.0302166	3	163	180	5777	0.590695	0.49014	1			GNAS	0	0.0345277	0	35	53	1482	0	0.629001	1			GNAS	0
GRM3	0.00479616	0.00266907	6	1245	151	56423	1.80078	0.158634	0.484524			GRM3	0.00393701	0.00263914	4	1012	125	47239	1.49372	0.351587	0.813589			GRM3	0.0060241	0.00218231	1	165	13	5944	2.7711	0.31969	0.906657			GRM3	0	0.00521173	0	35	8	1527						GRM3	0.333333
GSK3B	0	0.000229788	0	1251	13	56561	0	1	1			GSK3B	0	0.000190018	0	1016	9	47355						GSK3B	0	0.00016787	0	166	1	5956						GSK3B	0	0.00130293	0	35	2	1533						GSK3B	0
H3F3A	0	0.000300491	0	1251	17	56557	0	1	1			H3F3A	0	0.000337809	0	1016	16	47348	0	1	1			H3F3A	0	0	0	166	0	5957						H3F3A	0	0	0	35	0	1535						H3F3A	0
HGF	0.0639488	0.0211758	80	1171	1198	55376	3.1579	4.72317e-17	2.65442e-15			HGF	0.0629921	0.0208386	64	952	987	46377	3.15885	5.37722e-14	3.01124e-12			HGF	0.0843373	0.0260198	14	152	155	5802	3.44771	0.000177937	0.00730837			HGF	0.0285714	0.0208469	1	34	32	1503	1.38143	0.528469	1			HGF	0
HNF1A	0	0.00102521	0	1251	58	56516	0	0.639169	0.997814			HNF1A	0	0.00103454	0	1016	49	47315	0	0.628295	0.993997			HNF1A	0	0.000671479	0	166	4	5953						HNF1A	0	0.00130293	0	35	2	1533						HNF1A	0
HRAS	0	0.0036059	0	1251	204	56370	0	0.0254133	0.142823			HRAS	0	0.00350477	0	1016	166	47198	0	0.0539062	0.23584			HRAS	0	0.003861	0	166	23	5934	0	1	1			HRAS	0	0.00456026	0	35	7	1528						HRAS	0
HSD3B1	0.00159872	0.00113126	2	1249	64	56510	1.41388	0.655325	1			HSD3B1	0.000984252	0.00109788	1	1015	52	47312	0.8964	1	1			HSD3B1	0	0.000839349	0	166	5	5952						HSD3B1	0.0285714	0.00390879	1	34	6	1529						HSD3B1	0
IDH1	0.00479616	0.00678757	6	1245	384	56190	0.705196	0.486424	0.899244			IDH1	0.00590551	0.00700954	6	1010	332	47032	0.84156	0.849015	1			IDH1	0	0.00402887	0	166	24	5933	0	1	1			IDH1	0	0.00846906	0	35	13	1522	0	1	1			IDH1	0
IDH2	0.00239808	0.00282815	3	1248	160	56414	0.847566	1	1			IDH2	0.00295276	0.00280804	3	1013	133	47231	1.05169	0.764264	1			IDH2	0	0.00352526	0	166	21	5936	0	1	1			IDH2	0	0.00325733	0	35	5	1530						IDH2	0
IGF1R	0.00479616	0.00351752	6	1245	199	56375	1.36526	0.462198	0.871662			IGF1R	0.00393701	0.00346255	4	1012	164	47200	1.13757	0.783048	1			IGF1R	0.0060241	0.00436461	1	165	26	5931	1.38252	0.524649	1			IGF1R	0	0.00456026	0	35	7	1528						IGF1R	0
IKBKE	0.00239808	0.00383568	3	1248	217	56357	0.624302	0.63831	0.997814			IKBKE	0.0019685	0.0037159	2	1014	176	47188	0.528824	0.594943	0.993997			IKBKE	0.0060241	0.00419674	1	165	25	5932	1.43806	0.511345	1			IKBKE	0	0.00390879	0	35	6	1529						IKBKE	0
IKZF1	0.0103917	0.0046311	13	1238	262	56312	2.25695	0.00984514	0.0690145			IKZF1	0.00984252	0.00449709	10	1006	213	47151	2.20046	0.0289256	0.156943			IKZF1	0.0180723	0.00654692	3	163	39	5918	2.79283	0.104367	0.61181			IKZF1	0	0.00325733	0	35	5	1530						IKZF1	0
INPP4B	0.0143885	0.00945664	18	1233	535	56039	1.52914	0.0780332	0.308836			INPP4B	0.0108268	0.00950089	11	1005	450	46914	1.14108	0.622754	0.993997			INPP4B	0.0361446	0.0109115	6	160	65	5892	3.39923	0.0121392	0.186943			INPP4B	0.0285714	0.00651466	1	34	10	1525	4.48529	0.220264	0.87366			INPP4B	0
IRF2	0.00319744	0.00403012	4	1247	228	56346	0.792724	0.822263	1			IRF2	0.00393701	0.00424373	4	1012	201	47163	0.927438	1	1			IRF2	0	0.00369313	0	166	22	5935	0	1	1			IRF2	0	0.000651466	0	35	1	1534						IRF2	0
IRF4	0	0.000371195	0	1251	21	56553	0	1	1			IRF4	0	0.000337809	0	1016	16	47348	0	1	1			IRF4	0	0.000839349	0	166	5	5952						IRF4	0	0	0	35	0	1535						IRF4	0
IRS2	0.0039968	0.0050023	5	1246	283	56291	0.798187	0.838008	1			IRS2	0.00393701	0.00489823	4	1012	232	47132	0.802985	1	1			IRS2	0	0.00520396	0	166	31	5926	0	1	1			IRS2	0	0.00651466	0	35	10	1525	0	1	1			IRS2	0
JAK1	0.00159872	0.000954502	2	1249	54	56520	1.67601	0.342392	0.76908			JAK1	0.0019685	0.000886749	2	1014	42	47322	2.22232	0.235988	0.635353			JAK1	0	0.000839349	0	166	5	5952						JAK1	0	0.00325733	0	35	5	1530						JAK1	0
JAK2	0.0167866	0.0129035	21	1230	730	55844	1.30607	0.253202	0.630708			JAK2	0.0177165	0.0130057	18	998	616	46748	1.36875	0.206386	0.578995			JAK2	0.0120482	0.0135974	2	164	81	5876	0.884673	1	1			JAK2	0	0.00846906	0	35	13	1522	0	1	1			JAK2	0
JAK3	0.00239808	0.000972178	3	1248	55	56519	2.47024	0.130668	0.412557			JAK3	0.00295276	0.00105565	3	1013	50	47314	2.80241	0.100184	0.3691			JAK3	0	0.00016787	0	166	1	5956						JAK3	0	0.00130293	0	35	2	1533						JAK3	0
JUN	0.00639488	0.00275745	8	1243	156	56418	2.32762	0.026931	0.148384			JUN	0.00787402	0.0025758	8	1008	122	47242	3.07325	0.00632676	0.0510855			JUN	0	0.00352526	0	166	21	5936	0	1	1			JUN	0	0.00456026	0	35	7	1528						JUN	0
KDM5A	0.0239808	0.014565	30	1221	824	55750	1.66235	0.0120066	0.0766787			KDM5A	0.0216535	0.0146525	22	994	694	46670	1.48838	0.0853383	0.322902			KDM5A	0.0481928	0.0134296	8	158	80	5877	3.71962	0.00250886	0.064394			KDM5A	0	0.0156352	0	35	24	1511	0	1	1			KDM5A	0
KDM5C	0.0159872	0.0170573	20	1231	965	55609	0.936245	0.911812	1			KDM5C	0.0177165	0.0169327	18	998	802	46562	1.04713	0.805562	1			KDM5C	0.0120482	0.0182978	2	164	109	5848	0.654285	0.770797	1			KDM5C	0	0.0188925	0	35	29	1506	0	1	1			KDM5C	0
KDM6A	0.0127898	0.011348	16	1235	642	55932	1.1287	0.589168	0.993904			KDM6A	0.011811	0.0114855	12	1004	544	46820	1.02868	0.881239	1			KDM6A	0.0120482	0.0107437	2	164	64	5893	1.1229	0.699877	1			KDM6A	0.0285714	0.0110749	1	34	17	1518	2.6263	0.335056	0.906175			KDM6A	0
KDR	0.0383693	0.0139994	48	1203	792	55782	2.81025	1.86742e-09	3.74819e-08			KDR	0.0364173	0.0139557	37	979	661	46703	2.67031	3.81584e-07	7.63168e-06			KDR	0.060241	0.016787	10	156	100	5857	3.75449	0.000741727	0.024477			KDR	0.0285714	0.0123779	1	34	19	1516	2.34675	0.364719	0.943512			KDR	0
KEAP1	0.175859	0.172394	220	1031	9753	46821	1.02439	0.733618	1			KEAP1	0.163386	0.172937	166	850	8191	39173	0.933983	0.450313	0.91293			KEAP1	0.26506	0.21437	44	122	1277	4680	1.32175	0.125642	0.617515			KEAP1	0.114286	0.0840391	4	31	129	1406	1.40635	0.532152	1			KEAP1	0
KEL	0.0271783	0.0160851	34	1217	910	55664	1.70892	0.00444858	0.0328961			KEL	0.0275591	0.0158137	28	988	749	46615	1.76378	0.00736649	0.0557464			KEL	0.0301205	0.0199765	5	161	119	5838	1.52357	0.390524	0.949998			KEL	0	0.0143322	0	35	22	1513	0	1	1			KEL	0
KIT	0.0343725	0.0160675	43	1208	909	55665	2.17982	8.14619e-06	9.95251e-05			KIT	0.0314961	0.0160671	32	984	761	46603	1.99152	0.000609299	0.00609299			KIT	0.0542169	0.0188014	9	157	112	5845	2.99164	0.00535899	0.112539			KIT	0.0571429	0.0136808	2	33	21	1514	4.36941	0.0912093	0.471909			KIT	0
KLHL6	0	0.000901474	0	1251	51	56523	0	0.630218	0.997814			KLHL6	0	0.00101343	0	1016	48	47316	0	0.62807	0.993997			KLHL6	0	0.000335739	0	166	2	5955						KLHL6	0	0.000651466	0	35	1	1534						KLHL6	0
KMT2A	0	0.00127267	0	1251	72	56502	0	0.411286	0.804496			KMT2A	0	0.00118233	0	1016	56	47308	0	0.633848	0.993997			KMT2A	0	0.00184657	0	166	11	5946	0	1	1			KMT2A	0	0.0019544	0	35	3	1532						KMT2A	0
KMT2D	0.0383693	0.0308446	48	1203	1745	54829	1.25369	0.136892	0.427408			KMT2D	0.0433071	0.0312685	44	972	1481	45883	1.40244	0.0362495	0.178068			KMT2D	0.0180723	0.0285379	3	163	170	5787	0.626525	0.63199	1			KMT2D	0.0285714	0.0325733	1	34	50	1485	0.873529	1	1			KMT2D	0
KRAS	0.14948	0.43018	187	1064	24337	32237	0.232802	3.17246e-99	8.91461e-97			KRAS	0.159449	0.445739	162	854	21112	26252	0.235879	1.71458e-82	4.80083e-80			KRAS	0.10241	0.377371	17	149	2248	3709	0.188245	4.84626e-15	1.11949e-12			KRAS	0.142857	0.280782	5	30	431	1104	0.426914	0.0852556	0.461156			KRAS	0.333333
LTK	0.000799361	0.000406547	1	1250	23	56551	1.96699	0.40846	0.804496			LTK	0.000984252	0.000443375	1	1015	21	47343	2.22111	0.37314	0.835833			LTK	0	0.000335739	0	166	2	5955						LTK	0	0	0	35	0	1535						LTK	0
LYN	0.0103917	0.00979248	13	1238	554	56020	1.06183	0.771278	1			LYN	0.00787402	0.00950089	8	1008	450	46914	0.827407	0.742957	1			LYN	0.0240964	0.0135974	4	162	81	5876	1.79119	0.293654	0.906657			LYN	0.0285714	0.00846906	1	34	13	1522	3.44344	0.271642	0.87366			LYN	0
MAP2K1	0.0039968	0.0123378	5	1246	698	55876	0.321234	0.00386185	0.0293292			MAP2K1	0.00295276	0.0116122	3	1013	550	46814	0.252072	0.00638568	0.0510855			MAP2K1	0.0060241	0.019305	1	165	115	5842	0.307879	0.377864	0.938565			MAP2K1	0	0.00912052	0	35	14	1521	0	1	1			MAP2K1	0
MAP2K2	0	0.000671687	0	1251	38	56536	0	1	1			MAP2K2	0	0.000760071	0	1016	36	47328	0	1	1			MAP2K2	0	0.000335739	0	166	2	5955						MAP2K2	0	0	0	35	0	1535						MAP2K2	0
MAP2K4	0.00879297	0.00820165	11	1240	464	56110	1.07274	0.750929	1			MAP2K4	0.00590551	0.00817076	6	1010	387	46977	0.721114	0.593475	0.993997			MAP2K4	0.0120482	0.00906497	2	164	54	5903	1.33311	0.664431	1			MAP2K4	0.0571429	0.00781759	2	33	12	1523	7.69192	0.037151	0.346728			MAP2K4	0
MAP3K1	0.00799361	0.00585074	10	1241	331	56243	1.36921	0.344855	0.76908			MAP3K1	0.00787402	0.00591166	8	1008	280	47084	1.33458	0.40422	0.878718			MAP3K1	0.0120482	0.00705053	2	164	42	5915	1.71748	0.335963	0.906657			MAP3K1	0	0.00130293	0	35	2	1533						MAP3K1	0
MAP3K13	0.0039968	0.00521441	5	1246	295	56279	0.765555	0.692307	1			MAP3K13	0.00393701	0.00534161	4	1012	253	47111	0.736006	0.825073	1			MAP3K13	0.0060241	0.00537183	1	165	32	5925	1.12216	0.597243	1			MAP3K13	0	0.0019544	0	35	3	1532						MAP3K13	0
MCL1	0.0463629	0.0334252	58	1193	1891	54683	1.40588	0.0170941	0.106743			MCL1	0.0482283	0.0326408	49	967	1546	45818	1.50175	0.00963945	0.0674762			MCL1	0.0542169	0.0468357	9	157	279	5678	1.16663	0.578596	1			MCL1	0	0.0234528	0	35	36	1499	0	1	1			MCL1	0
MDM2	0.0639488	0.0362181	80	1171	2049	54525	1.81797	2.15509e-06	3.18727e-05			MDM2	0.0659449	0.0349633	67	949	1656	45708	1.94868	1.90239e-06	3.13334e-05			MDM2	0.0301205	0.0334061	5	161	199	5758	0.898592	1	1			MDM2	0.142857	0.0644951	5	30	99	1436	2.41751	0.0767633	0.456741			MDM2	0
MDM4	0.00639488	0.00638102	8	1243	361	56213	1.00219	1	1			MDM4	0.00688976	0.00639726	7	1009	303	47061	1.07752	0.840714	1			MDM4	0.0060241	0.00654692	1	165	39	5918	0.919658	1	1			MDM4	0	0.00325733	0	35	5	1530						MDM4	0
MED12	0.00159872	0.00141408	2	1249	80	56494	1.13078	0.698264	1			MED12	0.000984252	0.00130901	1	1015	62	47302	0.751661	1	1			MED12	0.0060241	0.00218231	1	165	13	5944	2.7711	0.31969	0.906657			MED12	0	0.0019544	0	35	3	1532						MED12	0
MEF2B	0	0.000441899	0	1251	25	56549	0	1	1			MEF2B	0	0.000380035	0	1016	18	47346	0	1	1			MEF2B	0	0.000671479	0	166	4	5953						MEF2B	0	0.00130293	0	35	2	1533						MEF2B	0
MEN1	0.00559552	0.00521441	7	1244	295	56279	1.0735	0.841065	1			MEN1	0.00393701	0.00517271	4	1012	245	47119	0.760168	0.823234	1			MEN1	0.0180723	0.00688266	3	163	41	5916	2.65569	0.115895	0.61181			MEN1	0	0.00130293	0	35	2	1533						MEN1	0
MERTK	0.000799361	0.000760066	1	1250	43	56531	1.05174	0.618146	0.997814			MERTK	0.000984252	0.000591166	1	1015	28	47336	1.66559	0.459725	0.91293			MERTK	0	0	0	166	0	5957						MERTK	0	0.00912052	0	35	14	1521	0	1	1			MERTK	0
MET	0.147882	0.0609821	185	1066	3450	53124	2.67231	3.10091e-27	2.90452e-25			MET	0.141732	0.0604256	144	872	2862	44502	2.56777	2.25489e-20	2.10456e-18			MET	0.156627	0.05674	26	140	338	5619	3.08736	4.19536e-06	0.000323043			MET	0.228571	0.0918567	8	27	141	1394	2.92934	0.0139031	0.236353			MET	0.666667
MITF	0.00479616	0.00327005	6	1245	185	56389	1.46894	0.313839	0.734906			MITF	0.00295276	0.00318808	3	1013	151	47213	0.925969	1	1			MITF	0.0180723	0.00318952	3	163	19	5938	5.75202	0.0206395	0.297745			MITF	0	0.00521173	0	35	8	1527						MITF	0
MKNK1	0	8.83798e-05	0	1251	5	56569						MKNK1	0	6.33392e-05	0	1016	3	47361						MKNK1	0	0.000335739	0	166	2	5955						MKNK1	0	0	0	35	0	1535						MKNK1	0
MLH1	0.00559552	0.0054442	7	1244	308	56266	1.02795	0.845691	1			MLH1	0.00590551	0.00534161	6	1010	253	47111	1.10619	0.666541	1			MLH1	0	0.00688266	0	166	41	5916	0	0.628671	1			MLH1	0.0285714	0.00325733	1	34	5	1530						MLH1	0
MPL	0.000799361	0.000795418	1	1250	45	56529	1.00496	1	1			MPL	0.000984252	0.000865636	1	1015	41	47323	1.13716	0.59008	0.993997			MPL	0	0.000503609	0	166	3	5954						MPL	0	0	0	35	0	1535						MPL	0
MRE11	0.00479616	0.00494927	6	1245	280	56294	0.968916	1	1			MRE11	0.00590551	0.00491935	6	1010	233	47131	1.20166	0.646098	0.993997			MRE11	0	0.00637905	0	166	38	5919	0	0.62625	1			MRE11	0	0.00260586	0	35	4	1531						MRE11	0
MSH2	0.0039968	0.00470181	5	1246	266	56308	0.849455	1	1			MSH2	0.00295276	0.00477156	3	1013	226	47138	0.617696	0.639436	0.993997			MSH2	0.0060241	0.00470035	1	165	28	5929	1.28333	0.550187	1			MSH2	0	0.00390879	0	35	6	1529						MSH2	0
MSH6	0.00719424	0.00620426	9	1242	351	56223	1.16072	0.585033	0.993904			MSH6	0.00688976	0.00639726	7	1009	303	47061	1.07752	0.840714	1			MSH6	0.0120482	0.00570757	2	164	34	5923	2.12446	0.255207	0.893224			MSH6	0	0.00325733	0	35	5	1530						MSH6	0
MST1R	0.000799361	0.000866122	1	1250	49	56525	0.922857	1	1			MST1R	0.000984252	0.000865636	1	1015	41	47323	1.13716	0.59008	0.993997			MST1R	0	0.00100722	0	166	6	5951						MST1R	0	0.000651466	0	35	1	1534						MST1R	0
MTOR	0.00639488	0.00394174	8	1243	223	56351	1.62636	0.169187	0.505761			MTOR	0.00787402	0.00394815	8	1008	187	47177	2.00225	0.0704755	0.285988			MTOR	0	0.003861	0	166	23	5934	0	1	1			MTOR	0	0.00325733	0	35	5	1530						MTOR	0
MUTYH	0.0151878	0.0181886	19	1232	1029	55545	0.832477	0.519417	0.936416			MUTYH	0.0177165	0.0185584	18	998	879	46485	0.953819	1	1			MUTYH	0.0060241	0.00856136	1	165	51	5906	0.701842	1	1			MUTYH	0	0.0403909	0	35	62	1473	0	0.397608	0.966499			MUTYH	0
MYB	0.00159872	0.000972178	2	1249	55	56519	1.64551	0.350267	0.775001			MYB	0.0019685	0.00103454	2	1014	49	47315	1.90456	0.290622	0.720125			MYB	0	0.000839349	0	166	5	5952						MYB	0	0	0	35	0	1535						MYB	0
MYC	0.121503	0.0798423	152	1099	4517	52057	1.59395	5.47735e-07	8.55076e-06			MYC	0.123031	0.0779495	125	891	3692	43672	1.65949	9.04563e-07	1.58298e-05			MYC	0.114458	0.102736	19	147	612	5345	1.12884	0.604504	1			MYC	0.0857143	0.0684039	3	32	105	1430	1.27679	0.729674	1			MYC	0
MYCL	0.00559552	0.00733553	7	1244	415	56159	0.761463	0.613336	0.997814			MYCL	0.00688976	0.00728401	7	1009	345	47019	0.945499	1	1			MYCL	0	0.00856136	0	166	51	5906	0	0.404341	0.955988			MYCL	0	0.00586319	0	35	9	1526						MYCL	0
MYCN	0.0103917	0.00540885	13	1238	306	56268	1.93091	0.0302132	0.160187			MYCN	0.0108268	0.00496157	11	1005	235	47129	2.19506	0.0209697	0.123839			MYCN	0.0060241	0.00788988	1	165	47	5910	0.762089	1	1			MYCN	0	0.00781759	0	35	12	1523	0	1	1			MYCN	0
MYD88	0.00159872	0.00311097	2	1249	176	56398	0.51312	0.598822	0.99602			MYD88	0.0019685	0.00342032	2	1014	162	47202	0.574695	0.590687	0.993997			MYD88	0	0.00100722	0	166	6	5951						MYD88	0	0.00456026	0	35	7	1528						MYD88	0
NBN	0.00959233	0.00942129	12	1239	533	56041	1.01833	0.882205	1			NBN	0.0108268	0.00985981	11	1005	467	46897	1.09914	0.746781	1			NBN	0.0060241	0.00906497	1	165	54	5903	0.662514	1	1			NBN	0	0.0019544	0	35	3	1532						NBN	0
NF1	0.111111	0.083731	139	1112	4737	51837	1.36788	0.000968658	0.00850603			NF1	0.110236	0.0827633	112	904	3920	43444	1.37307	0.00278831	0.0251847			NF1	0.120482	0.0990431	20	146	590	5367	1.24611	0.357168	0.906657			NF1	0.0857143	0.0690554	3	32	106	1429	1.26386	0.730837	1			NF1	0.333333
NF2	0.0191847	0.0187012	24	1227	1058	55516	1.02636	0.833183	1			NF2	0.0187008	0.0180517	19	997	855	46509	1.03664	0.811941	1			NF2	0.0240964	0.0224945	4	162	134	5823	1.07297	0.789526	1			NF2	0	0.0149837	0	35	23	1512	0	1	1			NF2	0
NFE2L2	0.0207834	0.0214233	26	1225	1212	55362	0.969497	1	1			NFE2L2	0.0206693	0.0217887	21	995	1032	46332	0.94754	0.913452	1			NFE2L2	0.0240964	0.0211516	4	162	126	5831	1.14266	0.780888	1			NFE2L2	0	0.0117264	0	35	18	1517	0	1	1			NFE2L2	0
NFKBIA	0.0895284	0.058313	112	1139	3299	53275	1.58794	1.49443e-05	0.000174973			NFKBIA	0.0895669	0.0580399	91	925	2749	44615	1.59664	6.5234e-05	0.000761063			NFKBIA	0.108434	0.063119	18	148	376	5581	1.80524	0.0244898	0.297745			NFKBIA	0.0571429	0.0605863	2	33	93	1442	0.93972	1	1			NFKBIA	0.333333
NKX2-1	0.105516	0.0704387	132	1119	3985	52589	1.55672	6.27945e-06	8.40251e-05			NKX2-1	0.105315	0.0693354	107	909	3284	44080	1.58	2.90759e-05	0.000353967			NKX2-1	0.126506	0.0857814	21	145	511	5446	1.5435	0.0696144	0.531506			NKX2-1	0.0571429	0.0664495	2	33	102	1433	0.851456	1	1			NKX2-1	0.333333
NOTCH1	0.0247802	0.0188956	31	1220	1069	55505	1.31934	0.141484	0.43689			NOTCH1	0.0246063	0.0196352	25	991	930	46434	1.25956	0.253314	0.662877			NOTCH1	0.0240964	0.015444	4	162	92	5865	1.57407	0.332596	0.906657			NOTCH1	0	0.0162866	0	35	25	1510	0	1	1			NOTCH1	0.333333
NOTCH2	0.0127898	0.0123201	16	1235	697	55877	1.03861	0.796132	1			NOTCH2	0.0127953	0.0118444	13	1003	561	46803	1.08132	0.768349	1			NOTCH2	0.0180723	0.0162834	3	163	97	5860	1.11188	0.75279	1			NOTCH2	0	0.0130293	0	35	20	1515	0	1	1			NOTCH2	0
NOTCH3	0.0143885	0.0127267	18	1233	720	55854	1.13248	0.608848	0.997814			NOTCH3	0.015748	0.0136602	16	1000	647	46717	1.15529	0.583358	0.993997			NOTCH3	0.0120482	0.00839349	2	164	50	5907	1.44073	0.652083	1			NOTCH3	0	0.00651466	0	35	10	1525	0	1	1			NOTCH3	0
NPM1	0.000799361	0.00167922	1	1250	95	56479	0.475613	0.726655	1			NPM1	0.000984252	0.00160459	1	1015	76	47288	0.613015	1	1			NPM1	0	0.00201444	0	166	12	5945	0	1	1			NPM1	0	0.0019544	0	35	3	1532						NPM1	0
NRAS	0.00639488	0.0129742	8	1243	734	55840	0.48963	0.0408663	0.19139			NRAS	0.00688976	0.0128579	7	1009	609	46755	0.53262	0.116985	0.42158			NRAS	0.0060241	0.0141011	1	165	84	5873	0.423737	0.730395	1			NRAS	0	0.0130293	0	35	20	1515	0	1	1			NRAS	0
NTRK1	0.0215827	0.01331	27	1224	753	55821	1.63525	0.0177455	0.108402			NTRK1	0.0206693	0.0133857	21	995	634	46730	1.55562	0.0537204	0.23584			NTRK1	0.0301205	0.0159476	5	161	95	5862	1.91631	0.197027	0.784651			NTRK1	0.0285714	0.00716612	1	34	11	1524	4.07487	0.237769	0.87366			NTRK1	0
NTRK2	0.000799361	0.000689363	1	1250	39	56535	1.15969	0.583207	0.993904			NTRK2	0	0.000654506	0	1016	31	47333	0	1	1			NTRK2	0.0060241	0.00100722	1	165	6	5951						NTRK2	0	0	0	35	0	1535						NTRK2	0
NTRK3	0.00479616	0.0027928	6	1245	158	56416	1.72079	0.173901	0.509022			NTRK3	0.00590551	0.00268136	6	1010	127	47237	2.20957	0.0622128	0.259994			NTRK3	0	0.00402887	0	166	24	5933	0	1	1			NTRK3	0	0	0	35	0	1535						NTRK3	0
PALB2	0.00959233	0.00661081	12	1239	374	56200	1.45537	0.214085	0.582712			PALB2	0.00885827	0.00665062	9	1007	315	47049	1.33491	0.333112	0.783793			PALB2	0.0120482	0.00654692	2	164	39	5918	1.85053	0.305844	0.906657			PALB2	0.0285714	0.00456026	1	34	7	1528						PALB2	0
PARP1	0.00719424	0.00436596	9	1242	247	56327	1.6525	0.130564	0.412557			PARP1	0.00590551	0.00426484	6	1010	202	47162	1.38698	0.458664	0.91293			PARP1	0.0180723	0.0055397	3	163	33	5924	3.30396	0.0728371	0.531506			PARP1	0	0.00325733	0	35	5	1530						PARP1	0
PARP2	0	7.07039e-05	0	1251	4	56570						PARP2	0	8.44523e-05	0	1016	4	47360						PARP2	0	0	0	166	0	5957						PARP2	0	0	0	35	0	1535						PARP2	0
PARP3	0	0.000123732	0	1251	7	56567						PARP3	0	0.000105565	0	1016	5	47359						PARP3	0	0.00016787	0	166	1	5956						PARP3	0	0.000651466	0	35	1	1534						PARP3	0
PAX5	0.011191	0.00634567	14	1237	359	56215	1.77221	0.0463262	0.201337			PAX5	0.00984252	0.00612279	10	1006	290	47074	1.61356	0.150916	0.497135			PAX5	0.0180723	0.00906497	3	163	54	5903	2.01193	0.200409	0.784651			PAX5	0	0.00390879	0	35	6	1529						PAX5	0
PBRM1	0.0295763	0.0247463	37	1214	1400	55174	1.20113	0.270045	0.648853			PBRM1	0.0246063	0.0250823	25	991	1188	46176	0.980542	1	1			PBRM1	0.0542169	0.0258519	9	157	154	5803	2.1601	0.0431519	0.415337			PBRM1	0.0857143	0.0162866	3	32	25	1510	5.6625	0.022705	0.278612			PBRM1	0
PDCD1LG2	0.0103917	0.0078658	13	1238	445	56129	1.32449	0.329153	0.758131			PDCD1LG2	0.00984252	0.00766405	10	1006	363	47001	1.28707	0.366991	0.828689			PDCD1LG2	0.0180723	0.00956857	3	163	57	5900	1.90507	0.221667	0.853418			PDCD1LG2	0	0.00521173	0	35	8	1527						PDCD1LG2	0
PDGFRA	0.0335731	0.0123378	42	1209	698	55876	2.78095	2.29529e-08	4.0311e-07			PDGFRA	0.0314961	0.0124145	32	984	588	46776	2.58703	5.7545e-06	8.48032e-05			PDGFRA	0.060241	0.0139332	10	156	83	5874	4.53661	0.000189828	0.00730837			PDGFRA	0	0.0123779	0	35	19	1516	0	1	1			PDGFRA	0
PDGFRB	0.000799361	0.00189133	1	1250	107	56467	0.422183	0.733608	1			PDGFRB	0.000984252	0.00179461	1	1015	85	47279	0.548003	1	1			PDGFRB	0	0.00302166	0	166	18	5939	0	1	1			PDGFRB	0	0.00130293	0	35	2	1533						PDGFRB	0
PDK1	0	0.000123732	0	1251	7	56567						PDK1	0	0.000126678	0	1016	6	47358						PDK1	0	0	0	166	0	5957						PDK1	0	0.000651466	0	35	1	1534						PDK1	0
PIK3C2B	0.00799361	0.00692898	10	1241	392	56182	1.15489	0.604032	0.997814			PIK3C2B	0.00885827	0.00696732	9	1007	330	47034	1.27383	0.443491	0.91293			PIK3C2B	0.0060241	0.00688266	1	165	41	5916	0.874501	1	1			PIK3C2B	0	0.00521173	0	35	8	1527						PIK3C2B	0
PIK3C2G	0.00159872	0.0018383	2	1249	104	56470	0.869465	1	1			PIK3C2G	0.0019685	0.00158348	2	1014	75	47289	1.24363	0.677654	1			PIK3C2G	0	0.00335739	0	166	20	5937	0	1	1			PIK3C2G	0	0.00260586	0	35	4	1531						PIK3C2G	0
PIK3CA	0.0559552	0.0606816	70	1181	3433	53141	0.917496	0.548791	0.957828			PIK3CA	0.0590551	0.0614813	60	956	2912	44452	0.958061	0.791951	1			PIK3CA	0.0421687	0.0550613	7	159	328	5629	0.755541	0.603314	1			PIK3CA	0.0571429	0.0501629	2	33	77	1458	1.14758	0.694781	1			PIK3CA	0
PIK3CB	0.00719424	0.00560328	9	1242	317	56257	1.28599	0.440577	0.842192			PIK3CB	0.00885827	0.00561608	9	1007	266	47098	1.58246	0.197753	0.570834			PIK3CB	0	0.00604331	0	166	36	5921	0	0.625913	1			PIK3CB	0	0.00390879	0	35	6	1529						PIK3CB	0
PIK3R1	0.00799361	0.00678757	10	1241	384	56190	1.17911	0.59903	0.99602			PIK3R1	0.00590551	0.00681953	6	1010	323	47041	0.865175	1	1			PIK3R1	0.0120482	0.00738627	2	164	44	5913	1.63886	0.355833	0.906657			PIK3R1	0.0285714	0.00521173	1	34	8	1527						PIK3R1	0.333333
PMS2	0.00479616	0.00441899	6	1245	250	56324	1.08576	0.827299	1			PMS2	0.00492126	0.00422262	5	1011	200	47164	1.16627	0.624343	0.993997			PMS2	0.0060241	0.00637905	1	165	38	5919	0.944019	1	1			PMS2	0	0.00521173	0	35	8	1527						PMS2	0
POLD1	0.00239808	0.000600983	3	1248	34	56540	3.99745	0.0455364	0.201337			POLD1	0.00295276	0.000612279	3	1013	29	47335	4.83388	0.0291466	0.156943			POLD1	0	0.000671479	0	166	4	5953						POLD1	0	0.000651466	0	35	1	1534						POLD1	0
POLE	0.00159872	0.00091915	2	1249	52	56522	1.74053	0.326552	0.758131			POLE	0.0019685	0.00101343	2	1014	48	47316	1.94428	0.282824	0.719847			POLE	0	0.000503609	0	166	3	5954						POLE	0	0	0	35	0	1535						POLE	0
PPARG	0	5.30279e-05	0	1251	3	56571						PPARG	0	6.33392e-05	0	1016	3	47361						PPARG	0	0	0	166	0	5957						PPARG	0	0	0	35	0	1535						PPARG	0
PPP2R1A	0.00239808	0.00125499	3	1248	71	56503	1.91302	0.215666	0.582712			PPP2R1A	0.0019685	0.00135124	2	1014	64	47300	1.45772	0.404838	0.878718			PPP2R1A	0.0060241	0.000839349	1	165	5	5952						PPP2R1A	0	0.000651466	0	35	1	1534						PPP2R1A	0
PRDM1	0.00559552	0.00281048	7	1244	159	56415	1.99653	0.0964677	0.347531			PRDM1	0.00590551	0.00253357	6	1010	120	47244	2.33881	0.0503512	0.23112			PRDM1	0.0060241	0.00520396	1	165	31	5926	1.15855	0.585959	1			PRDM1	0	0.00260586	0	35	4	1531						PRDM1	0
PRKAR1A	0.00239808	0.00173224	3	1248	98	56476	1.3853	0.483446	0.899244			PRKAR1A	0.000984252	0.00181573	1	1015	86	47278	0.54162	1	1			PRKAR1A	0.0060241	0.00134296	1	165	8	5949						PRKAR1A	0.0285714	0.0019544	1	34	3	1532						PRKAR1A	0
PRKCI	0.0231815	0.0175346	29	1222	992	55582	1.32969	0.12895	0.412557			PRKCI	0.0265748	0.0176294	27	989	835	46529	1.52126	0.0405476	0.192429			PRKCI	0.0060241	0.0184657	1	165	110	5847	0.322149	0.373382	0.937514			PRKCI	0	0.0110749	0	35	17	1518	0	1	1			PRKCI	0
PRKN	0.0151878	0.00982784	19	1232	556	56018	1.5538	0.0808984	0.313004			PRKN	0.0167323	0.0101976	17	999	483	46881	1.65171	0.0568415	0.244589			PRKN	0	0.00923284	0	166	55	5902	0	0.405571	0.955988			PRKN	0.0571429	0.00586319	2	33	9	1526	10.2761	0.0234127	0.278612			PRKN	0
PTCH1	0.00719424	0.00648708	9	1242	367	56207	1.1098	0.72012	1			PTCH1	0.00492126	0.00637615	5	1011	302	47062	0.770695	0.839935	1			PTCH1	0.0180723	0.00705053	3	163	42	5915	2.59202	0.121832	0.61181			PTCH1	0.0285714	0.00781759	1	34	12	1523	3.73284	0.254893	0.87366			PTCH1	0
PTEN	0.0175859	0.0334429	22	1229	1892	54682	0.517361	0.00101127	0.0086111			PTEN	0.0177165	0.0331898	18	998	1572	45792	0.525387	0.00426666	0.0362019			PTEN	0.0120482	0.036092	2	164	215	5742	0.325695	0.131328	0.625849			PTEN	0.0285714	0.0325733	1	34	50	1485	0.873529	1	1			PTEN	0
PTPN11	0.00719424	0.00542652	9	1242	307	56267	1.32812	0.432462	0.838081			PTPN11	0.00787402	0.0053205	8	1008	252	47112	1.48375	0.271075	0.702786			PTPN11	0	0.0072184	0	166	43	5914	0	0.631403	1			PTPN11	0.0285714	0.00260586	1	34	4	1531						PTPN11	0
QKI	0.000799361	0.00273977	1	1250	155	56419	0.291195	0.270163	0.648853			QKI	0.000984252	0.00285027	1	1015	135	47229	0.344674	0.538206	0.989359			QKI	0	0.00201444	0	166	12	5945	0	1	1			QKI	0	0.0019544	0	35	3	1532						QKI	0
RAC1	0	0.00113126	0	1251	64	56510	0	0.65082	1			RAC1	0	0.00120345	0	1016	57	47307	0	0.635137	0.993997			RAC1	0	0.00100722	0	166	6	5951						RAC1	0	0	0	35	0	1535						RAC1	0
RAD51	0.00239808	0.00111359	3	1248	63	56511	2.15625	0.17164	0.507694			RAD51	0.000984252	0.000992315	1	1015	47	47317	0.991867	1	1			RAD51	0.0060241	0.00251805	1	165	15	5942	2.40081	0.356163	0.906657			RAD51	0	0.000651466	0	35	1	1534						RAD51	0
RAD51B	0.00479616	0.00217414	6	1245	123	56451	2.21181	0.0620081	0.256239			RAD51B	0.00590551	0.00228021	6	1010	108	47256	2.59934	0.0334905	0.173654			RAD51B	0	0.00184657	0	166	11	5946	0	1	1			RAD51B	0	0.000651466	0	35	1	1534						RAD51B	0
RAD51C	0.00159872	0.0027928	2	1249	158	56416	0.571759	0.590683	0.993904			RAD51C	0	0.00280804	0	1016	133	47231	0	0.121421	0.424973			RAD51C	0.0060241	0.00251805	1	165	15	5942	2.40081	0.356163	0.906657			RAD51C	0	0.00325733	0	35	5	1530						RAD51C	0
RAD51D	0.00239808	0.00261604	3	1248	148	56426	0.916483	1	1			RAD51D	0.00295276	0.0025758	3	1013	122	47242	1.14678	0.748608	1			RAD51D	0	0.00251805	0	166	15	5942	0	1	1			RAD51D	0	0.00586319	0	35	9	1526						RAD51D	0
RAD52	0	5.30279e-05	0	1251	3	56571						RAD52	0	6.33392e-05	0	1016	3	47361						RAD52	0	0	0	166	0	5957						RAD52	0	0	0	35	0	1535						RAD52	0
RAD54L	0.0039968	0.00282815	5	1246	160	56414	1.41488	0.412268	0.804496			RAD54L	0.00295276	0.0025758	3	1013	122	47242	1.14678	0.748608	1			RAD54L	0.0120482	0.00335739	2	164	20	5937	3.62012	0.118606	0.61181			RAD54L	0	0.00651466	0	35	10	1525	0	1	1			RAD54L	0
RAF1	0.00719424	0.00661081	9	1242	374	56200	1.08889	0.723872	1			RAF1	0.00688976	0.00637615	7	1009	302	47062	1.08111	0.840444	1			RAF1	0.0060241	0.00923284	1	165	55	5902	0.650358	1	1			RAF1	0	0.00325733	0	35	5	1530						RAF1	0
RARA	0	0.000866122	0	1251	49	56525	0	0.628832	0.997814			RARA	0	0.000844523	0	1016	40	47324	0	1	1			RARA	0	0.00100722	0	166	6	5951						RARA	0	0.000651466	0	35	1	1534						RARA	0
RB1	0.0551559	0.0742214	69	1182	4199	52375	0.728131	0.0100697	0.0690145			RB1	0.0501969	0.0742758	51	965	3518	43846	0.658684	0.0028927	0.0253111			RB1	0.0662651	0.0765486	11	155	456	5501	0.856126	0.766472	1			RB1	0.114286	0.0736156	4	31	113	1422	1.62375	0.32558	0.906175			RB1	0
RBM10	0.0983213	0.0817337	123	1128	4624	51950	1.22508	0.0371982	0.19139			RBM10	0.100394	0.0876404	102	914	4151	43213	1.16176	0.161282	0.523994			RBM10	0.0903614	0.0480107	15	151	286	5671	1.96974	0.0260801	0.301225			RBM10	0.114286	0.0508143	4	31	78	1457	2.41026	0.105769	0.524439			RBM10	0.333333
REL	0.0039968	0.00263372	5	1246	149	56425	1.51963	0.393073	0.804496			REL	0.00492126	0.00270247	5	1011	128	47236	1.82508	0.208185	0.578995			REL	0	0.00235018	0	166	14	5943	0	1	1			REL	0	0.00130293	0	35	2	1533						REL	0
RET	0.0151878	0.0174462	19	1232	987	55587	0.868558	0.661083	1			RET	0.0167323	0.0159404	17	999	755	46609	1.05052	0.799773	1			RET	0.0060241	0.0172906	1	165	103	5854	0.344454	0.532423	1			RET	0.0285714	0.0456026	1	34	70	1465	0.615546	1	1			RET	0
RICTOR	0.106315	0.05073	133	1118	2870	53704	2.22605	6.66996e-15	3.12376e-13			RICTOR	0.104331	0.0515793	106	910	2443	44921	2.14186	3.23547e-11	1.13241e-09			RICTOR	0.108434	0.0518717	18	148	309	5648	2.22304	0.00412244	0.0952284			RICTOR	0.171429	0.0423453	6	29	65	1470	4.67905	0.0039576	0.117739			RICTOR	0.333333
RNF43	0.00159872	0.00600983	2	1249	340	56234	0.264842	0.0386761	0.19139			RNF43	0.0019685	0.00601723	2	1014	285	47079	0.325818	0.141389	0.476975			RNF43	0	0.00654692	0	166	39	5918	0	0.626815	1			RNF43	0	0.00586319	0	35	9	1526						RNF43	0
ROS1	0.00719424	0.0114187	9	1242	646	55928	0.627361	0.221103	0.591713			ROS1	0.00688976	0.00981758	7	1009	465	46899	0.699709	0.421216	0.89349			ROS1	0	0.0127581	0	166	76	5881	0	0.272604	0.90207			ROS1	0	0.0371336	0	35	57	1478	0	0.63562	1			ROS1	0
RPTOR	0.00239808	0.00302259	3	1248	171	56403	0.79289	1	1			RPTOR	0.00295276	0.00299806	3	1013	142	47222	0.984845	1	1			RPTOR	0	0.00335739	0	166	20	5937	0	1	1			RPTOR	0	0.00260586	0	35	4	1531						RPTOR	0
RSPO2	0	5.30279e-05	0	1251	3	56571						RSPO2	0	4.22262e-05	0	1016	2	47362						RSPO2	0	0.00016787	0	166	1	5956						RSPO2	0	0	0	35	0	1535						RSPO2	0
SDHA	0.00479616	0.00475483	6	1245	269	56305	1.00873	0.836559	1			SDHA	0.00492126	0.00458154	5	1011	217	47147	1.07452	0.812214	1			SDHA	0.0060241	0.00671479	1	165	40	5917	0.896515	1	1			SDHA	0	0.00586319	0	35	9	1526						SDHA	0
SDHB	0.000799361	0.00107823	1	1250	61	56513	0.741154	1	1			SDHB	0	0.00105565	0	1016	50	47314	0	0.628675	0.993997			SDHB	0.0060241	0.00117509	1	165	7	5950						SDHB	0	0.0019544	0	35	3	1532						SDHB	0
SDHC	0.00239808	0.00137873	3	1248	78	56496	1.74112	0.255874	0.630708			SDHC	0.00295276	0.00139346	3	1013	66	47298	2.12232	0.176909	0.549598			SDHC	0	0.00134296	0	166	8	5949						SDHC	0	0.000651466	0	35	1	1534						SDHC	0
SDHD	0.00239808	0.000777742	3	1248	44	56530	3.0884	0.0813141	0.313004			SDHD	0.00295276	0.000696732	3	1013	33	47331	4.2476	0.0394674	0.190532			SDHD	0	0.00117509	0	166	7	5950						SDHD	0	0.00130293	0	35	2	1533						SDHD	0
SETD2	0.0271783	0.0372963	34	1217	2110	54464	0.721133	0.0687761	0.280088			SETD2	0.0246063	0.0372435	25	991	1764	45600	0.652128	0.0351493	0.176859			SETD2	0.0421687	0.0320631	7	159	191	5766	1.32905	0.498839	1			SETD2	0.0285714	0.0508143	1	34	78	1457	0.549397	1	1			SETD2	0
SF3B1	0.00879297	0.0146003	11	1240	826	55748	0.598715	0.0934632	0.34108			SF3B1	0.00885827	0.0155181	9	1007	735	46629	0.566998	0.0933141	0.348372			SF3B1	0.0120482	0.00973644	2	164	58	5899	1.24033	0.678017	1			SF3B1	0	0.0117264	0	35	18	1517	0	1	1			SF3B1	0
SMAD2	0.00719424	0.00433061	9	1242	245	56329	1.66605	0.127801	0.412557			SMAD2	0.00787402	0.0042015	8	1008	199	47165	1.88103	0.0842237	0.322902			SMAD2	0.0060241	0.00570757	1	165	34	5923	1.05579	0.618902	1			SMAD2	0	0.00325733	0	35	5	1530						SMAD2	0
SMAD4	0.0223821	0.0303673	28	1223	1718	54856	0.731026	0.111969	0.379076			SMAD4	0.023622	0.0294739	24	992	1396	45968	0.796654	0.302044	0.731767			SMAD4	0.0240964	0.0337418	4	162	201	5756	0.707082	0.662035	1			SMAD4	0	0.0449511	0	35	69	1466	0	0.400375	0.966499			SMAD4	0
SMARCA4	0.110312	0.0909075	138	1113	5143	51431	1.23992	0.0223117	0.130617			SMARCA4	0.106299	0.094291	108	908	4466	42898	1.1425	0.193471	0.564289			SMARCA4	0.126506	0.0859493	21	145	512	5445	1.54021	0.0701307	0.531506			SMARCA4	0.257143	0.0508143	9	26	78	1457	6.46598	7.00674e-05	0.00833802			SMARCA4	0
SMARCB1	0.00239808	0.00459575	3	1248	260	56314	0.520655	0.389693	0.804496			SMARCB1	0.0019685	0.0046871	2	1014	222	47142	0.418839	0.342049	0.798113			SMARCB1	0	0.00402887	0	166	24	5933	0	1	1			SMARCB1	0.0285714	0.00521173	1	34	8	1527						SMARCB1	0
SMO	0.0039968	0.00148478	5	1246	84	56490	2.69864	0.0441539	0.200117			SMO	0.00295276	0.00152014	3	1013	72	47292	1.94521	0.208944	0.578995			SMO	0.0060241	0.00184657	1	165	11	5946	3.27603	0.281165	0.90207			SMO	0	0	0	35	0	1535						SMO	0
SNCAIP	0	0.000477251	0	1251	27	56547	0	1	1			SNCAIP	0	0.000527827	0	1016	25	47339	0	1	1			SNCAIP	0	0.00016787	0	166	1	5956						SNCAIP	0	0	0	35	0	1535						SNCAIP	0
SOCS1	0	0.000565631	0	1251	32	56542	0	1	1			SOCS1	0	0.000591166	0	1016	28	47336	0	1	1			SOCS1	0	0.000503609	0	166	3	5954						SOCS1	0	0	0	35	0	1535						SOCS1	0
SOX2	0.0191847	0.0147418	24	1227	834	55740	1.30728	0.192746	0.552671			SOX2	0.019685	0.015497	20	996	734	46630	1.27567	0.303161	0.731767			SOX2	0.0180723	0.0127581	3	163	76	5881	1.4242	0.47477	1			SOX2	0.0285714	0.00716612	1	34	11	1524	4.07487	0.237769	0.87366			SOX2	0
SOX9	0.00159872	0.00369428	2	1249	209	56365	0.431848	0.337808	0.765517			SOX9	0.0019685	0.00356811	2	1014	169	47195	0.550809	0.5917	0.993997			SOX9	0	0.00453248	0	166	27	5930	0	1	1			SOX9	0	0.00586319	0	35	9	1526						SOX9	0
SPEN	0.0103917	0.00804256	13	1238	455	56119	1.29515	0.336442	0.765517			SPEN	0.00885827	0.00751626	9	1007	356	47008	1.18014	0.580041	0.993997			SPEN	0.0240964	0.011583	4	162	69	5888	2.107	0.135465	0.625849			SPEN	0	0.00716612	0	35	11	1524	0	1	1			SPEN	0
SPOP	0.000799361	0.00231555	1	1250	131	56443	0.34469	0.538166	0.945154			SPOP	0	0.00240689	0	1016	114	47250	0	0.181456	0.552257			SPOP	0.0060241	0.00151083	1	165	9	5948	4.00539	0.240471	0.876408			SPOP	0	0.00325733	0	35	5	1530						SPOP	0
SRC	0.00479616	0.0040478	6	1245	229	56345	1.18577	0.648724	1			SRC	0.00492126	0.00409594	5	1011	194	47170	1.20249	0.615871	0.993997			SRC	0.0060241	0.00419674	1	165	25	5932	1.43806	0.511345	1			SRC	0	0.00260586	0	35	4	1531						SRC	0
STAG2	0.011191	0.0106763	14	1237	604	55970	1.04876	0.781234	1			STAG2	0.011811	0.0109155	12	1004	517	46847	1.08303	0.759122	1			STAG2	0.0120482	0.0107437	2	164	64	5893	1.1229	0.699877	1			STAG2	0	0.00912052	0	35	14	1521	0	1	1			STAG2	0
STAT3	0.00799361	0.00288118	10	1241	163	56411	2.78872	0.00464616	0.0334762			STAT3	0.00984252	0.00301917	10	1006	143	47221	3.28247	0.00154399	0.0144106			STAT3	0	0.00184657	0	166	11	5946	0	1	1			STAT3	0	0.0019544	0	35	3	1532						STAT3	0
STK11	0.146283	0.224573	183	1068	12705	43869	0.591647	6.85295e-12	2.4071e-10			STK11	0.140748	0.228359	143	873	10816	36548	0.553501	4.35355e-12	1.74142e-10			STK11	0.180723	0.256001	30	136	1525	4432	0.64108	0.0296946	0.326641			STK11	0.142857	0.104235	5	30	160	1375	1.43229	0.406092	0.966499			STK11	0
SUFU	0.00239808	0.0022095	3	1248	125	56449	1.08556	0.758082	1			SUFU	0	0.00219576	0	1016	104	47260	0	0.285368	0.719847			SUFU	0.0180723	0.00218231	3	163	13	5944	8.41529	0.00845065	0.139436			SUFU	0	0.00325733	0	35	5	1530						SUFU	0
SYK	0	0.000159084	0	1251	9	56565						SYK	0	0.000168905	0	1016	8	47356						SYK	0	0.00016787	0	166	1	5956						SYK	0	0	0	35	0	1535						SYK	0
TBX3	0.00959233	0.00744158	12	1239	421	56153	1.29182	0.402873	0.804496			TBX3	0.00787402	0.00741069	8	1008	351	47013	1.06302	0.852038	1			TBX3	0.0180723	0.00990431	3	163	59	5898	1.83987	0.236084	0.876408			TBX3	0.0285714	0.00456026	1	34	7	1528						TBX3	0
TEK	0.00159872	0.000600983	2	1249	34	56540	2.66284	0.182705	0.529279			TEK	0	0.000612279	0	1016	29	47335	0	1	1			TEK	0.0060241	0.000671479	1	165	4	5953						TEK	0.0285714	0.000651466	1	34	1	1534						TEK	0
TERC	0.0303757	0.0203627	38	1213	1152	55422	1.50714	0.0198593	0.118733			TERC	0.0334646	0.0204163	34	982	967	46397	1.66123	0.00703622	0.0547262			TERC	0.0120482	0.020648	2	164	123	5834	0.578426	0.776639	1			TERC	0.0285714	0.0156352	1	34	24	1511	1.85172	0.433362	0.991732			TERC	0
TERT	0.0383693	0.041238	48	1203	2333	54241	0.927659	0.666173	1			TERT	0.0374016	0.0429018	38	978	2032	45332	0.866814	0.433436	0.905687			TERT	0.0301205	0.0313916	5	161	187	5770	0.958249	1	1			TERT	0.0571429	0.029316	2	33	45	1490	2.00673	0.282112	0.883455			TERT	0.333333
TET2	0.0359712	0.035458	45	1206	2006	54568	1.01501	0.877274	1			TET2	0.0334646	0.0370957	34	982	1757	45607	0.898726	0.614188	0.993997			TET2	0.0361446	0.0251805	6	160	150	5807	1.45175	0.319128	0.906657			TET2	0.0857143	0.0442997	3	32	68	1467	2.02252	0.208257	0.87366			TET2	0
TGFBR2	0.00159872	0.00270442	2	1249	153	56421	0.590496	0.777921	1			TGFBR2	0.0019685	0.00263914	2	1014	125	47239	0.745389	1	1			TGFBR2	0	0.00285379	0	166	17	5940	0	1	1			TGFBR2	0	0.00390879	0	35	6	1529						TGFBR2	0
TIPARP	0	0.000318167	0	1251	18	56556	0	1	1			TIPARP	0	0.00027447	0	1016	13	47351	0	1	1			TIPARP	0	0.000671479	0	166	4	5953						TIPARP	0	0.000651466	0	35	1	1534						TIPARP	0
TMPRSS2	0	0.000406547	0	1251	23	56551	0	1	1			TMPRSS2	0	0.000422262	0	1016	20	47344	0	1	1			TMPRSS2	0	0.00016787	0	166	1	5956						TMPRSS2	0	0.000651466	0	35	1	1534						TMPRSS2	0
TNFAIP3	0.00159872	0.00243928	2	1249	138	56436	0.654854	0.773281	1			TNFAIP3	0	0.00261802	0	1016	124	47240	0	0.118946	0.42158			TNFAIP3	0.0060241	0.0016787	1	165	10	5947	3.60424	0.261096	0.900197			TNFAIP3	0.0285714	0.00130293	1	34	2	1533						TNFAIP3	0
TNFRSF14	0.00319744	0.00192668	4	1247	109	56465	1.66168	0.313498	0.734906			TNFRSF14	0.00295276	0.0019424	3	1013	92	47272	1.5217	0.454835	0.91293			TNFRSF14	0	0.00134296	0	166	8	5949						TNFRSF14	0	0.0019544	0	35	3	1532						TNFRSF14	0
TP53	0.84972	0.619207	1063	188	35031	21543	3.4772	1.24009e-70	1.74233e-68			TP53	0.838583	0.613018	852	164	29035	18329	3.27954	1.62648e-54	2.27707e-52			TP53	0.909639	0.705724	151	15	4204	1753	4.19764	5.11869e-10	5.91209e-08			TP53	0.857143	0.564169	30	5	866	669	4.6351	0.000401058	0.0238629			TP53	0.666667
TSC1	0.00879297	0.00784813	11	1240	444	56130	1.12146	0.627743	0.997814			TSC1	0.00688976	0.0080652	7	1009	382	46982	0.853247	0.858654	1			TSC1	0.0240964	0.00738627	4	162	44	5913	3.31818	0.0402379	0.404129			TSC1	0	0.00456026	0	35	7	1528						TSC1	0
TSC2	0.00959233	0.00767137	12	1239	434	56140	1.25283	0.411854	0.804496			TSC2	0.00984252	0.0077485	10	1006	367	46997	1.27293	0.466145	0.919159			TSC2	0.0120482	0.00856136	2	164	51	5906	1.41224	0.65503	1			TSC2	0	0.00325733	0	35	5	1530						TSC2	0
TYRO3	0	0.000229788	0	1251	13	56561	0	1	1			TYRO3	0	0.000232244	0	1016	11	47353	0	1	1			TYRO3	0	0.000335739	0	166	2	5955						TYRO3	0	0	0	35	0	1535						TYRO3	0
U2AF1	0.0215827	0.022802	27	1224	1290	55284	0.945349	0.848275	1			U2AF1	0.0226378	0.0235411	23	993	1115	46249	0.96074	1	1			U2AF1	0.0180723	0.0238375	3	163	142	5815	0.753694	1	1			U2AF1	0	0.0104235	0	35	16	1519	0	1	1			U2AF1	0.333333
VEGFA	0.0239808	0.00986319	30	1221	558	56016	2.46651	2.00946e-05	0.000217176			VEGFA	0.0246063	0.00941643	25	991	446	46918	2.65382	2.77397e-05	0.000353051			VEGFA	0.0301205	0.0134296	5	161	80	5877	2.28144	0.0801287	0.544404			VEGFA	0	0.00651466	0	35	10	1525	0	1	1			VEGFA	0
VHL	0.00239808	0.0040478	3	1248	229	56345	0.591462	0.497447	0.907679			VHL	0.00295276	0.00411705	3	1013	195	47169	0.716364	0.802857	1			VHL	0	0.00352526	0	166	21	5936	0	1	1			VHL	0	0.0019544	0	35	3	1532						VHL	0
WT1	0.0039968	0.00731785	5	1246	414	56160	0.544351	0.234145	0.609211			WT1	0.00492126	0.00724179	5	1011	343	47021	0.67798	0.569797	0.993997			WT1	0	0.00923284	0	166	55	5902	0	0.405571	0.955988			WT1	0	0.00325733	0	35	5	1530						WT1	0
XPO1	0.00239808	0.000883798	3	1248	50	56524	2.7175	0.107093	0.366991			XPO1	0.0019685	0.000760071	2	1014	36	47328	2.59303	0.189672	0.564289			XPO1	0.0060241	0.00201444	1	165	12	5945	3.00253	0.300691	0.906657			XPO1	0	0.00130293	0	35	2	1533						XPO1	0
XRCC2	0.00239808	0.0013257	3	1248	75	56499	1.81087	0.238496	0.609868			XRCC2	0.0019685	0.00139346	2	1014	66	47298	1.41348	0.65538	1			XRCC2	0	0.000839349	0	166	5	5952						XRCC2	0	0.00130293	0	35	2	1533						XRCC2	0
ZNF217	0.0191847	0.0149892	24	1227	848	55726	1.28537	0.238738	0.609868			ZNF217	0.019685	0.014568	20	996	690	46674	1.3583	0.185115	0.557336			ZNF217	0.0240964	0.0161155	4	162	96	5861	1.50746	0.349448	0.906657			ZNF217	0	0.0234528	0	35	36	1499	0	1	1			ZNF217	0
ZNF703	0.0255795	0.0193729	32	1219	1096	55478	1.32879	0.12024	0.397498			ZNF703	0.0246063	0.0195085	25	991	924	46440	1.2679	0.251115	0.662877			ZNF703	0.0301205	0.0218231	5	161	130	5827	1.39202	0.417104	0.973242			ZNF703	0.0285714	0.0149837	1	34	23	1512	1.9335	0.420237	0.980552			ZNF703	0.333333
[truncated: 18 more columns]
