# Supplementary material for: Ancestry-associated co-alteration landscape of KRAS and EGFR-altered non-squamous NSCLC
Source: NPJ Precis Oncol. 2024 Jul 20;8:153. doi: 10.1038/s41698-024-00644-4 (PMC11271287; doi:10.1038/s41698-024-00644-4)
Supplement: Supplementary file 14 — Supplementary Data 14: Prevalence of TMB-high cases among KRAS and EGFR-altered cases. [file 41698_2024_644_MOESM14_ESM.xlsx]

## Sheet: Supplementary Data 14
Supplementary Data 14: Prevalence of TMB-high cases among KRAS and EGFR altered cases.
EUR: European, AFR: African, EAS: East Asian, SAS: South Asian, AMR: Admixed American
Tumor mutational burden (TMB); TMB High is defined at ≥ 10 mutations/Megabase and
TMB Low is defined at < 10 mutations/Megabase
Prevalence in each ancestry was compared against EUR.
Overall cohort									KRAS altered cohort									EGFR altered cohort
Ancestry	Total samples	Samples with TMB High	Prevalence	OR	P value	P value (FDR)			Ancestry	Total KRAS altered samples	Samples with TMB High	Prevalence	OR	P value	P value (FDR)			Ancestry	Total EGFR altered samples	Samples with TMB High	Prevalence	OR	P value	P value (FDR)
EUR	55423	18848	0.340075	NA	NA	NA			EUR	21564	7593	0.352115	NA	NA	NA			EUR	8066	1140	0.1413	NA	NA	NA
AFR	7062	2923	0.413905	1.37042	7.89358e-34	7.89358e-34			AFR	2297	959	0.417501	1.31879	8.22574e-10	3.2903e-09			AFR	1105	200	0.181	1.34264	0.000649	0.000649
EAS	3296	430	0.130461	0.291146	1.57173e-158	6.28692e-158			EAS	494	120	0.242915	0.590369	2.93215e-07	5.8643e-07			EAS	1762	82	0.0465	0.296539	3.24e-33	1.3e-32
SAS	497	50	0.100604	0.217061	4.90277e-35	6.53703e-35			SAS	102	19	0.186275	0.421201	0.00035692	0.00035692			SAS	181	3	0.0166	0.102395	1.16e-08	2.32e-08
AMR	2010	362	0.1801	0.426256	1.35093e-55	2.70187e-55			AMR	464	118	0.25431	0.627509	8.96137e-06	1.19485e-05			AMR	608	46	0.0757	0.497278	1.58e-06	2.11e-06
