# Supplementary material for: Ancestry-associated co-alteration landscape of KRAS and EGFR-altered non-squamous NSCLC
Source: NPJ Precis Oncol. 2024 Jul 20;8:153. doi: 10.1038/s41698-024-00644-4 (PMC11271287; doi:10.1038/s41698-024-00644-4)
Supplement: Supplementary file 15 — Supplementary Data 15: Prevalence of PD-L1 expression status among KRAS and EGFR-altered cases. [file 41698_2024_644_MOESM15_ESM.xlsx]

## Sheet: Supplementary Data 15
Supplementary Data 15: Prevalence of PD-L1 expression status among KRAS and EGFR altered cases.
EUR: European, AFR: African, EAS: East Asian, SAS: South Asian, AMR: Admixed American
PD-L1 expression was binned into three categories based on fraction of tumor cells staining with >=1% intensity. <1%; 1-49% and
50%+
Each ancestry was compared against EUR.
Overall cohort										KRAS altered cohort										EGFR altered cohort
Ancestry	Total samples	PD-L1 status	Samples with PD-L1 status	Prevalence	OR	P value	P value (FDR)			Ancestry	Total KRAS altered samples	PD-L1 status	Samples with PD-L1 status	Prevalence	OR	P value	P value (FDR)			Ancestry	Total EGFR altered samples	PD-L1 status	Samples with PD-L1 status	Prevalence	OR	P value	P value (FDR)
EUR	24497	50%+	8066	0.329265	NA	NA	NA			EUR	9808	50%+	3861	0.393658	NA	NA	NA			EUR	3516	50%+	905	0.257395	NA	NA	NA
EUR	24497	1-49%	7257	0.29624	NA	NA	NA			EUR	9808	1-49%	2800	0.285481	NA	NA	NA			EUR	3516	1-49%	1205	0.342719	NA	NA	NA
EUR	24497	<1%	9174	0.374495	NA	NA	NA			EUR	9808	<1%	3147	0.320861	NA	NA	NA			EUR	3516	<1%	1406	0.399886	NA	NA	NA
AFR	3083	50%+	982	0.318521	0.929196	0.11101	0.873543			AFR	1038	50%+	382	0.368015	0.841509	0.0253875	0.30465			AFR	498	50%+	122	0.24498	0.977001	0.902194	1
AFR	3083	1-49%	899	0.291599	0.94549	0.234024	0.936095			AFR	1038	1-49%	286	0.27553	0.868766	0.0910808	0.546485			AFR	498	1-49%	182	0.365462	1.09463	0.438855	1
AFR	3083	<1%	1202	0.38988	1	1	1			AFR	1038	<1%	370	0.356455	1	1	1			AFR	498	<1%	194	0.389558	1	1	1
EAS	1275	50%+	389	0.305098	0.90293	0.14559	0.873543			EAS	195	50%+	70	0.358974	0.950919	0.79006	1			EAS	693	50%+	152	0.219336	0.749669	0.00766659	0.091999
EAS	1275	1-49%	396	0.310588	1.02165	0.781185	1			EAS	195	1-49%	65	0.333333	1.21759	0.278995	0.836984			EAS	693	1-49%	226	0.326118	0.837136	0.0644009	0.386405
EAS	1275	<1%	490	0.384314	1	1	1			EAS	195	<1%	60	0.307692	1	1	1			EAS	693	<1%	315	0.454545	1	1	1
SAS	189	50%+	58	0.306878	0.970107	0.928661	1			SAS	41	50%+	12	0.292683	0.575346	0.189537	0.758148			SAS	74	50%+	16	0.216216	0.801854	0.547169	1
SAS	189	1-49%	63	0.333333	1.17121	0.37815	1			SAS	41	1-49%	12	0.292683	0.793361	0.580423	1			SAS	74	1-49%	27	0.364865	1.01625	1	1
SAS	189	<1%	68	0.359788	1	1	1			SAS	41	<1%	17	0.414634	1	1	1			SAS	74	<1%	31	0.418919	1	1	1
AMR	901	50%+	301	0.334073	1.02193	0.808227	1			AMR	210	50%+	81	0.385714	0.943157	0.741302	1			AMR	295	50%+	64	0.216949	0.857154	0.382682	1
AMR	901	1-49%	265	0.294118	1.00001	1	1			AMR	210	1-49%	59	0.280952	0.947311	0.789591	1			AMR	295	1-49%	115	0.389831	1.15675	0.30227	1
AMR	901	<1%	335	0.371809	1	1	1			AMR	210	<1%	70	0.333333	1	1	1			AMR	295	<1%	116	0.39322	1	1	1
